# Supplementary material for: A molecular insight into the lipid changes of pig Longissimus thoracis muscle following dietary supplementation with functional ingredients
Source: PLoS One. 2022 Mar 24;17(3):e0264953. doi: 10.1371/journal.pone.0264953 (PMC8947141; doi:10.1371/journal.pone.0264953)
Supplement: S1 Table — (XLSX) [file pone.0264953.s007.xlsx]

## Sheet: feed component
S1 Table. Feed component and proximate composition of the experimental diets
		CTRL		L		L+P
		1st	2nd	1st	2nd	1st	2nd
Ingredients
Extruded linseed	%	-	-	5	5	5	5
Barley meal	%	85.5	91	80.5	86.6	80.5	86.6
Soya bean meal	%	11	5.5	11	5	11	5
L-Lysine	%	0.31	0.29	0.3	0.29	0.3	0.29
DL-Methionine	%	0.06	0.04	0.06	0.03	0.06	0.03
L-Threonine	%	0.05	0.04	0.05	0.03	0.05	0.03
Calcium carbonate	%	1.18	1.13	1.19	1.15	1.19	1.15
Dicalcium phosphate	%	1	1.1	1	1	1	1
Salt (NaCl)	%	0.4	0.4	0.4	0.4	0.4	0.4
Vitamin/mineral pre-mix1	%	0.5	0.5	0.5	0.5	0.5	0.5
Vitamin E and Selenium pre-mix2	%	-	-	-	-	-	-
Plant extracts (Grape-skin + oregano)	g/kg of feed	-	-	-	-	3.00+2.00	3.00+2.00
Proximate composition
Digestible energy	kcal/kg	3189	3168	3255	3235	3255	3235
Crude protein	%	14.89	11.31	15.39	11.73	15.39	11.73
Crude fat	%	1.75	1.74	3.58	3.58	3.58	3.58
Crude fiber	%	4.33	4.2	4.62	4.48	4.62	4.48
Ca	%	0.8	0.79	0.82	0.79	0.82	0.79
P	%	0.54	0.54	0.55	0.53	0.55	0.53
Fatty acid composition, % (of total fatty acids)
C14:0		0.47	0.39	0.25	0.21	0.26	0.22
C16:0		29.01	24.25	18.13	15.2	18.8	15.31
C16:1		0.49	0.34	0.17	0.15	0.02	0.15
C18:0		2.03	1.51	4	3.18	4.16	3.23
C18:1 n-9		14.92	13.5	20.6	18.12	21.29	18.26
C18:2 n-6		47.55	53.67	33.5	34.69	32.52	34.47
C18:3 n-3		4.77	5.7	22.83	28.02	22.38	27.95
C20:1		0.74	0.64	0.53	0.41	0.57	0.41
Legend: CTRL= standard diet for growing-finishing pigs; L=standard diet supplemented with extruded linseed (source of n-3 PUFA); L+P= standard diet supplemented with extruded linseed and plant extracts (source of polyphenols). 1st = feed administered from an average weight of 80 kg to 120 kg (growing period); 2nd = feed administered from an average weight of 120 kg to slaughter (finishing period)
