# Supplementary material for: A molecular insight into the lipid changes of pig Longissimus thoracis muscle following dietary supplementation with functional ingredients
Source: PLoS One. 2022 Mar 24;17(3):e0264953. doi: 10.1371/journal.pone.0264953 (PMC8947141; doi:10.1371/journal.pone.0264953)
Supplement: S2 Table — (XLSX) [file pone.0264953.s008.xlsx]

## Sheet: dataset ESI+
Metabolite name	Average Mz	Adduct type	Formula	Ontology	INCHIKEY	SMILES	Total score	MS1 isotopic spectrum	MS/MS spectrum	UniPR_1	UniPR_2	UniPR_3	UniPR_4	UniPR_5	UniPR_6	UniPR_7	UniPR_8	UniPR_9	UniPR_10	UniPR_11	UniPR_12	UniPR_19	UniPR_20	UniPR_21	UniPR_22	UniPR_23	UniPR_24	UniPR_25	UniPR_26	UniPR_27	UniPR_28	UniPR_29	UniPR_30	UniPR_31	UniPR_32	UniPR_33	UniPR_34	UniPR_35	UniPR_36	UniPR_43	UniPR_44	UniPR_45	UniPR_46	UniPR_47	UniPR_MSMS_QC1-r001	UniPR_MSMS_QC1-r002	UniPR_MSMS_QC1-r003	UniPR_MSMS_QC2-r001	UniPR_MSMS_QC2-r002
CAR 8:0	288.218	[M]+	C15H30NO4	CAR	CXTATJFJDMJMIY-UHFFFAOYNA-O	CCCCCCCC(=O)OC(CC(O)=O)C[N+](C)(C)C	100	288.2171:98349 289.22045:51967 290.22381:8047	127.11089:274 144.10396:314 229.14291:1092 288.17923:290 288.21747:4689	2468644	1399476	2112648	3316290	2191356	1580937	2447520	2097991	3034809	1823096	1528817	1666750	1812258	1874437	1898229	1846605	1578000	1345495	2967528	2642312	1947980	2067082	1801291	1535704	1255718	2595649	2147018	1069905	1827132	195039	1159164	3484496	2594218	1915891	1656251	2334409	2167209	2237014	2033803	2225876
DG 25:4	485.319	[M+Na]+	C28H46O5	DG	RZDGNPCJGWQMFO-TZYWDAKQNA-N	CCCCCCCCC(=O)OCC(CO)OC(=O)CC\C=C/C\C=C/C\C=C/C\C=C/CC	100	485.31912:14753 486.32247:18195 487.32583:0	429.2518:962 485.32141:1342	296757	209405	323316	312296	337982	314992	370311	269482	283647	221567	321177	397341	230533	309863	220404	300120	302991	245568	371439	261466	380041	351797	301539	326953	303620	404638	233115	304783	261146	11995	354992	257602	244269	364576	324443	233071	251847	234704	223891	276870
DG 26:4	499.334	[M+Na]+	C29H48O5	DG	UXCBZTCTKXYROD-ZRENGBSJNA-N	CCCCCCCC(=O)OCC(CO)OC(=O)CCCC\C=C/C\C=C/C\C=C/C\C=C/CC	99.3	499.3335:139843 500.33685:89298 501.34021:16825	443.27002:1402 499.33307:3756	2190964	1564510	2508120	2322057	2455360	2310745	2708863	1957250	2123810	1619696	2437568	2853114	1744636	2267494	1595507	2133551	2220340	1841418	2791228	1923332	2658934	2698433	2242773	2390301	2195871	2986480	1684608	2240353	1801970	305937	2621401	1905747	1866698	2663578	2375682	2353340	2244412	2161685	2152480	2266356
DG 27:4	513.349	[M+Na]+	C30H50O5	DG	TWQBCVZPBLAYHR-XWVIRPHINA-N	CCCCCCCCC(=O)OCC(CO)OC(=O)CCCC\C=C/C\C=C/C\C=C/C\C=C/CC	99.4	513.34924:84170 514.35259:75047 515.35595:13247	457.28729:1093 513.34912:2395	1350674	976005	1621925	1444474	1575107	1446700	1757269	1276400	1393994	994361	1565491	1993840	1239476	1504406	1108925	1459578	1507262	1239584	1864339	1321761	1652632	1700405	1352508	1466060	1404073	1869295	1046066	1377068	1129724	174696	1614163	1225024	1141858	1695211	1550243	1445926	1420262	1423276	1390520	1383419
DG 32:0	591.496	[M+Na]+	C35H68O5	DG	WBHVUXCHKGBAJY-UHFFFAOYNA-N	CCCCCCCCCCCCCCCCCCCCCCCC(=O)OC(CO)COC(=O)CCCCCCC	100	591.49591:338470 592.49926:228779 593.50262:46570	591.49664:5263	4085071	4540734	4805070	6858769	3807528	3804108	3692188	3465943	4506832	3660339	4940677	4456740	1636776	4835996	3637962	5002880	4562860	3925322	6586017	5170570	5012658	4291119	4908240	5031209	3678590	3895195	3921830	7171738	3693540	959430	4049042	4618532	4655434	3997724	4978778	4585825	4242672	4307186	4288714	4339835
DG 34:0	619.527	[M+Na]+	C37H72O5	DG	CDLDTSWOMZKEBV-UHFFFAOYNA-N	CCCCCCCCCCCCCCCCCCCCCCCCCC(=O)OC(CO)COC(=O)CCCCCCC	100	619.5271:382520 620.53045:264851 621.53381:58434	619.52643:5347	6401354	7154335	7214259	8382642	6464642	5936542	6530283	6584968	6410953	6266870	7502864	7215099	7007284	6816016	5988562	7757994	7066196	6623568	10529788	6476992	6135154	5639780	6552981	5860860	6404832	6378092	6221610	12274417	6469106	2785867	6971608	6070070	7225630	6284011	7284934	6562598	6557552	6506670	6535408	6604590
DG 34:0|DG 16:0_18:0	614.572	[M+NH4]+	C37H72O5	DG	ONCLVQFEAFTXMN-UHFFFAOYNA-N	CCCCCCCCCCCCCCCCCC(=O)OC(CO)COC(=O)CCCCCCCCCCCCCCC	100	614.57117:145264 615.57452:103453 616.57788:24568	313.27341:1704 341.3035:1861 579.53345:1535	1910494	2365397	2646353	3586644	2007825	1826978	1977938	2151738	1968962	1786550	2779867	2665074	2421850	1904553	1695286	2914036	2408863	1900443	4126683	2232066	2088777	1819418	2183692	2109210	1968234	2154547	1866224	4431655	1994899	421094	2220727	1645955	2208274	2273614	2444868	2034839	2083654	2029992	2056654	2079834
DG 34:1	617.511	[M+Na]+	C37H70O5	DG	GXKVCDAYOVXTID-NXVVXOECNA-N	CCCCCCCCCC\C=C/CCCCCCCCCCCCCC(=O)OC(CO)COC(=O)CCCCCCC	100	617.51141:1667989 618.51476:1092194 619.51812:235772	617.51117:7606	16266598	19112508	23315698	31781246	17125676	17439396	14491788	14556499	19220402	15371430	20431544	20757978	17713586	16575299	15380968	21392292	22440452	16612820	32081698	21265562	19854706	19892602	20730908	20418888	13689993	20075042	18448368	40791084	17057304	4031670	17042380	19634356	18388216	16317782	26332780	21120760	20925546	20537568	20711082	20287088
DG 34:1|DG 16:0_18:1	612.555	[M+NH4]+	C37H70O5	DG	YEJYLHKQOBOSCP-ZCXUNETKNA-N	CCCCCCCCCCCCCCCC(=O)OCC(CO)OC(=O)CCCCCCC\C=C/CCCCCCCC	100	612.55591:919499 613.55926:670787 614.56262:152420	313.27295:4336 339.28946:3990 577.51929:4476 595.51978:303	10271067	11182593	13224902	16563210	9467753	11160827	7448909	9539834	10481601	10064054	13134639	13480396	11529819	10738774	9497506	15064478	14035286	10939722	13505561	11390113	10780652	11550576	9374763	11174347	8868348	12689742	11327092	16849166	10820520	2303094	9749426	10498884	10771744	11357819	13655061	10789940	11410702	11359234	11177876	11163537
DG 34:2	615.496	[M+Na]+	C37H68O5	DG	DPWHHRVJHABNSH-QGLGPCELNA-N	CCCCCCC\C=C/C\C=C/CCCCCCCCCCCCCC(=O)OC(CO)COC(=O)CCCCCCC	100	615.49597:898844 616.49932:544998 617.50268:139741	615.49707:6271	7063694	8221076	9676462	14703842	7568663	9031625	6780742	8096978	12112625	9845808	10473583	9069554	9780228	9392479	8093347	11322056	13598124	9673145	13734201	13220209	9093793	9828460	10018987	15238377	9823424	11818356	17559832	22247138	9848416	2892015	11055192	12963969	12760663	10853550	13184013	12282315	12048958	11998646	12139892	12229186
DG 36:0	647.558	[M+Na]+	C39H76O5	DG	PLJOAAHYOSQUHY-UHFFFAOYNA-N	CCCCCCCCCCCCCCCCCCCCCCCCCCCC(=O)OC(CO)COC(=O)CCCCCCC	100	647.55804:144485 648.56139:102491 649.56475:24463	647.55737:3000	4216212	3391031	3855017	4111566	4321292	3652539	3802930	3759659	3193898	3300771	3410984	3355769	3560324	4162220	3638751	3818632	3319919	4228478	3679350	3610421	3484710	3845588	3468609	4415358	3728269	3388405	3061662	2239458	3413742	2727146	3555456	3647342	3669464	4077454	2804309	3180966	3200153	3275930	3187380	3232713
DG 36:1	645.543	[M+Na]+	C39H74O5	DG	ZRGZCKLWMLZVMS-NXVVXOECNA-N	CCCCCCCCCC\C=C/CCCCCCCCCCCCCCCC(=O)OC(CO)COC(=O)CCCCCCC	100	645.54279:720299 646.54614:535704 647.5495:135919	645.54425:6849	8236680	7091848	8799554	11978239	8626145	8838381	6884902	7168938	9571558	6872226	9526759	8266626	7874404	8424222	7684944	10313693	9068278	6895044	14911945	11363266	9858762	10697613	10947091	11199244	7134846	8648787	8957454	14364443	7260461	1855028	8753509	8078570	8165004	7414322	11681733	10105672	9997509	10077789	10075203	10499492
DG 36:2	643.527	[M+Na]+	C39H72O5	DG	LWKIYUMZYBCPGM-QGLGPCELNA-N	CCCCCCC\C=C/C\C=C/CCCCCCCCCCCCCCCC(=O)OC(CO)COC(=O)CCCCCCC	100	643.52722:936690 644.53057:453525 645.53393:949812	643.52667:5928	9753025	10667255	11700757	17247774	8419231	4225762	7974406	9948469	5787952	10907828	4783202	12204149	3024029	3694028	10905097	4889106	14140765	9554973	19134294	4591852	4890322	4341450	13920543	3968777	3678088	14634400	18843500	33607984	12772871	4367822	4810288	13063681	12758476	3957248	19202944	14899349	14741954	14445827	14639226	14572965
DG 36:3	641.511	[M+Na]+	C39H70O5	DG	PHDXFGKEFPXZKF-LJURNQLPNA-N	CCCCCCC\C=C/C\C=C/C\C=C/CCCCCCCCCCCCC(=O)OC(CO)COC(=O)CCCCCCC	100	641.5116:363676 642.51495:243603 643.51831:78438	641.51154:3601	3745291	4037607	4423022	5590074	2550630	3055906	2723582	3370758	4544166	3273209	3233276	3876172	3411003	3141274	2607136	3514144	5708239	2836561	6865664	5126224	4268077	4676054	4421705	4718926	3621158	4930072	9727109	22324724	2959066	1676056	4804099	4313275	3695308	2957501	5092446	6248891	6167934	6183344	6194124	6223461
DG 36:3|DG 18:1_18:2	636.556	[M+NH4]+	C39H70O5	DG	BLZVZPYMHLXLHG-RQOIEFAZNA-N	CCCCCCCC\C=C/CCCCCCCC(=O)OCC(CO)OC(=O)CCCCCCC\C=C/C\C=C/CCCCC	100	636.55603:327845 637.55938:190641 638.56274:58030	337.2717:1263 339.2886:1006 601.51599:760	3818394	3870391	4551111	5769658	2470275	3036750	2639208	4455966	3741556	2955623	3500798	4087478	3182404	2999055	2458475	3669454	5839783	2791600	6379757	5271131	4303378	4881804	4145332	4669300	3334108	4886801	9823032	18182676	2818870	448736	4301057	3546536	3175181	2873783	4433224	5538889	5675314	5563851	5557103	5585057
DG 37:7	647.458	[M+Na]+	C40H64O5	DG	HWGDKLDOTMWARD-MQWJUSMANA-N	CCCCCCCCC(=O)OCC(CO)OC(=O)CCCCC\C=C/C\C=C/C\C=C/C\C=C/C\C=C/C\C=C/C\C=C/CC	100	647.45807:35609 648.46142:33683 649.46478:8422	647.45758:2074	1193656	1058038	1209447	1242963	1130822	1142637	1143209	1085821	936371	946020	1139622	1155155	1054724	1161260	996728	1240188	1120030	1143785	1030961	1224698	1137869	1169998	1053552	1201398	1127427	1099708	985904	626669	1054509	905766	1079666	1024099	1016019	1195375	841476	908471	862473	853370	878122	891118
DG 38:3	669.543	[M+Na]+	C41H74O5	DG	PXVGXGWCFYFAHT-LJURNQLPNA-N	CCCCCCC\C=C/C\C=C/C\C=C/CCCCCCCCCCCCCCC(=O)OC(CO)COC(=O)CCCCCCC	100	669.54291:355017 670.54626:202907 671.54962:47673	669.54102:5095	3297123	1753745	1994772	2665786	1913455	6715082	1886544	1887910	6707664	2653043	4499811	3287222	2285564	3414529	3833656	5270722	2573214	1444606	3840047	5461536	6090720	5160974	7051490	5213938	2972060	2433548	5164438	4332992	3311385	967099	7187685	3449732	2780093	3249719	4605527	7160428	7446361	6999636	7607916	7611341
DG 38:3|DG 18:0_20:3	664.588	[M+NH4]+	C41H74O5	DG	HNIUPWXDMUKNJU-JTBMWNAQNA-N	CCCCCCCCCCCCCCCCCC(=O)OCC(CO)OC(=O)CCCCCCCCC\C=C/C\C=C/C\C=C/CC	100	664.58746:325148 665.59081:228203 666.59417:54279	271.23947:280 289.25244:870 341.30496:1973 363.28967:1215 629.5528:1176 647.55969:903 664.5777:301	3839046	1986249	2442222	2997506	1972916	7283914	1917800	2038372	6708607	2668451	4773929	3424964	2320259	3381544	3567528	5478384	2696280	1433870	4019864	6060126	6670150	5518894	7211002	5595654	3202733	2622366	5140442	3935655	3291131	776300	7484099	3311159	2594329	3401050	4309964	6926230	6706430	6782944	6722651	6742638
DG 38:4	667.528	[M+Na]+	C41H72O5	DG	URHUMZXHDDPCIM-ZRENGBSJNA-N	CCCCCCCC(=O)OCC(CO)OC(=O)CCCCCCCCCCCCCCCC\C=C/C\C=C/C\C=C/C\C=C/CC	100	667.52704:2211906 668.53039:1696214 669.53375:426804	667.5271:12406	33505904	15409798	15978545	14568373	12978419	32898570	12754150	16987214	40031156	21232382	22566928	20949674	3429618	22750602	24335734	35208860	13494652	7623941	34495556	41338464	44415920	34303536	46815888	47836524	29118272	19281002	39229408	14992894	19048136	8700921	39715960	17906328	20039748	17978666	27707996	28724130	28356352	28007446	27817078	28538282
DG 38:4|DG 18:0_20:4	662.572	[M+NH4]+	C41H72O5	DG	BRKLTVAHEPCGNK-ZKVKLVECNA-N	CCCCCCCCCCCCCCCCCC(=O)OCC(CO)OC(=O)CCCCCC\C=C/C\C=C/C\C=C/C\C=C/CC	100	662.57141:1813210 663.57476:1370843 664.57812:327012	269.22421:429 287.23596:842 341.30609:3323 361.27383:777 627.53375:385 645.54541:769 662.57086:275	32465010	15419191	16033127	13682919	12919501	29233610	12175888	16776977	28926424	20150712	21774354	20914366	4798590	21770398	22178446	32591744	13083891	7356360	27858742	32818950	36332968	31234568	34634116	35483792	26247004	18715288	29852688	11589373	18119128	7688195	30727778	14964905	17689484	17615018	22625024	22471728	24297338	23149274	23350116	23799760
LPC 16:0	518.321	[M+Na]+	C24H50NO7P	LPC	ASWBNKHCZGQVJV-UHFFFAOYNA-N	CCCCCCCCCCCCCCCC(=O)OCC(O)COP([O-])(=O)OCC[N+](C)(C)C	100	518.32153:1031807 519.32488:584973 520.32824:119960	104.10639:2241 459.24686:2209 518.32166:8252 518.43726:310	1502130	3669226	7031738	11817069	23503392	5540233	6840806	6521874	3189949	12906521	13300765	6357000	9048927	7738802	4707261	6273940	16496754	23532028	16053364	4016760	2931596	7446498	4717464	10047995	13336991	23150596	14707806	8245758	19037552	752258	12597774	12625012	25642538	13500727	7635385	13522768	12349317	12659911	12623629	13038703
LPC 16:0/0:0	496.342	[M+H]+	C24H50NO7P	LPC	ASWBNKHCZGQVJV-UHFFFAOYNA-N	CCCCCCCCCCCCCCCC(=O)OCC(O)COP([O-])(=O)OCC[N+](C)(C)C	100	496.34106:10022776 497.34441:6639316 498.34777:1249220	104.10658:5835 184.07323:9701 478.32809:746 496.34018:2028	26897594	55098192	95290816	134877536	182721632	78252320	90643624	85357456	45789804	128807288	139718944	88465264	105244536	94665016	63742408	87580144	151167488	176256384	151294032	64251236	49384420	98826192	68023000	119882528	135360320	180860832	141751552	93230840	163027296	13057013	132213760	123728104	179856752	138819008	89315256	136239888	127301536	130345936	129436096	130947432
LPC 16:1/0:0	494.325	[M+H]+	C24H48NO7P	LPC	LFUDDCMNKWEORN-KHPPLWFENA-N	CCCCCC\C=C/CCCCCCCC(=O)OCC(O)COP([O-])(=O)OCC[N+](C)(C)C	100	494.32397:135082 495.32732:57431 496.33068:12648	104.10683:892 184.07294:1151 476.31293:273 494.32425:2574	341877	848535	2255638	1970075	4130637	842145	774600	851408	397703	2764774	2551248	1232551	1280440	2791028	599835	1625730	5609923	6851360	2576826	1832269	798787	2204540	910454	2650680	1812031	3117452	1836797	3478379	4343172	90057	1463543	1456777	3108634	1376599	1196189	2552334	2498869	2448709	2417839	2438331
LPC 18:0	546.353	[M+Na]+	C26H54NO7P	LPC	IHNKQIMGVNPMTC-UHFFFAOYNA-N	CCCCCCCCCCCCCCCCCC(=O)OCC(O)COP([O-])(=O)OCC[N+](C)(C)C	100	546.35297:114065 547.35632:72955 548.35968:15318	104.10725:698 487.27777:383 546.35175:1954	230047	569535	866368	1400305	2340040	890570	964008	935061	515952	1779434	1792818	1023342	1327783	1164086	851310	872738	2025949	2579397	2139258	609442	513543	811540	901593	1087838	2292818	2602872	1700653	1752976	1959911	102064	2044719	1839528	2872680	1501390	1442280	1771345	1786955	1648201	1720635	1711837
LPC 18:0/0:0	524.371	[M+H]+	C26H54NO7P	LPC	IHNKQIMGVNPMTC-UHFFFAOYNA-N	CCCCCCCCCCCCCCCCCC(=O)OCC(O)COP([O-])(=O)OCC[N+](C)(C)C	100	524.37103:1464804 525.37438:764663 526.37774:143969	104.10617:3914 184.07272:4586 506.36212:522 524.37097:1410	3934239	8264072	13179255	16605714	29416348	12832842	13558507	13404684	7371748	22954314	23329276	14526125	17918406	15854712	11412189	12544877	23923820	31544342	25380464	9042809	8062006	11121802	12244392	14913015	27652824	30402616	21343562	21120694	24130798	1779109	24361256	20767498	31639906	18329716	17179136	21239576	21723710	20409448	20718168	20887230
LPC 18:1	522.356	[M+H]+	C26H52NO7P	LPC	YAMUFBLWGFFICM-SEYXRHQNNA-N	CCCCCCCC\C=C/CCCCCCCC(=O)OCC(O)COP([O-])(=O)OCC[N+](C)(C)C	100	522.35504:1599730 523.35839:696876 524.36175:125496	104.10696:315 166.06355:296 184.07312:8349 266.09631:297 522.33813:1041	2159824	8239129	16476608	10698820	56901080	16415413	5784290	5157160	2002693	32819050	30017076	11983789	12640708	20552080	7466696	18216136	47191496	49928720	42926340	7804375	6358241	14352266	8572472	18524964	28978692	33865124	18988818	31386062	38068004	1520381	24606846	8203670	35147140	15331186	14486902	27226660	26277104	26321878	26103800	26339498
LPC 18:2	520.34	[M+H]+	C26H50NO7P	LPC	SPJFYYJXNPEZDW-UTJQPWESNA-N	CCCCC\C=C/C\C=C/CCCCCCCC(=O)OCC(O)COP([O-])(=O)OCC[N+](C)(C)C	100	520.3396:2436308 521.34295:1223269 522.34631:223579	104.10619:1106 124.99962:636 184.07297:38732 502.32867:275 520.34247:545	8695599	16535067	31588410	52585916	64159220	16701857	24439042	28322356	11482620	45457792	43784276	26345914	23304552	19620130	13638254	24331120	49950600	67957840	45333504	12910399	9364899	16430378	10629662	22734262	30271772	63126908	31251526	28807008	58936548	1586018	34177076	39319280	65829992	44252808	14353926	35036600	33809836	32492956	33674292	33538038
LPC 18:2	542.322	[M+Na]+	C26H50NO7P	LPC	SPJFYYJXNPEZDW-UTJQPWESNA-N	CCCCC\C=C/C\C=C/CCCCCCCC(=O)OCC(O)COP([O-])(=O)OCC[N+](C)(C)C	100	542.32172:134038 543.32507:72226 544.32843:309813	483.24408:493 542.32007:1458	402480	853987	1559093	2944742	3679848	764534	1211762	1459782	618462	2638921	2241280	1295272	1166443	1004120	711232	1177448	2670867	4124175	2565271	593340	437619	755474	527865	1089708	1558772	3429605	1668776	1637618	3440930	66095	1735253	2304717	4219911	2316702	799775	2105838	2053710	1974914	2022831	2020101
LPC 18:3	518.324	[M+H]+	C26H48NO7P	LPC	WKQNRCYKYCKESD-QNEBEIHSNA-N	CC\C=C/C\C=C/C\C=C/CCCCCCCC(=O)OCC(O)COP([O-])(=O)OCC[N+](C)(C)C	100	518.32385:217375 519.3272:81277 520.33056:19475	184.07289:12543 184.14244:325 518.32306:263	365281	635109	1318344	2199555	2015273	1827797	672362	3568186	1744755	4599288	4903655	3403012	2837518	2464277	1497570	3288124	5782930	9834797	1371977	587825	375214	649544	391313	768555	2624781	8661349	3472685	3770834	7616446	161424	2953476	5694030	8750848	4732917	1624015	3779423	3350320	3271035	3338175	3340976
LPC 20:4	544.339	[M+H]+	C28H50NO7P	LPC	GOMVPVRDBLLHQC-DOFZRALJNA-N	CC\C=C/C\C=C/C\C=C/C\C=C/CCCCCCC(=O)OCC(O)COP([O-])(=O)OCC[N+](C)(C)C	100	544.33966:165915 545.34301:163112 546.34637:346378	184.07402:5926 544.33411:281	805558	1426653	2264252	3827240	7973574	874678	2002556	2153276	694247	3372046	2452174	1398882	1649281	1151390	821654	1167617	3099916	5162566	4278227	1020442	796380	1199486	1104571	2700795	4021460	4932430	2359758	1527983	3802469	96143	2747227	2459418	6036850	2448704	1120026	2644428	2433801	2521840	2465049	2431455
LPC O-17:0	496.376	[M+H]+	C25H54NO6P	EtherLPC	HQRBTQCLRRUGMR-UHFFFAOYNA-N	CCCCCCCCCCCCCCCCCOCC(O)COP([O-])(=O)OCC[N+](C)(C)C	100	496.37653:179285 497.37988:103072 498.38324:18571	104.10703:5716 125.00003:369 133.08397:357 184.07341:524 496.37531:1699	1735179	2252573	2723869	3014544	3321268	1985181	3472264	1394298	1236847	1702318	2104819	1750347	2495730	2081163	2654655	1621890	2507370	2966384	3620967	2270042	2207310	3350226	2413444	3110151	2645856	2780286	1797288	1829101	3144570	413674	2624653	2747805	2545730	1820323	2128574	2613802	2620346	2640314	2491355	2547202
LPC O-18:0	510.392	[M+H]+	C26H56NO6P	EtherLPC	XKBJVQHMEXMFDZ-UHFFFAOYNA-N	CCCCCCCCCCCCCCCCCCOCC(O)COP([O-])(=O)OCC[N+](C)(C)C	100	510.39157:572523 511.39492:348575 512.39828:71774	104.10706:6040 124.99981:386 184.0732:333 510.39011:2046	7524423	7153475	9742571	10103805	13241175	9403594	14770659	7651185	6508125	6601996	8657818	8659929	7751558	7054006	10010834	7321309	8411009	10577876	18426804	6282386	8854581	8738928	8617041	8646474	11798396	13214215	6782288	6696924	10275916	1462873	12787693	9148053	10619230	9698201	7755269	8990855	9300805	10835419	9368043	10299207
LPE O-16:1	438.298	[M+H]+	C21H44NO6P	EtherLPE	RRTPYUGIBQLEDN-FPLPWBNLNA-N	CCCCCC\C=C/CCCCCCCCOCC(O)COP(O)(=O)OCCN	100	438.298:696201 439.30135:313100 440.30471:185722	266.28381:954 284.2944:1016 420.28891:744 438.29761:3181	2885178	4147636	6599156	10369830	10472294	6719008	7232986	3828511	3860055	6059654	9154531	5220995	6972914	4793883	5939348	5580293	9352639	8021052	11708650	6264504	5132846	11238452	7541394	9112322	8310521	9596970	8260801	6832318	7818905	1081938	8397608	9002390	10184605	9971492	8537191	8710731	8373959	8285472	8350313	8088246
LPE O-18:1	466.329	[M+H]+	C23H48NO6P	EtherLPE	CDONWGCJDDHTLP-KTKRTIGZNA-N	CCCCCCCC\C=C/CCCCCCCCOCC(O)COP(O)(=O)OCCN	100	466.32938:537015 467.33273:251574 468.33609:80173	294.31448:337 312.32443:380 448.3194:295 466.32938:1726	2226792	2768115	4312054	6956358	7919851	4637016	6600339	3750808	3982383	4859483	8470957	4279292	5330599	4106652	5291715	4709948	7539217	7881412	11630188	4428842	3707412	6668060	4720548	7326030	9339293	10306433	7208262	4537683	7292062	888194	8514984	8434262	11280693	9244654	6170320	8768441	8843862	7967025	8056978	8070786
LPE O-18:2	464.313	[M+H]+	C23H46NO6P	EtherLPE	DBVHWKABURKXNY-HZJYTTRNNA-N	CCCCC\C=C/C\C=C/CCCCCCCCOCC(O)COP(O)(=O)OCCN	100	464.31351:787175 465.31686:429607 466.32022:195793	292.29855:382 310.31143:270 446.29889:284 464.31436:2419	2325327	4435200	8527891	13633458	13879179	7683304	8128952	5026661	5318208	7795843	12661857	8142603	9289147	8069654	7518154	6792332	13973378	12347050	15161299	7409204	5677702	13695283	7275627	11596670	9486919	12910520	10054647	8563669	11006321	930806	9196667	16353771	13262930	13276691	8023752	10809638	10557704	10281186	10371615	10733586
LPE O-3:0	258.111	[M+H]+	C8H20NO6P	EtherLPE	WOBOWZJHTXUCHH-UHFFFAOYNA-N	CCCOCC(O)COP(O)(=O)OCCN	100	258.11072:1961576 259.11407:319147 260.11743:55895	104.10721:7488 124.99951:616 184.07445:527 258.11053:2234	33191834	22345430	25280574	33757688	20182760	43084680	30365500	16098235	19018672	10850563	23066110	34960156	31091880	27674814	27926402	13646016	26968382	22685000	20510012	33492576	31277802	38559932	27276374	28308362	33746884	29589896	13099020	20335790	33718420	21476776	28642780	38959576	23582500	23192458	26010958	44898880	46802056	43865728	46565300	44945600
NAE 14:0	272.258	[M+H]+	C16H33NO2	NAE	JHIXEZNTXMFXEK-UHFFFAOYSA-N	CCCCCCCCCCCCCC(=O)NCCO	100	272.2576:207540 273.26095:99830 274.26431:12239	272.25742:3523	509325	428732	3254985	529133	434425	478551	468718	527744	363024	363877	521549	503397	403044	379731	343007	422377	396909	455311	449787	449816	458676	637891	460901	441689	432177	568441	484012	387923	340826	195610	443744	388155	338993	414933	569612	494090	453872	444448	3271319	3087706
NAE 16:0	300.288	[M+H]+	C18H37NO2	NAE	HXYVTAGFYLMHSO-UHFFFAOYSA-N	CCCCCCCCCCCCCCCC(=O)NCCO	100	300.28983:69328 301.29318:36363 302.29654:0	300.28824:1340	224845	206840	963676	244059	178497	208555	203110	203853	160134	173962	216976	225706	181284	183597	151840	185603	183915	202753	197837	179160	204314	245153	202889	214997	183864	252874	216811	175847	162688	110393	197492	174686	148787	183294	244089	184845	182864	177931	931616	900756
PC 30:0	706.539	[M+H]+	C38H76NO8P	PC	LJARBVLDSOWRJT-UHFFFAOYNA-N	CCCCCCCCCCCCCCC(=O)OCC(COP([O-])(=O)OCC[N+](C)(C)C)OC(=O)CCCCCCCCCCCCCC	93.8	706.53925:676754 707.5426:509396 708.54596:120918	184.07271:10070 184.12671:395 185.07585:520 706.53864:2211	7818548	10540934	12298462	16867234	10516878	7137444	10965532	8711819	7295706	7381829	9627992	7759867	9647185	6870532	5550550	8426842	10634492	9234924	8456975	12555212	16560009	12033598	11039369	11356217	9422305	8311041	7513871	10852735	8126474	1425252	8112322	8319748	8602660	7403302	12699732	8905937	8724423	8691462	8568607	8771838
PC 30:1	704.523	[M+H]+	C38H74NO8P	PC	PUSMCKGZMONNJO-MSUUIHNZNA-N	CCCCCCCC\C=C/CCCCCCCCCCCC(=O)OC(COC(=O)CCCCCCC)COP([O-])(=O)OCC[N+](C)(C)C	88	704.52234:49286 705.52569:39254 706.52905:10883	184.07314:2938 704.51923:801	943565	976907	1710778	1650245	778081	656223	649895	986789	848836	777711	912078	747992	966354	1435872	519445	1009901	1370256	1220717	638481	2008906	2070564	1849518	1148218	1294136	568577	634246	580709	1086073	809373	41665	477343	775121	687456	502756	785196	929725	910805	890030	833127	875421
PC 31:1	718.538	[M+H]+	C39H76NO8P	PC	ISFOPOGKBOMRIJ-VXPUYCOJNA-N	CCCCCCCCCCCC(=O)OCC(COP([O-])(=O)OCC[N+](C)(C)C)OC(=O)CCCCCCC\C=C/CCCCCCCCC	87.7	718.53967:77251 719.54302:56683 720.54638:0	184.07318:9735 718.57318:2341	870153	1000884	1228108	1549363	887897	837528	811644	1028772	905447	574644	980890	773594	287406	1100532	676640	903998	986715	712692	1090636	1463365	1290902	1684182	764229	1018511	552419	922250	685375	888533	858174	115158	544828	862980	680940	856157	530674	762715	823434	713237	780820	830912
PC 32:0	734.571	[M+H]+	C40H80NO8P	PC	KILNVBDSWZSGLL-UHFFFAOYNA-N	CCCCCCCCCCCCCCCC(=O)OCC(COP([O-])(=O)OCC[N+](C)(C)C)OC(=O)CCCCCCCCCCCCCCC	94.2	734.57056:1783095 735.57391:1232971 736.57727:306987	184.07298:13534 185.07597:318 734.56854:3175	15075083	19511460	21060622	25772292	20924806	18465852	18916116	23716886	19062082	20368406	23199908	23548948	26330054	23457848	17402970	22044642	27369812	24192688	17240236	23726120	23656506	20808406	17148850	21833058	25929876	21718884	20964950	26395312	18091738	8597356	21978164	24380964	20390870	22988194	26721028	21962924	21494858	21383488	21673968	21642434
PC 32:1	732.555	[M+H]+	C40H78NO8P	PC	CDQKDVHMZZWJNV-MRCUWXFGNA-N	CCCCCCCCCCCCC(=O)OCC(COP([O-])(=O)OCC[N+](C)(C)C)OC(=O)CCCCCCC\C=C/CCCCCCCCC	87.4	732.55444:7832510 733.55779:5412508 734.56115:1410614	124.999:293 184.07336:20516 184.12733:1180 732.55438:7188 733.5564:381	135526656	120263160	160124672	149029936	120383872	110815648	100121752	93770896	85682648	82405648	90287320	95740808	105653872	127981424	82591672	95719504	122887480	106248760	100427848	171127824	165008688	180264160	148481888	151825344	70319448	84409712	62876708	92802216	85756184	10717082	65035164	87993096	70686768	71490792	86408096	101077680	98789024	98847320	98466664	96791824
PC 32:2	730.538	[M+H]+	C40H76NO8P	PC	GPWHCUUIQMGELX-YGGBKCGDNA-N	CCCCCC\C=C/CCCCCCCC(=O)OCC(COP([O-])(=O)OCC[N+](C)(C)C)OC(=O)CCCCCCC\C=C/CCCCCC	94.5	730.53821:879078 731.54156:630397 732.54492:167006	184.07277:9206 730.53644:2833	13827820	11998463	19748298	18952572	10146597	10585863	8651449	19707822	15973969	15872865	17274322	12289084	16364794	23680468	9914819	20473134	19101462	20644826	9571528	24939962	19051742	18287830	12514043	17995332	12641220	13875985	18582946	12805187	13501899	1024526	13671445	15098575	15487147	12763314	9923447	14918881	14031039	14426157	13814694	14080944
PC 32:3	728.523	[M+H]+	C40H74NO8P	PC	ZJCHBQFJXZUDAV-WZUSAPNINA-N	CCCCCCC\C=C/C\C=C/C\C=C/CCCCCCCCC(=O)OC(COC(=O)CCCCCCC)COP([O-])(=O)OCC[N+](C)(C)C	87.8	728.52209:86844 729.52544:45967 730.5288:16252	184.07295:3822 728.52118:812	452447	394475	653574	755989	287047	1384228	267815	2884778	2892731	1895324	2402957	1729856	2529865	2972181	1314926	3174009	2442673	2964378	274693	915382	715056	554977	359524	534685	1470564	2220055	2604953	1745332	1910494	114824	1620704	2495747	2485842	1876145	1272426	1681372	1610027	1605666	1570916	1567050
PC 33:1	746.57	[M+H]+	C41H80NO8P	PC	HILNHYCWLDRSKJ-VXPUYCOJNA-N	CCCCCCCCCCCCC(=O)OCC(COP([O-])(=O)OCC[N+](C)(C)C)OC(=O)CCCCCCCCC\C=C/CCCCCCCC	87.8	746.56995:1117871 747.5733:849419 748.57666:291570	184.07297:8767 184.1429:271 746.56958:2728	18270108	17954918	19384318	20778918	17035762	11107217	18594824	12506260	10301431	11124893	12324694	9884741	13720159	14627277	11045568	10204165	14133185	13951409	11403116	26210084	23107896	26918872	23486664	22629726	11737692	13844943	10030345	10394328	10769313	2373894	10676704	14363969	10269655	10497317	10154364	13156335	13350831	13047333	12981293	13158752
PC 33:2	744.554	[M+H]+	C41H78NO8P	PC	AIIVRGFXFCHAQG-OHNCOSGTNA-N	CCCCCCCCCCCCCCCCC(=O)OCC(COP([O-])(=O)OCC[N+](C)(C)C)OC(=O)CCCCCCC\C=C/C\C=C/CCC	77.2	744.55432:713710 745.55767:565750 746.56103:149465	184.07271:7814	11316248	9706195	12587636	12683378	9222011	7129544	8565369	10417645	8894629	10502010	10795197	7292301	9456393	11711274	7580802	9785377	11121938	10213788	5604025	17434678	12373856	11894600	11165365	16512772	8969672	9277970	12032101	6498792	8557977	1187058	9894702	10104792	9607867	9677169	5899303	9508151	9298809	8966766	9260165	9335117
PC 33:3	742.54	[M+H]+	C41H76NO8P	PC	KIAOTSVZQWSOOZ-POEGSJNRNA-N	CCCCC\C=C/C\C=C/CCCCCCCCCC(=O)OC(COC(=O)CCCCCCC\C=C/CCC)COP([O-])(=O)OCC[N+](C)(C)C	87.8	742.53888:95460 743.54223:77074 744.54559:22155	184.0724:3227 742.54169:759	613772	482155	721751	446227	384867	1342842	344047	2424284	2442608	1693016	2113214	1455317	2433753	2687750	1446602	2189769	2244323	2302892	270295	340463	702883	605979	203240	223228	1460138	2122844	2421706	1325192	1770515	140933	1537826	2374570	2026459	1790335	976273	1482670	1352878	1436239	1247749	1338463
PC 34:0	762.601	[M+H]+	C42H84NO8P	PC	RTWAYAIMWLNAJW-UHFFFAOYNA-N	CCCCCCCCCCCCCCCCC(=O)OCC(COP([O-])(=O)OCC[N+](C)(C)C)OC(=O)CCCCCCCCCCCCCCCC	78.3	762.60095:989557 763.6043:750020 764.60766:189537	184.07269:8137	7738168	10052184	10816246	11961550	11413610	10363120	10373255	13049997	9647031	11984715	13944533	12288355	15994490	12790778	10224849	14198091	13862174	13034223	10927488	11940357	12038324	10184400	9476753	10919214	16554590	11652428	10874405	14749097	10144937	1609976	12676302	12866229	10940473	12367723	14477308	11650738	11508801	11477822	11398762	11467816
PC 34:1	760.588	[M+H]+	C42H82NO8P	PC	PUGYKEKIIRUVRY-HNENSFHCNA-N	CCCCCCCCCCCC(=O)OCC(COP([O-])(=O)OCC[N+](C)(C)C)OC(=O)CCCCCCCCCCC\C=C/CCCCCCCC	87.5	760.58655:13877946 761.5899:10015703 762.59326:2705408	184.07353:30591 184.12381:1860 184.18286:388 760.58594:10930	180536144	184250720	192245104	204648560	194546528	179440512	178013776	185081088	170259152	183342384	189522928	175921872	191588336	201959632	165392496	170836208	199214400	190411312	182559488	215741920	190862416	203633488	201209824	192489392	179959136	186873984	168614000	162603920	153432576	65747432	177635936	194923168	170035536	184627584	158991472	182669008	181822096	178605968	179530256	181210560
PC 34:2	758.574	[M+H]+	C42H80NO8P	PC	RXPVDHQFHIMZPN-AUYXYSRINA-N	CCCCCCC\C=C/CCCCCCCC(=O)OCC(COP([O-])(=O)OCC[N+](C)(C)C)OC(=O)CCCCCCC\C=C/CCCCCCC	93.1	758.57318:21863586 759.57653:17718238 760.57989:5264196	184.07339:9570 184.12599:436 758.57056:3189	350011872	343454976	367810560	414276928	357971872	322170016	324731104	348084352	341093344	356931776	347599936	338250400	344655328	362799456	323313568	342721440	351741184	350640320	340869312	383492544	352994336	356942016	339329216	374440640	324541760	337504032	349240896	304300032	327762880	160608528	338650496	355377312	362883328	366320608	300628640	348477024	345262720	343209920	350726336	351005696
PC 34:3	756.556	[M+H]+	C42H78NO8P	PC	KBHCBANQRIOXLD-KPJOMIKFNA-N	CCCCC\C=C/C\C=C/CCCCCCCCCC(=O)OC(COC(=O)CCCCCCC\C=C/CCCC)COP([O-])(=O)OCC[N+](C)(C)C	74.8	756.55524:11608336 757.55859:8348066 758.56195:2456373	124.99889:382 184.07393:13430	97726048	75998264	96574624	104631728	82133504	215274256	62745144	241602000	246434576	210469360	234535696	202895984	245545792	228231136	201150416	257795600	212308624	243457968	67241536	127882200	91902096	89855064	85295408	112706984	184925312	227763664	235233488	156970880	212615808	32614372	195358896	242217296	232424304	226423312	169311184	207848752	205752912	204305824	195919024	199551824
PC 34:4	754.539	[M+H]+	C42H76NO8P	PC	FJCUMLVANOXIFV-QYCRHRGJNA-N	CCCC\C=C/C\C=C/CCCCCCCC(=O)OCC(COP([O-])(=O)OCC[N+](C)(C)C)OC(=O)CCCCCCC\C=C/C\C=C/CCCC	78.3	754.53809:219151 755.54144:132070 756.5448:49101	184.07289:5671	1612592	1286690	2408874	1544835	698314	4249334	545198	5185394	5152217	3656531	4344290	4903768	5142569	10739553	3748874	6516204	6385641	5707064	691658	3399308	1773184	2065616	1034315	1719748	2676402	2601910	3672034	4778400	3501534	226340	2353132	4596702	3193161	3261626	2362013	4043954	3427416	3676735	3250438	3901626
PC 35:1	774.601	[M+H]+	C43H84NO8P	PC	TYQXQGGTOWQUKL-MRCUWXFGNA-N	CCCCCCCCCCCCCCC(=O)OCC(COP([O-])(=O)OCC[N+](C)(C)C)OC(=O)CCCCCCCCC\C=C/CCCCCCCC	75	774.60083:796488 775.60418:576733 776.60754:164792	184.07324:7809	11099301	10643932	11354082	9601440	9103336	8765749	10283085	10363076	8328010	11334996	11170579	8627360	12078498	13964173	9663426	9571935	12360491	11920239	7157355	16585549	11537626	12265030	12612625	12548357	11456023	10646903	9326407	8546666	7906881	2367056	11098260	12866057	8968374	9629918	8056002	10273724	10478440	10144658	10302246	9577748
PC 35:2	772.585	[M+H]+	C43H82NO8P	PC	QHSSPICKLMYIHE-RYKNKZFFNA-N	CCCCCCCCCCCCCCCCCC(=O)OCC(COP([O-])(=O)OCC[N+](C)(C)C)OC(=O)CCCCCCC\C=C/C\C=C/CCCC	77	772.58594:615274 773.58929:296584 774.59265:86082	184.07352:5568	11439165	10872700	13096549	9603881	8788470	2977965	8824187	3323510	3133730	3860061	3466646	2786348	3328540	5424354	9454375	3418236	4157818	3858412	6502594	17811666	12375341	12642241	11076652	12841399	3280735	2716052	3137300	4592406	2981198	666331	2899192	3573948	2673824	2823050	2426727	9838900	9566857	9662527	9376934	9403675
PC 36:1	788.617	[M+H]+	C44H86NO8P	PC	MZZHKIPFYPOYKP-MRCUWXFGNA-N	CCCCCCCCCCCCCCCC(=O)OCC(COP([O-])(=O)OCC[N+](C)(C)C)OC(=O)CCCCCCCCC\C=C/CCCCCCCC	82.5	788.61658:6089276 789.61993:4384348 790.62329:1215351	184.07327:5136 184.12453:273 788.6156:22444 789.61847:836	74844680	79244936	85825520	82387608	88502832	85973752	74466184	85636320	74357936	91401976	89535080	86225984	93881152	90832648	67974640	78267832	89032144	87113184	85100552	84328920	83627424	75943864	88848544	72742832	81236952	83495728	69505352	100702232	71878624	14862119	84476312	80347576	71995928	78578336	79894224	79681080	79721408	77901616	77392128	78915360
PC 36:2	786.602	[M+H]+	C44H84NO8P	PC	SNKAWJBJQDLSFF-YEUCEMRANA-N	CCCCCCCC\C=C/CCCCCCCC(=O)OCC(COP([O-])(=O)OCC[N+](C)(C)C)OC(=O)CCCCCCC\C=C/CCCCCCCC	77.8	786.60187:12360031 787.60522:8132033 788.60858:2298594	124.99769:613 184.07275:24861 184.16501:402	179740320	167530640	190513248	168537584	189825248	196426704	149262288	194567712	169300176	209838320	205077712	197871952	75495800	225071264	174983984	207386864	208637200	199754464	175921840	198245264	178707040	164419904	178924912	175656032	191697424	171237328	183508016	189359456	155184272	36929904	202829664	179228672	175020144	188271200	146901376	179395088	177774544	175347360	175084176	173876176
PC 36:3	784.586	[M+H]+	C44H82NO8P	PC	HLMODHFPIXJLOQ-YPKKODKUNA-N	CCCCCCCCCCCC(=O)OCC(COP([O-])(=O)OCC[N+](C)(C)C)OC(=O)CCCCCCCC\C=C/C\C=C/C\C=C/CCCCCCC	74.6	784.58582:8691907 785.58917:6543988 786.59253:1833325	124.99977:928 184.07353:23500 185.07817:299	142827296	131438520	151031040	115033008	133453856	148353776	110696352	151569664	129035688	161327056	163698880	150463024	153202736	189569008	135625312	172578944	169620816	156554720	126002656	153417024	136091840	120448600	118597712	131121448	161418912	117601584	142427200	144040576	117655384	24849504	152545216	124220712	125267824	142102224	109109144	134538144	135369152	133429808	131837736	131904728
PC 36:4	782.57	[M+H]+	C44H80NO8P	PC	FVXDQWZBHIXIEJ-ZPPAUJSGNA-N	CCCCC\C=C/C\C=C/CCCCCCCC(=O)OCC(COP([O-])(=O)OCC[N+](C)(C)C)OC(=O)CCCCCCC\C=C/C\C=C/CCCCC	94	782.56921:3314292 783.57256:2626877 784.57592:735510	184.07306:11980 782.56818:5036 783.56531:280	32116406	31229816	40160012	36455236	28733208	63080124	25923554	58153084	57826948	59675392	69241008	60595284	61831012	82022560	59911684	83162984	67370864	60337212	37734640	39306176	30522602	33135410	23690884	33277218	61203116	45885236	53861676	57523668	45904400	6226068	54000316	56234216	51804700	65216916	40225392	52563888	49503392	50485616	51728752	49003340
PC 36:5	780.554	[M+H]+	C44H78NO8P	PC	AZRGYLVQWYPFDI-GVTKYYOSNA-N	CCCC\C=C/CCCCCCCC(=O)OCC(COP([O-])(=O)OCC[N+](C)(C)C)OC(=O)CCCCCCCC\C=C/C\C=C/C\C=C/C\C=C/CC	75	780.55365:592966 781.557:477634 782.56036:133660	184.07283:7345 184.12219:353	1724008	2008239	2446910	2319355	1487423	11124706	2978070	10836702	13194624	11476490	14631664	11034684	12555458	18628540	12258131	18319760	14815697	11069857	1900505	1407914	1692222	2178845	1145119	955733	14168076	11003836	12111334	11368153	9966112	954844	10776896	13745457	12188511	15063048	8011607	9095448	9461966	8871303	8976929	9290539
PC 38:2	814.633	[M+H]+	C46H88NO8P	PC	HJYITXYOCDILBF-HKOLQMFGNA-N	CCCCCCCCC\C=C/CCCCCCCC(=O)OCC(COP([O-])(=O)OCC[N+](C)(C)C)OC(=O)CCCCCCC\C=C/CCCCCCCCC	78	814.63275:290928 815.6361:192353 816.63946:54939	184.07283:4680	4211924	4220104	4909827	4877075	5538100	3839787	3871025	6052060	3698646	5168984	5774382	4810046	5793500	6255116	3524958	4244552	5260112	5808912	4695927	4722844	5031724	3731628	4397567	4627412	5198082	3896678	4219392	5001838	3434412	327096	5378560	4111028	4080355	4500836	3188431	4316764	4273940	4322794	4207878	4247539
PC 38:6	806.569	[M+H]+	C46H80NO8P	PC	FDZLIRJUPNZIMY-IQAYYXADNA-N	CCCC\C=C/CCCCCCCC(=O)OCC(COP([O-])(=O)OCC[N+](C)(C)C)OC(=O)CCCCCCC\C=C/C\C=C/C\C=C/C\C=C/C\C=C/CC	74.9	806.56927:436249 807.57262:277589 808.57598:112554	184.07306:7318 184.12303:315	8072062	6877172	8684054	9513799	9303250	1942890	6526692	2730726	5610179	2351435	7543662	2023473	1523634	2174227	5634522	1916175	2233910	1981971	11591559	10868830	9193018	8145380	8980492	13669469	11989628	7445826	6884366	6225366	5866811	851166	8715254	1770322	2160082	8128818	6324680	7766898	7405134	7575694	7767295	7317641
PC 38:7	804.554	[M+H]+	C46H78NO8P	PC	WIAGLFABVRSFHG-MWVIWIHDNA-N	CCCC\C=C/CCCCCCCC(=O)OCC(COP([O-])(=O)OCC[N+](C)(C)C)OC(=O)CCCC\C=C/C\C=C/C\C=C/C\C=C/C\C=C/C\C=C/CC	74.9	804.55396:162732 805.55731:160390 806.56067:46555	184.07291:5607	988226	763750	1144073	1163217	904438	2768246	608219	3658579	3013761	3062126	3296675	2485838	2635096	3766503	2073754	3587999	3417072	3171028	1222947	1549736	1016163	985590	827913	1570126	3963449	4032998	3599112	2183472	2488687	216119	3683022	3126882	3810240	3953098	2335154	2461492	2408407	2390412	2279767	2405211
PC 40:8	830.569	[M+H]+	C48H80NO8P	PC	BFCSBEFTXQRIOJ-QIURYZFVNA-N	CC\C=C/C\C=C/C\C=C/C\C=C/CCCCCCC(=O)OCC(COP([O-])(=O)OCC[N+](C)(C)C)OC(=O)CCCCCC\C=C/C\C=C/C\C=C/C\C=C/CC	77.9	830.56873:66337 831.57208:59484 832.57544:18746	184.0728:5089	1948380	1140389	1353896	1613172	1815337	1040824	1220973	1426516	789781	1228439	882686	834378	786976	986793	778661	1155194	952349	759147	1947833	1832134	1636157	1334516	1736570	2776072	2210778	1281956	1093949	743932	800375	117832	1668666	677226	1149399	1009872	943074	1379626	1355428	1287132	1269767	1289581
PC O-32:0	720.59	[M+H]+	C40H82NO7P	EtherPC	AXEPEEXNGOBZFB-UHFFFAOYNA-N	CCCCCCCCCCCCCCCCCCCCCCCC(=O)OC(COCCCCCCCC)COP([O-])(=O)OCC[N+](C)(C)C	100	720.59045:2054656 721.5938:1476605 722.59716:355091	184.07297:7209 720.59131:2273	25557378	32966126	35084584	37505796	27114194	29848030	40969628	18008952	24152256	16164559	20945960	25321088	20914936	14814315	29419872	22176816	20682372	17129426	29701926	25491848	39290748	39050376	32463142	27256436	19421704	19287054	16320542	20031210	25867376	9207647	20852562	17782284	17744390	25229904	30906666	24330582	24422392	24228578	24330930	23966254
PC O-32:1	718.575	[M+H]+	C40H80NO7P	EtherPC	LQQMWURSSDKNHJ-VXPUYCOJNA-N	CCCCCCCCCC\C=C/CCCCCCCCCCCC(=O)OC(COCCCCCCCC)COP([O-])(=O)OCC[N+](C)(C)C	100	718.57495:902636 719.5783:671718 720.58166:2620461	184.07335:10222 184.12138:481 718.57367:2379	9220152	12908816	13551019	16862014	12220019	11477553	18016350	8790268	10597803	8007262	11262944	10863242	10695870	5820762	11120992	10824326	9478589	8391443	15435887	12018430	14095907	16693163	13480874	12527109	10922684	10341364	7784472	8984582	11175000	3361077	9087799	8939191	9810589	13172266	16604952	10947977	10981978	10587355	10870490	10594584
PC O-34:0	748.622	[M+H]+	C42H86NO7P	EtherPC	BNIFFRNYMGLGIV-UHFFFAOYNA-N	CCCCCCCCCCCCCCCCCCCCCCCCCC(=O)OC(COCCCCCCCC)COP([O-])(=O)OCC[N+](C)(C)C	93.8	748.62134:768229 749.62469:577632 750.62805:147043	184.0733:1734 748.62103:4911	10745478	12463935	12217164	15892847	12908630	10565679	21654762	9045134	10529334	6233672	10579219	9923093	8690596	7249216	12150803	9268453	8979498	7832874	16649088	9400183	16571376	11403676	13524823	10768457	10383619	8503125	7122982	7423947	9363448	1283403	12248432	8750933	7550546	12644257	9181960	10453745	9929478	9709483	9747077	9907774
PC O-34:1	746.608	[M+H]+	C42H84NO7P	EtherPC	OVZJGEFUWZPYRW-VXPUYCOJNA-N	CCCCCCCCCC\C=C/CCCCCCCCCCCCCC(=O)OC(COCCCCCCCC)COP([O-])(=O)OCC[N+](C)(C)C	100	746.60681:10774552 747.61016:7922903 748.61352:2127060	184.07292:38852 185.07722:310 746.60529:11915 747.6087:353	173379776	172794000	178183760	181078608	167304576	168314976	178609296	126772712	128229680	106327024	123513368	147263056	130069856	132474640	149742704	128438008	126684192	127170104	161970224	153448096	190272752	184458576	178576224	147482240	118725920	123510120	89402904	118406008	133676648	42607684	127507024	135615392	111779584	129330768	129838856	141592832	139693376	139756128	139801504	139305072
PC O-34:2	744.592	[M+H]+	C42H82NO7P	EtherPC	WBAZRZTVRJLENP-LTXDKZCQNA-N	CCCCCCCCOCC(COP([O-])(=O)OCC[N+](C)(C)C)OC(=O)CCCCCCCCCCCCC\C=C/C\C=C/CCCCCCC	99.8	744.59131:11218264 745.59466:8228463 746.59802:2175768	166.06197:285 184.07321:20313 184.12433:1149 184.16096:439 744.59125:6425 745.5882:286	177719152	173571328	176300352	186345056	163150048	179784912	166490688	140636032	153804112	132599200	136158272	158926400	141228688	146062064	172457984	163506272	132529128	144132672	148342880	143226048	181024656	164863200	157320608	145347312	120155944	143891552	125750592	141575488	164808720	88649152	149886656	150905584	147167456	147233920	150068496	159503808	158073248	155901504	157726576	158091168
PC O-34:3	742.577	[M+H]+	C42H80NO7P	EtherPC	MIKWCKCBCDZUNB-JRQMLGJJNA-N	CCCCCCCCOCC(COP([O-])(=O)OCC[N+](C)(C)C)OC(=O)CCCCCCCCCC\C=C/C\C=C/C\C=C/CCCCCCC	99.9	742.57611:12569760 743.57946:9894740 744.58282:8085108	184.07288:12354 601.51996:438 742.57513:3545	140200736	158229536	157779904	199459456	162125424	158245488	163925456	143537136	158051904	144432736	164604640	141903776	151544336	122617112	159204432	154754176	145490816	144156368	143960848	149766560	160212208	161051536	151078272	159221520	146329920	167280544	139178288	133539400	167532048	85521088	141987584	164712672	183396432	174186864	163175888	161128704	156734784	157418240	156315376	155693392
PC O-34:4	740.56	[M+H]+	C42H78NO7P	EtherPC	KNHXCLGABLNNRN-FFSDQCCLNA-N	CCCCCCCCOCC(COP([O-])(=O)OCC[N+](C)(C)C)OC(=O)CCCCCCCCCCCC\C=C/C\C=C/C\C=C/C\C=C/CC	100	740.55939:3160447 741.56274:3421613 742.5661:1610038	184.07303:20420 740.55951:5768 740.65741:396	17001338	18143196	18867430	24033260	17175126	53767628	18322862	43976728	54685608	32700878	48194196	45392244	56224136	30560700	51786008	55722740	41792320	42590668	16476808	19680526	23530136	23336488	19946282	20801738	40533180	63821200	37568452	44781408	61489860	13998965	32702724	61625676	62345744	51542184	62043568	45857004	46164240	45423916	44796480	45111552
PC O-35:3	756.591	[M+H]+	C43H82NO7P	EtherPC	YOUKOROKUSUSMX-JRQMLGJJNA-N	CCCCCCCCCOCC(COP([O-])(=O)OCC[N+](C)(C)C)OC(=O)CCCCCCCCCC\C=C/C\C=C/C\C=C/CCCCCCC	100	756.59033:1189657 757.59368:864617 758.59704:693289	184.07341:9133 756.59119:2535	17173726	18861190	17857784	20671678	16077911	14864421	20951504	12668971	14449003	11405716	16279846	13013811	16966716	13417714	17601196	15894892	15501222	14811122	16456397	20609900	19447704	21712744	15582915	20655400	15950781	16667167	12344399	9468732	19205418	5240812	13163283	17413780	17944432	15947438	14705509	15950528	15919483	15522662	15740617	15498675
PC O-36:1	774.637	[M+H]+	C44H88NO7P	EtherPC	IIOOVJGBEQXRHD-VXPUYCOJNA-N	CCCCCCCCCC\C=C/CCCCCCCCCCCCCCCC(=O)OC(COCCCCCCCC)COP([O-])(=O)OCC[N+](C)(C)C	99	774.63654:1860874 775.63989:1408986 776.64325:376910	184.07298:11472 185.07779:343 774.63519:5522 774.74902:326 775.62421:258	39327144	32776658	35966972	32710586	39117464	30539048	52487884	22577750	21679764	14567477	19950932	26318586	20478044	22219876	26139906	19325568	18724634	21458404	41364044	26959252	45079496	32248604	40069732	26326594	23487126	22574966	10664937	15693319	19494242	2911834	28385306	23227766	17522110	23992858	18733978	25735794	24587004	24329660	24403674	24704104
PC O-36:3	770.606	[M+H]+	C44H84NO7P	EtherPC	GDJAIASCRXEGBE-JRQMLGJJNA-N	CCCCCCCCOCC(COP([O-])(=O)OCC[N+](C)(C)C)OC(=O)CCCCCCCCCCCC\C=C/C\C=C/C\C=C/CCCCCCC	99.9	770.60529:4964860 771.60864:2405402 772.612:678965	184.07352:13988 184.12386:723 770.60693:5653	70067952	105551384	68225296	124558000	101878272	110213656	108683304	91847832	94657440	72892920	91420680	110336048	88627312	85915736	101986208	102379840	85444960	90094096	109406304	55325168	73092648	62405036	57683104	98930272	75307928	92410688	80830224	75190984	102794664	18686228	95843672	99008040	83726088	97400768	86854904	98188560	97341544	95067720	95561712	96531688
PC O-36:4	768.59	[M+H]+	C44H82NO7P	EtherPC	AMIRMXUBGHUMRM-FFSDQCCLNA-N	CCCCCCCCOCC(COP([O-])(=O)OCC[N+](C)(C)C)OC(=O)CCCCCCCCCCCCCC\C=C/C\C=C/C\C=C/C\C=C/CC	82.5	768.58978:4540231 769.59313:2915103 770.59649:1050827	125.00024:620 184.0737:11679 185.07327:301	95018368	83267856	90471360	104742152	84511320	58691604	83523320	71584032	64348932	63005152	67824248	75619096	64885856	54970064	67365808	74280216	72309688	66597760	104904752	90744360	89001256	87449712	83707136	89881144	76400920	67984984	70224960	57777720	66291544	34493036	74779720	57848792	66050148	69940960	65022208	129739936	128959616	125029416	126657712	127633776
PC O-36:7	762.542	[M+H]+	C44H76NO7P	EtherPC	GDPJSQTXLLJILW-XXKLZNGKNA-N	CCCCCCCCOCC(COP([O-])(=O)OCC[N+](C)(C)C)OC(=O)CCCCC\C=C/C\C=C/C\C=C/C\C=C/C\C=C/C\C=C/C\C=C/CC	90.9	762.54346:259641 763.54681:306558 764.55017:4265214	184.07561:300 762.5459:2643	559495	474822	545452	546239	679290	3625654	571692	2836433	4430980	2090810	3140677	3017961	4340202	2043385	4179166	3742613	2876565	2791828	586496	824588	1078468	870202	766980	762992	2540814	4439908	2513682	3439469	4896119	658823	2070991	4911500	5040488	3406475	5398330	3560647	2960613	3496364	2800468	2910694
PC O-38:3	798.637	[M+H]+	C46H88NO7P	EtherPC	JQEOVXRIBKQIGX-YPKKODKUNA-N	CCCCCCCCCCOCC(COP([O-])(=O)OCC[N+](C)(C)C)OC(=O)CCCCCCCCCCCC\C=C/C\C=C/C\C=C/CCCCCCC	92.4	798.63635:730111 799.6397:472450 800.64306:135613	184.07388:744 798.53766:259 798.63733:3012	17110714	14501282	14486929	14642199	15849933	10997400	18307690	11301625	9870034	7970612	11086437	10950837	10451818	10193142	10046869	10051435	9214367	10393792	19060782	12773535	18121506	12590127	16254505	12062230	11565261	9749457	8488994	5954658	9361530	1262576	16162334	8995944	8307972	11374685	8021595	17589960	17357000	17243496	16936188	17196260
PC O-38:5	794.605	[M+H]+	C46H84NO7P	EtherPC	XDRAHGUDUSFGRJ-ZNPRUWOENA-N	CCCCCCCCCCOCC(COP([O-])(=O)OCC[N+](C)(C)C)OC(=O)CCCCCCCCCCC\C=C/C\C=C/C\C=C/C\C=C/C\C=C/CC	98.8	794.60474:2491078 795.60809:1760318 796.61145:1240217	184.07364:7822 653.54822:412 794.60522:3484 794.68842:287	36852400	29273452	34283876	41614560	38011156	29247040	42344924	41559832	34284208	30469926	39442568	33670196	32886652	24901010	33263994	35123216	32960940	35524356	51192712	41560220	35997236	34177768	35009996	46924068	53581488	50819228	34991696	22647096	32250314	5549084	41191104	39445804	46701608	41456356	28406262	49663228	48442060	48924912	48159508	47913060
PC O-38:7	790.57	[M+H]+	C46H80NO7P	EtherPC	UUNPNPNQDISOCV-BOTVMSBBNA-N	CCCCCCCCCCOCC(COP([O-])(=O)OCC[N+](C)(C)C)OC(=O)CCCCC\C=C/C\C=C/C\C=C/C\C=C/C\C=C/C\C=C/C\C=C/CC	89.6	790.56934:913788 791.57269:631258 792.57605:562644	184.07224:2647 605.54974:3782 606.54761:273 790.57281:8744 791.57623:454	17748300	9700165	8443891	17928630	17243668	14573811	17295930	17624312	11269557	12772863	9709711	8083184	14726454	12199482	12667543	17854396	14717581	10136171	13854467	7561130	6315819	14220237	15263470	16141875	14144028	11118290	12357026	10498452	10088955	1782528	19312602	9834639	9997970	14962113	10603012	20418046	20957426	21066426	20521362	20556634
PE 36:1	746.57	[M+H]+	C41H80NO8P	PE	JQKOHRZNEOQNJE-ZZEZOPTANA-N	CCCCCCCCCCCCCCCCCC(=O)OCC(COP(O)(=O)OCCN)OC(=O)CCCCCCC\C=C/CCCCCCCC	83.5	746.56989:596744 747.57324:507761 748.5766:127666	605.55029:4487	6232663	6577880	7559616	9510269	7272421	7063467	6579666	9479917	6973530	4538497	8343254	6647942	9318516	8745971	6149176	7011936	7824946	6394762	9506160	9456771	8283756	9501213	6032281	7921068	5881676	8010312	5897576	6081612	6156636	397229	7257959	7724451	6320526	9739266	4678994	6911101	6907714	6603496	6702788	6764368
PE P-34:1|PE P-16:0_18:1	702.544	[M+H]+	C39H76NO7P	EtherPE	RFPQMVKZNQOUGY-KXYOHKLBNA-N	CCCCCCCC\C=C/CCCCCCCC(=O)OC(COCCCCCCCC\C=C/CCCCCC)COP(O)(=O)OCCN	100	702.54364:462012 703.54699:346572 704.55035:162302	339.28845:1350 364.26111:1297 561.52155:299 702.54492:1988	5902828	6864406	7867630	9054939	6959892	7445288	6712148	5132217	5584147	4259282	6229415	5932522	5789738	6589394	5636212	5275208	6401122	5377719	5711608	7185386	8365074	8998546	8328644	6734492	4673316	5319475	4330778	6624086	5544324	829090	4499642	6050354	4697744	6686922	5959276	6060618	5909677	5808640	5905457	5872756
PE P-34:2|PE P-16:0_18:2	700.528	[M+H]+	C39H74NO7P	EtherPE	RIQAKBUOHSSMTC-PNBIJBBKNA-N	CCCCCC\C=C/CCCCCCCCOCC(COP(O)(=O)OCCN)OC(=O)CCCCCCC\C=C/C\C=C/CCCCC	100	700.52802:692710 701.53137:482579 702.53473:134103	337.2746:2961 364.26181:1083 559.50348:306	10139644	9898224	11040929	12244296	10654099	10897267	9830875	7540111	8409808	6787610	9081957	7416059	8719461	8700205	8794337	8999068	7628472	7615838	7210974	9420681	11645776	11082784	10070670	9367654	7047124	8914449	6316085	7823060	8226888	1911044	7240996	9162446	9155960	9153828	8971207	8705929	8660108	8452920	8426716	8648531
PE P-36:1|PE P-18:0_18:1	730.575	[M+H]+	C41H80NO7P	EtherPE	GHNXVMPBTBKJRP-CLFAGFIQNA-N	CCCCCCCC\C=C/CCCCCCCCOCC(COP(O)(=O)OCCN)OC(=O)CCCCCCC\C=C/CCCCCCCC	100	730.57513:507310 731.57848:376121 732.58184:157908	339.28833:2873 392.2923:952 589.55457:310	7112516	7397200	8879626	10078671	9264347	7385028	10461701	5555601	6155326	3449792	6419455	6150056	5893112	6755609	6181054	5219373	5935478	5419658	8702262	7886640	10058144	9355725	9705518	7943886	5843522	5686842	3544518	5405954	5297849	515986	5966410	6980709	5077902	7828154	5545384	6719272	6582649	6567914	6479662	6496816
PE P-36:3|PE P-18:1_18:2	726.543	[M+H]+	C41H76NO7P	EtherPE	CVFFRLVFXKZVIJ-MAZCIEHSNA-N	CCCCC\C=C/C\C=C/CCCCCCCCOCC(COP(O)(=O)OCCN)OC(=O)CCCCCCC\C=C/C\C=C/CCCCC	100	726.5437:805804 727.54705:409066 728.55041:138461	337.27371:3239 390.27737:1147 585.52112:397	17956466	16684447	19347394	21418554	17297538	11165177	15238403	10321893	11027083	7825672	11127038	11122447	10015969	11184401	10468203	9584475	8920031	9502011	13262950	19386142	20702002	18808214	17349998	17794288	7594326	9984211	9053576	7903741	9072958	1457773	8935365	13008111	10156337	10417132	8013575	16633952	16519633	16192303	16094086	16276915
PE P-36:4|PE P-16:0_20:4	724.528	[M+H]+	C41H74NO7P	EtherPE	YATSYZSZUULQDZ-GKPKDRHFNA-N	CCCCCC\C=C/CCCCCCCCOCC(COP(O)(=O)OCCN)OC(=O)CCCCCC\C=C/C\C=C/C\C=C/C\C=C/CC	100	724.52838:711892 725.53173:474899 726.53509:150707	361.27304:3050 364.25992:1170 583.51074:325	10684726	9880380	11523962	13044573	11243708	8529395	9363228	9921860	7927374	8766846	9779848	8418641	9686076	7780277	7420863	9839629	9410832	8431068	10017100	13847777	10757794	10164504	11561345	11873230	9179839	8382482	9682386	7848618	7102796	1928988	8656401	8041103	8376513	9662426	8507803	9306883	9303726	9071933	8960485	9161812
PE P-36:5|PE P-16:0_20:5	722.513	[M+H]+	C41H72NO7P	EtherPE	YMKZESHNWGNAIE-VNTVABMMNA-N	CCCCCC\C=C/CCCCCCCCOCC(COP(O)(=O)OCCN)OC(=O)CCC\C=C/C\C=C/C\C=C/C\C=C/C\C=C/CC	100	722.51239:281626 723.51574:217931 724.5191:84082	359.2558:1618 364.25873:850 581.48431:439 722.5108:2289	1573259	1320757	1583193	1740266	1117647	5486556	1102228	4488369	4806620	4529650	4754850	4228539	4427756	4434005	4155673	5533502	4560046	4278618	1417046	1674707	1393527	1333752	1288150	1206117	2873067	3956020	4214060	4770000	3259060	768810	4334704	4454720	4069245	5308972	4024932	3610310	3595406	3518608	3518360	3546266
PE P-38:3|PE P-18:0_20:3	754.575	[M+H]+	C43H80NO7P	EtherPE	HQFUXXUGGNZWBH-MURDYDGNNA-N	CCCCCCCC\C=C/CCCCCCCCOCC(COP(O)(=O)OCCN)OC(=O)CCCCCCCCC\C=C/C\C=C/C\C=C/CC	100	754.57501:420361 755.57836:314141 756.58172:90040	363.2876:2763 392.29132:1244 613.55127:395 754.5741:254	7417849	7009156	8378210	8818554	9091012	5675543	9384188	6624407	6028226	4275564	7801722	4902722	7362762	7054326	4981100	6186493	6028244	6243126	8748441	8186320	10373452	7781174	8387844	8616652	7286461	6601404	4627137	3777114	5466860	493084	7452288	6826251	5756010	7516071	5205166	7113960	6766776	7112144	6845155	6742578
PE P-38:5|PE P-18:1_20:4	750.543	[M+H]+	C43H76NO7P	EtherPE	QGMRGDWLZOYPFY-YUPWHRRNNA-N	CCCCC\C=C/C\C=C/CCCCCCCCOCC(COP(O)(=O)OCCN)OC(=O)CCCCCC\C=C/C\C=C/C\C=C/C\C=C/CC	100	750.54346:968804 751.54681:749538 752.55017:365767	361.27411:1592 364.25946:698 387.28983:955 390.27725:914 609.52179:458 750.54364:4372	12504275	12082981	12643033	16894182	12624771	13618225	9065955	14758100	12579018	12247379	14831076	13972597	14006011	12671935	11347274	15961711	14325055	11900608	10293146	19752620	14194386	13528573	13180489	17338350	11560585	11371305	14803827	10137624	9230246	1555834	13256674	12959871	11143198	14063486	10286334	17959824	17693804	17330016	17356128	17560224
PE P-40:5|PE P-18:0_22:5	778.575	[M+H]+	C45H80NO7P	EtherPE	NKXPONDLZHZZND-PKBJNFAXNA-N	CCCCCCCC\C=C/CCCCCCCCOCC(COP(O)(=O)OCCN)OC(=O)CCCCC\C=C/C\C=C/C\C=C/C\C=C/C\C=C/CC	100	778.5744:914330 779.57775:821377 780.58111:384935	387.2894:5110 392.29126:1536 637.55969:618 778.573:400	7845153	5477374	7411682	7128959	7158744	15172604	7297412	18065414	14305592	14081469	16996184	14456364	14545658	14328517	14123428	18072466	15486015	15342215	7828518	8493873	6492510	6393620	6598372	8753546	15621877	15087366	14453147	9967749	11225521	1191807	19647510	15272917	13838705	17889508	11157390	13055919	12931309	12651084	12674269	12736643
PS 36:2	788.544	[M+H]+	C42H78NO10P	PS	WTBFLCSPLLEDEM-CLFAGFIQNA-N	CCCCCCCC\C=C/CCCCCCCC(=O)OCC(COP(O)(=O)OCC(N)C(O)=O)OC(=O)CCCCCCC\C=C/CCCCCCCC	95.8	788.54431:752678 789.54766:536039 790.55102:158799	603.53424:5863 788.5451:2003	1504326	8280564	1401472	2022741	2377898	969826	2694423	3534670	10786053	11192490	1446050	738859	1505276	8636108	9715478	797532	1381662	9649865	9683016	943479	624762	553466	11217712	1314452	2252635	1267872	10700080	9669760	10007678	233603	2524554	9920095	10649295	3043698	9730469	10585122	10570552	10402276	10414890	10505062
PS 36:3	786.529	[M+H]+	C42H76NO10P	PS	FJJVJFAWOZTCBP-HLMRNWPHNA-N	CCCCCCCCCCCCCCCCCC(=O)OCC(COP(O)(=O)OCC(N)C(O)=O)OC(=O)CCCCCCC\C=C/C\C=C/C\C=C/CC	82.4	786.52814:167320 787.53149:134430 788.53485:44199	601.51843:4855	509427	945669	441524	914704	747744	2139557	683938	2794571	3148866	2339064	1862095	2000998	1035502	2622188	2910665	2531083	2211976	2606814	844266	567789	475275	487722	1045870	962156	1830647	2425942	2264634	2572422	3233324	159887	1760138	3011852	3158188	2405904	2871180	2466270	2403964	2525275	2412431	2398218
SM 32:1;2O	675.544	[M+H]+	C37H75N2O6P	SM	UHPVNYAFNAFWTE-ZCXUNETKNA-N	CCCCCCCCCC\C=C/CCCCCCCCCCCC(=O)NC(COP([O-])(=O)OCC[N+](C)(C)C)C(O)CCCCC	99.2	675.54346:113563 676.54681:93016 677.55017:21656	184.07271:5498 675.54431:337	1182221	1307437	1762626	2158476	1724011	1554835	1333930	2252525	1698360	1354782	1952251	1925261	1494031	1353110	1322918	1698781	2356796	2034699	1680236	2247671	2017293	1805191	1609580	1975222	1641857	2155914	1865333	2326188	1603277	203290	1986810	1798841	1850419	2082062	1251469	1907748	1784858	1744094	1679383	1716363
SM 33:1;2O	689.56	[M+H]+	C38H77N2O6P	SM	YDCVVJDUHPPJFR-OWWNRXNENA-N	CCCCCCCCCCCCCCCCCCCCCCCCC(=O)NC(COP([O-])(=O)OCC[N+](C)(C)C)C(O)\C=C\CCC	100	689.55927:97042 690.56262:71969 691.56598:17609	184.07266:3535 689.55566:415	947354	1027821	1400596	1722363	1297913	1193782	1073465	1435355	1299521	998167	1442642	1208410	1179744	1034732	991320	1193906	1609389	1475930	1083190	2035383	1646028	1338529	1393378	1852652	1158656	1774286	1376225	1899504	1309014	133063	1398890	1501168	1629328	1815563	1011675	1374901	1351894	1351194	1270646	1352021
SM 34:0;2O	705.591	[M+H]+	C39H81N2O6P	SM	BPQVZMMJJYJOGS-UHFFFAOYNA-N	CCCCCCCCCCCCCCCCCCCCCCCCCC(=O)NC(COP([O-])(=O)OCC[N+](C)(C)C)C(O)CCCCC	100	705.59082:415963 706.59417:343282 707.59753:79149	184.07254:8666 705.58472:780	4157414	3737627	5361654	6341166	7796192	4493066	5597772	6794000	4341996	3856511	6175162	7635731	3922083	3833822	4214508	4333186	5992342	6695666	7281218	6647735	7551938	5471183	4878636	6906310	5760009	6860496	6081382	7359758	5367006	652381	6926146	5145307	4494718	6563494	3864971	5031785	4985058	4953850	4742760	4812188
SM 34:1;2O	703.576	[M+H]+	C39H79N2O6P	SM	NENCNFRZZCQXJU-ZCXUNETKNA-N	CCCCCCCCCC\C=C/CCCCCCCCCCCCCC(=O)NC(COP([O-])(=O)OCC[N+](C)(C)C)C(O)CCCCC	100	703.57507:3944180 704.57842:2744263 705.58178:662711	184.07292:10807 184.14325:274 703.57129:1022	53841692	58425564	76326024	84973696	83289768	48561748	67609144	54274472	39325812	42323484	51789752	61287108	38739992	36879404	42701272	41895760	61049828	50990772	76695256	84537200	83459080	74972192	75416320	73485904	46785728	49918072	46135744	70696808	43833444	9083795	57534684	44593864	38584704	57774588	43975816	54090724	53259852	52859960	51165600	52372340
SM 34:1;3O	719.57	[M+H]+	C39H79N2O7P	SM	APEINLODEDRYLB-VLGSPTGONA-N	CCCCCCCCCCCCCCC(O)C(O)C(COP([O-])(=O)OCC[N+](C)(C)C)NC(=O)CCCCCCC\C=C/CCCCCC	100	719.56989:137206 720.57324:149101 721.5766:35993	124.99984:423 184.07303:10899 719.5675:1929	860338	1393618	1629433	2269432	2033228	1544718	1455581	2360652	1647381	1377141	2080339	1836750	1283325	1424376	1242152	1433124	1815019	1788303	1595196	1308020	2170102	1543661	1879070	1797467	1198924	1499711	1848788	4425307	1399219	189469	2481943	1071583	1297446	1997358	1551106	1740001	1776803	1745250	1601621	1628670
SM 34:2;2O	701.56	[M+H]+	C39H77N2O6P	SM	YRLHWLLUJAPBIQ-NFYLBXPENA-N	CCCCCCC\C=C/C\C=C/CCCCCCCCCCCCCC(=O)NC(COP([O-])(=O)OCC[N+](C)(C)C)C(O)CCCCC	100	701.5592:144304 702.56255:119775 703.56591:31828	184.073:5222 701.55707:587	1789174	1883558	2794836	2815344	2624096	2243194	1919908	3058240	2026031	2158520	3001662	3186317	1974799	2030355	1839107	2333476	3192062	2538430	2539823	3320362	2350966	2116658	2585279	2392605	1792659	2333408	2786453	2908557	1733454	225246	2858826	2545849	2057416	2769982	1561480	2459804	2468710	2459708	2304179	2238544
SM 36:1;2O	731.607	[M+H]+	C41H83N2O6P	SM	CMMXUBGHSNQBNN-ZCXUNETKNA-N	CCCCCCCCCC\C=C/CCCCCCCCCCCCCCCC(=O)NC(COP([O-])(=O)OCC[N+](C)(C)C)C(O)CCCCC	100	731.60693:5686460 732.61028:3933126 733.61364:1008334	104.10551:366 184.07324:30304 184.16446:686 713.5882:355 731.60699:2823	67863280	62782784	70241760	57213656	67824520	71217320	66625256	75609136	61348820	71362352	77788696	80401816	71237696	79569144	68680176	80328304	83193928	74194448	72485672	68945016	65420404	70237128	65416376	64069852	78468632	67759928	72252232	68788776	67358288	31549352	80634440	65001080	63382624	76590432	62582132	70393984	69383384	68460568	68537832	68240408
SM 36:2;2O	729.591	[M+H]+	C41H81N2O6P	SM	MUJBZOYXECUOMF-NFYLBXPENA-N	CCCCCCC\C=C/C\C=C/CCCCCCCCCCCCCCCC(=O)NC(COP([O-])(=O)OCC[N+](C)(C)C)C(O)CCCCC	99.9	729.59052:1182651 730.59387:800077 731.59723:215343	184.07315:10391 729.59241:857	15497773	12336736	15148682	11754153	16588988	15882974	16772606	17917528	12569399	17607798	19846382	17434334	15016242	13949303	15590675	19345512	17748240	15242704	17428922	14159042	12150400	12097032	15251327	14967265	16933302	14842008	19656936	13508398	13792082	1803316	22164792	14034918	14236268	19911768	12943348	15204738	14924512	15005083	14876246	14312929
SM 38:1;2O	759.638	[M+H]+	C43H87N2O6P	SM	NAIGNGOCIQTQSL-ZCXUNETKNA-N	CCCCCCCCCC\C=C/CCCCCCCCCCCCCCCCCC(=O)NC(COP([O-])(=O)OCC[N+](C)(C)C)C(O)CCCCC	83.2	759.63788:558509 760.64123:434743 761.64459:114741	184.07326:5688	4326211	5439170	5791724	6550472	5656776	7569992	5163898	7370892	6186523	5593108	7699442	8386326	7281786	7607925	5760170	5754650	8537493	7937752	5412012	7054222	6204947	6335136	6279219	5897052	6758812	6381927	6321508	9298633	6850054	26317	6475768	6117402	5366724	7269470	6570575	6308434	6226454	6604060	6265484	6241007
SM 39:1;2O	773.651	[M+H]+	C44H89N2O6P	SM	YNVNEJJGHFZGFO-MHAUTQJVNA-N	CCCCCCCCCCCCCCCCCCCCCCCCCCCCCCC(=O)NC(COP([O-])(=O)OCC[N+](C)(C)C)C(O)\C=C\CCC	81.5	773.65039:103105 774.65374:91246 775.6571:25438	124.99806:351 184.07257:9459 185.0742:974	806608	878444	942628	1279805	943542	1243445	1044887	971003	990671	808245	1433253	1076996	942098	1270908	894409	957335	1257672	1070568	1023500	1338983	1168277	1018099	1146406	1134604	1055733	983666	918302	1172596	1160743	119214	1122686	1059456	1024649	1052701	849079	1226774	738663	1150933	1210632	768152
SM 40:1;2O	787.669	[M+H]+	C45H91N2O6P	SM	YHGKRGXWJFBPDN-ZCXUNETKNA-N	CCCCCCCCCC\C=C/CCCCCCCCCCCCCCCCCCCC(=O)NC(COP([O-])(=O)OCC[N+](C)(C)C)C(O)CCCCC	82.9	787.66876:2069467 788.67211:1668212 789.67547:446512	124.99947:315 184.07332:14326	21100152	23412218	26184722	34042780	28257840	29586560	27950324	29427786	26380042	20650832	31803716	28838338	28025790	27866852	22255658	23353966	30120060	31283266	24221408	28273508	28293302	24833764	26396790	25215754	27625030	29296758	23856406	23725270	26884480	3591148	29919988	29303410	25797004	29828540	23574158	26538252	26641844	26240420	26395374	26104848
SM 41:1;2O	801.685	[M+H]+	C46H93N2O6P	SM	JLSREMDIVVZCAX-NHFVQZBWNA-N	CCCCCCCCCCCCCCCCCCCCCCCCCCCCCCCCC(=O)NC(COP([O-])(=O)OCC[N+](C)(C)C)C(O)\C=C\CCC	100	801.68469:670601 802.68804:635450 803.6914:170819	104.10692:257 184.07245:14726 184.1412:392 801.6817:2435	8405828	8822289	10073238	12669202	8867227	11640004	10704938	9744019	9818198	6666584	13047734	8633743	10629794	11376060	8363888	7766645	11295901	10172400	9921738	13441333	11650204	10606198	10449049	11113410	11236636	10697082	8651473	9376857	10076802	905883	11599275	11912260	9709044	10295766	8559995	9893050	9414508	9293068	9564156	9759360
SM 42:2;2O	813.685	[M+H]+	C47H93N2O6P	SM	CERRQJMSXAXGRO-NFYLBXPENA-N	CCCCCCC\C=C/C\C=C/CCCCCCCCCCCCCCCCCCCCCC(=O)NC(COP([O-])(=O)OCC[N+](C)(C)C)C(O)CCCCC	100	813.68427:3257764 814.68762:2664123 815.69098:731416	184.0728:18638 184.12424:975 795.6579:465 813.68445:3206	34648940	40132976	47167264	57182172	50851588	43562984	47315244	48234856	34835688	35489404	49596932	48599792	48452716	44094928	33012874	36423052	51126524	46427224	39307120	44139880	47956324	43464444	44555932	39604440	45198052	40697812	33344554	35839076	38410764	5051909	41816096	44922396	35618208	45399564	36782016	41511808	41681368	41367464	41434040	41252952
SM 42:3;2O	811.668	[M+H]+	C47H91N2O6P	SM	WLXNGAXFWMHMSN-SKFHMOIXNA-N	CCCCCCC\C=C/C\C=C/C\C=C/CCCCCCCCCCCCCCCCCCC(=O)NC(COP([O-])(=O)OCC[N+](C)(C)C)C(O)CCCCC	98.8	811.66766:509600 812.67101:383986 813.67437:107751	184.07269:7608 811.60193:905 811.66663:1232	5407557	5369353	6998752	9718464	7306932	7227926	6216262	8108463	5663407	6104522	9113019	8780304	6849867	6285618	4871109	6252706	8699477	7227214	5415833	8118013	8119424	6153915	7601996	7358627	6609709	6201388	7202416	6452090	5941395	808717	7567917	7411566	5501209	7460140	5672130	6543500	6603384	6528820	6478570	6336335
SM 43:2;2O	827.698	[M+H]+	C48H95N2O6P	SM	HKPROAQUMPEHJM-GJLVVWLQNA-N	CCCCCCC\C=C/C\C=C/CCCCCCCCCCCCCCCCCCCCCC(=O)NC(COP([O-])(=O)OCC[N+](C)(C)C)C(O)CCCCCC	91.7	827.69708:121921 828.70043:113104 829.70379:31939	184.07253:5594 809.66583:276	1665846	1753849	2145770	2265698	1805068	2108416	1959533	1853782	1740283	1216809	2189337	1533601	1996861	2180679	1403323	1311817	2021993	1928540	1593135	2622414	2392908	2082131	2256060	2118693	2161268	1860015	1574868	1877697	1695848	169359	1941089	2445041	1738210	1955662	1506536	1999521	1713583	1746432	1770866	1763696
TG 36:0|TG 10:0_10:0_16:0	656.582	[M+NH4]+	C39H74O6	TG	HZURJEUKAAVJQN-UHFFFAOYNA-N	CCCCCCCCCCCCCCCC(=O)OCC(COC(=O)CCCCCCCCC)OC(=O)CCCCCCCCC	100	656.58148:54542 657.58483:57639 658.58819:23681	383.3147:553 439.37653:447 467.40826:388 523.47412:329 656.57385:557	990213	1318633	1434846	1714264	1115057	1229893	1239932	1168272	1752253	940952	1602272	1250173	1314824	996298	855060	1092477	1424784	1088808	2111486	1316347	1684906	1266261	1484105	1114082	1048792	1633942	1313019	2055182	1754463	491059	1211886	981205	1197242	1105949	1782118	1197800	1206858	1255218	1171946	1168172
TG 38:1|TG 10:0_10:0_18:1	682.598	[M+NH4]+	C41H76O6	TG	YEPUCWOBELVDPZ-VXPUYCOJNA-N	CCCCCCCCCC(=O)OCC(COC(=O)CCCCCCC\C=C/CCCCCCCC)OC(=O)CCCCCCCCC	100	682.59735:111366 683.6007:56422 684.60406:29477	383.31683:1649 493.42374:1935	377224	2638213	2295382	3403660	489096	1601993	1396431	1816248	3813846	1678744	3376929	2280352	2408333	381839	1043628	1964985	3151152	1038822	4992704	1981875	2969330	1543980	2678618	1373030	996166	3153510	1289054	6243232	3860387	654460	894712	1257906	1974055	1768618	4857666	2275768	2245994	2262961	2218062	2260599
TG 40:1|TG 10:0_12:0_18:1	710.63	[M+NH4]+	C43H80O6	TG	GIEHMANYVZHXTR-MRCUWXFGNA-N	CCCCCCCCCCCC(=O)OC(COC(=O)CCCCCCCCC)COC(=O)CCCCCCC\C=C/CCCCCCCC	100	710.62958:479208 711.63293:336477 712.63629:86658	411.34641:1518 439.37939:715 465.39334:539 493.42184:454 521.45917:593 577.51648:352 710.62708:2446	1735739	7705125	7022026	9695229	2651922	5189258	3779079	5639442	10856804	5606332	9566157	7032834	7186469	1887781	3204438	5862354	9096816	3196336	13678193	5977496	9173636	4595308	8165476	4202059	2756068	8175940	7393686	8419369	10940107	1861406	5356534	3563494	5730598	5322266	11468210	6854326	6828172	6848710	6794846	6814084
TG 42:0|TG 10:0_14:0_18:0	740.676	[M+NH4]+	C45H86O6	TG	BEXKLXMFSKHXRE-UHFFFAOYNA-N	CCCCCCCCCCCCCCCCCC(=O)OCC(COC(=O)CCCCCCCCC)OC(=O)CCCCCCCCCCCCC	100	740.67664:668450 741.67999:563283 742.68335:145023	439.37573:754 467.40939:3277 495.44217:578 551.50244:1639	4882508	7135272	10804321	11016710	6351208	9931303	10164234	8735390	12577706	5930712	11148600	8723855	8562605	5294732	5965431	8925743	8365255	7817986	10775934	10399531	11791357	7466960	9519119	7401732	6879097	11167720	5041383	6066520	10477258	2600312	6618593	8500044	9081635	10430261	8671729	7692744	8220573	8496695	8128016	7992963
TG 42:1|TG 10:0_14:0_18:1	738.661	[M+NH4]+	C45H84O6	TG	UVSNWOGNWSWNTN-DQRAZIAONA-N	CCCCCCCCCCCCCC(=O)OC(COC(=O)CCCCCCCCC)COC(=O)CCCCCCC\C=C/CCCCCCCC	100	738.66083:1421660 739.66418:1022221 740.66754:260768	439.37735:3761 465.39331:1776 467.40723:1070 493.42322:1530 549.48779:1826 577.51825:754	9879077	20062672	21896058	23315238	12690757	18547642	17670094	17587386	25583980	18059252	24254480	19237414	19624618	10566051	14930783	19552270	24010782	13899889	28524682	20913788	24117266	16362935	22198838	15914889	13066250	21293914	14845848	15522115	25019706	8838428	13261228	17208128	19166452	19635318	24064292	19014014	19693460	19017750	19075620	19017192
TG 42:2|TG 8:0_16:1_18:1	736.645	[M+NH4]+	C45H82O6	TG	ASJFBUHQSCDDPR-QHQVFXOCNA-N	CCCCCCCC\C=C/CCCCCCCC(=O)OCC(COC(=O)CCCCCCC)OC(=O)CCCCCCC\C=C/CCCCCC	100	736.64514:801401 737.64849:581966 738.65185:149504	437.36182:1830 439.37549:282 465.39325:1639 547.47186:341 575.49982:626 719.61542:284 736.6449:3387	3579555	17158156	11417538	13371996	4379604	7915680	6098456	8820296	13066652	11953649	14235280	11857265	12496898	3240889	6363576	10402167	16032660	5179059	18274542	10868616	14244711	9095296	12535727	7644658	5660569	10984798	10451608	12475315	15441911	3907115	7292897	5667946	7758810	8036466	14803731	11407051	11460283	11267577	11248591	11133747
TG 44:0|TG 10:0_16:0_18:0	768.708	[M+NH4]+	C47H90O6	TG	VUQYTZSZJWGZGG-UHFFFAOYNA-N	CCCCCCCCCCCCCCCCCC(=O)OCC(COC(=O)CCCCCCCCC)OC(=O)CCCCCCCCCCCCCCC	100	768.70856:461266 769.71191:354612 770.71527:95226	467.40768:2316 495.4397:3121 523.47009:1163 551.50592:821 579.53308:1538	6871259	6897545	10216668	12969446	8832498	7738463	11754820	6621858	9734031	4133432	8556906	6390854	6742002	6340311	5104814	7961112	5298452	7356181	6957526	11987058	13093336	7633998	8062789	9520133	5601211	8544641	2914412	3382870	8319578	2349664	4462120	6777488	6793968	9597893	6800903	5374034	6749968	7527348	5773622	5536104
TG 44:1|TG 10:0_16:0_18:1	766.693	[M+NH4]+	C47H88O6	TG	PBCMCGPSXULJSG-FCQUAONHNA-N	CCCCCCCCCCCCCCCC(=O)OC(COC(=O)CCCCCCCCC)COC(=O)CCCCCCC\C=C/CCCCCCCC	100	766.69226:4204270 767.69561:3414442 768.69897:956269	155.14185:268 465.39224:352 467.40936:10453 467.521:325 468.41132:436 493.42502:6540 493.51392:329 495.43857:1095 521.45721:1190 549.48676:1135 577.51807:7314 578.52234:303 766.69153:496	31976982	59323240	62738456	66206348	38521380	55153124	50328892	49658860	67608840	50398976	64780332	54967296	55942008	32584158	40834160	53144284	64563548	41002704	81804216	53827864	64339204	46704688	65762332	44132252	38537432	64556792	50957888	55121736	67896824	29030676	43158328	43825820	52441048	53427504	73559568	54742336	54497772	53119452	54374896	54757676
TG 44:2|TG 10:0_16:1_18:1	764.677	[M+NH4]+	C47H86O6	TG	AMAKHOGHXMYBIN-BEIQUOEZNA-N	CCCCCCCCCC(=O)OCC(COC(=O)CCCCCCC\C=C/CCCCCCCC)OC(=O)CCCCCCC\C=C/CCCCCC	100	764.67657:3445088 765.67992:2655325 766.68328:746903	465.39359:4363 493.4241:2535 575.50146:1295 747.64819:324 764.67609:6251 764.79462:288 765.68512:300	27334766	54373960	52660248	53152088	32663486	43725724	39171504	41807056	51419656	51740164	55662560	45646668	45236760	25282360	39226256	50985268	60728624	33843860	61695852	52975320	54297036	41341548	49916060	41794096	34325452	46490220	38071452	39024896	54258908	22313714	30639932	37573452	41174108	45385864	51207228	44609776	45178676	44164224	44786512	44535060
TG 44:3|TG 10:0_16:1_18:2	762.661	[M+NH4]+	C47H84O6	TG	KJQIRSNKCUYVNX-FRABNCMBNA-N	CCCCCCCCCC(=O)OCC(COC(=O)CCCCCCC\C=C/C\C=C/CCCCC)OC(=O)CCCCCCC\C=C/CCCCCC	100	762.66083:699573 763.66418:517224 764.66754:143400	463.37769:1040 465.39188:867 491.40762:505 573.48627:266 575.50146:252 745.63422:291 762.65985:3614	2781260	11282047	7681094	7684241	2975684	6810910	4706002	8562576	10315823	9757718	10935280	11290314	10826659	2976584	5939948	8469120	12589630	4938292	12034410	7949446	8012540	7182800	8052492	4855512	6783026	9921371	10105797	17074242	11369893	4057570	8443016	6471968	7964766	7411081	10385379	9699516	9757889	9838671	9664776	9718407
TG 44:4|TG 8:0_18:1_18:3	760.645	[M+NH4]+	C47H82O6	TG	IVUAIRGMWKSTFS-PBGGWAMCNA-N	CCCCCCCC\C=C/CCCCCCCC(=O)OC(COC(=O)CCCCCCC)COC(=O)CCCCCCC\C=C/C\C=C/C\C=C/CC	100	760.64478:146424 761.64813:127092 762.65149:38349	461.35889:307 465.39279:335 599.50391:257 760.64319:1759	314113	1488618	883254	807996	277035	1265473	478664	1751457	2138151	2040911	2291003	2909474	2352867	482824	971969	1437424	2605022	872062	1622628	921374	869758	1009796	1061735	546111	1320470	2303483	4048895	9832010	2447566	793721	2534185	1222513	1487584	1403515	3150498	2233112	2199440	2216914	2211556	2202578
TG 46:1|TG 12:0_16:0_18:1	794.724	[M+NH4]+	C49H92O6	TG	KKDKCSAJJXXLKK-VHXPQNKSNA-N	CCCCCCCCCCCCCCCC(=O)OC(COC(=O)CCCCCCCCCCC)COC(=O)CCCCCCC\C=C/CCCCCCCC	100	794.72388:4608588 795.72723:3591610 796.73059:1043213	493.42819:706 495.44116:2628 521.45416:944 523.4707:903 549.48737:1409 577.51752:902 605.5473:289 794.72473:6487	40565964	73347576	71979456	91444432	52096732	58957848	62807232	55203592	79470856	48145704	72472256	56126792	15636358	38141116	42606016	60700396	66487820	46603044	95826616	60138424	81781552	54283628	77052176	57559424	40352996	78033312	48740520	44523160	80693224	36053900	42787660	46107024	60260212	63122900	91073728	58516116	58728732	57714148	57782292	58618272
TG 46:2|TG 10:0_18:1_18:1	792.709	[M+NH4]+	C49H90O6	TG	BIMUIVYNCGZEDP-HKOLQMFGNA-N	CCCCCCCCCC(=O)OCC(COC(=O)CCCCCCC\C=C/CCCCCCCC)OC(=O)CCCCCCC\C=C/CCCCCCCC	100	792.70825:7695977 793.7116:6237796 794.71496:1835818	265.25049:303 493.42368:15852 494.4249:422 521.45355:1347 603.53375:4060 775.67841:264 792.70605:484	64589884	131272024	111172472	120471432	76005896	92072440	84861064	92622320	108524688	105688024	112789688	101157336	26010798	57231076	76204080	107489752	126564504	75560768	139808160	98076712	120563424	98210192	110744448	91951232	78695840	113776696	96443248	104198864	120998984	62145404	74475288	67916824	86342600	92214736	135323120	100069920	100681376	97566664	99513424	100034376
TG 46:3|TG 10:0_18:1_18:2	790.693	[M+NH4]+	C49H88O6	TG	KJTNBMXTRCBORQ-XNPWXQMQNA-N	CCCCCCCCCC(=O)OCC(COC(=O)CCCCCCC\C=C/C\C=C/CCCCC)OC(=O)CCCCCCC\C=C/CCCCCCCC	100	790.69238:2995767 791.69573:2336532 792.69909:676407	491.4101:6756 493.42499:3513 519.44391:306 601.51855:1834 603.53259:1023 790.69061:308	19162542	50565380	40354740	40076896	22027224	34474424	29028040	39711180	41754296	45509468	46816196	44729972	44966416	16545920	30883072	42873456	55284208	27635648	53836684	42092220	40426176	38235812	40808592	31299718	35767968	44050752	41550088	57756792	46503892	18015694	33654836	30590484	36305272	36669380	44844652	41373100	41222648	40537516	41160728	41451128
TG 46:4|TG 10:0_18:1_18:3	788.677	[M+NH4]+	C49H86O6	TG	BPNZVJROBXMXLO-YXIZGJHZNA-N	CCCCCCCCCC(=O)OCC(COC(=O)CCCCCCC\C=C/C\C=C/C\C=C/CC)OC(=O)CCCCCCC\C=C/CCCCCCCC	100	788.6767:804840 789.68005:735956 790.68341:232988	489.39325:910 491.40714:953 493.42584:776 599.49878:976 771.6474:413 788.67566:5065	2310643	7514733	5178946	4407930	2186488	7944242	3485896	10559047	10029586	10581312	11111655	13077444	11956548	3304007	6272340	9040924	12735802	6178362	7960026	6011061	4791828	6122442	5533098	3712656	9479577	11267187	13917624	26606324	10329708	4140874	11218478	8485398	9245565	8980446	10876456	10674141	10769164	10627225	10602681	10683601
TG 48:1|TG 14:0_16:0_18:1	822.756	[M+NH4]+	C51H96O6	TG	GPXZOHHIWJNYTJ-IZHYLOQSNA-N	CCCCCCCCCCCCCCCC(=O)OC(COC(=O)CCCCCCCCCCCCC)COC(=O)CCCCCCC\C=C/CCCCCCCC	100	822.75531:6748357 823.75866:5655808 824.76202:1759493	521.45752:447 523.47174:4279 549.48767:3472 551.50287:733 577.51971:2439 805.72241:266 822.75458:11943 823.75635:793	61729700	88279688	100028664	122211824	73425960	92042992	88764040	77129648	107973984	70120744	110317560	94830320	13536966	65264496	69557824	92932920	91263680	70333936	103538304	86717712	108783360	81349312	96435208	72652920	64602152	110757456	71461728	72816200	105051080	48520184	75077832	74067928	87713688	97772752	111545504	85136240	86485912	86122736	85962928	85905720
TG 48:2|TG 14:0_16:1_18:1	820.74	[M+NH4]+	C51H94O6	TG	QABWZGMVIDDGGI-WYERXJFXNA-N	CCCCCCCCCCCCCC(=O)OCC(COC(=O)CCCCCCC\C=C/CCCCCCCC)OC(=O)CCCCCCC\C=C/CCCCCC	100	820.73956:8459948 821.74291:6556313 822.74627:2021494	521.45526:12089 547.47089:1573 549.4873:8521 575.50433:3324 577.51953:510 603.53467:1432 803.70496:406 820.73773:1003	75371344	136735744	128396192	153480832	87658296	109034152	100510736	97208776	135542272	104434048	142228192	127005704	27606236	77423544	91971832	120623640	144614512	85185504	158536720	107901272	137815792	100987136	126528272	90073320	80593176	140924960	97013696	106854736	144874304	69191576	84485520	82784288	105243848	109833800	156900960	116081272	114718344	111797832	112717600	114656336
TG 48:3|TG 14:1_16:1_18:1	818.724	[M+NH4]+	C51H92O6	TG	ZIGMEVARAPDBLA-ZWGWOZOMNA-N	CCCCCCCC\C=C/CCCCCCCC(=O)OCC(COC(=O)CCCCCCC\C=C/CCCC)OC(=O)CCCCCCC\C=C/CCCCCC	100	818.72345:3051984 819.7268:2165663 820.73016:658369	519.43994:1163 521.45508:1035 547.4729:2710 573.48578:342 575.50073:423 801.6936:256 818.72302:6189 819.72632:418	19544330	54223668	46467860	45520300	20467474	42024500	30479488	40207292	51731448	41630432	55064292	58380548	13122335	21623886	32679060	46308228	59193064	30966168	62447900	37965000	46243216	35721544	44654040	25218172	36215252	60562436	43249656	67651096	55849864	25928916	38371560	29906354	40749752	39849332	60380732	45294508	45746720	45169304	44962292	45445104
TG 48:4|TG 12:0_18:1_18:3	816.708	[M+NH4]+	C51H90O6	TG	MMESPPKJZHDWGY-XAXBYIBLNA-N	CCCCCCCCCCCC(=O)OCC(COC(=O)CCCCCCC\C=C/C\C=C/C\C=C/CC)OC(=O)CCCCCCC\C=C/CCCCCCCC	100	816.70789:1226255 817.71124:1156509 818.7146:364996	493.42343:303 517.42639:725 519.43768:328 521.45502:819 545.4538:277 599.49774:463 799.67676:599 816.7085:4689	3962278	12502030	9751064	8662626	4440678	13823963	6436930	15580504	17384174	16341201	18657180	21211866	17045612	5815758	10781867	13914367	22420438	10659099	15025727	9692197	8925742	9502544	10758244	6457429	14207421	21156254	18977926	32076060	16810258	6882133	15556254	12748278	15069112	13320986	18880824	16376990	16315357	16050956	16384533	16445333
TG 49:2|TG 14:0_17:1_18:1	834.755	[M+NH4]+	C52H96O6	TG	FSSZLSPVBDTOSC-YPAXQUSRNA-N	CCCCCCCCCCCCCC(=O)OCC(COC(=O)CCCCCCC\C=C/CCCCCCCC)OC(=O)CCCCCCC\C=C/CCCCCCC	100	834.75525:316180 835.7586:239109 836.76196:69389	535.47168:797 549.48761:630 589.51526:284 834.755:3092	4897140	9445756	7854644	10635187	5721080	3801756	6850028	3851853	5890216	4448892	5399285	4373325	5645363	3845907	4607526	5703824	6335469	3905712	9052992	7303212	10287448	6956116	7547533	5881818	4069560	5590726	3758448	3898049	6461453	3478403	3214483	3837567	4786867	4314115	5456602	5049226	4979539	4919411	4920181	5018037
TG 50:1|TG 16:0_16:0_18:1	850.788	[M+NH4]+	C53H100O6	TG	YHMDGPZOSGBQRH-QPLCGJKRNA-N	CCCCCCCCCCCCCCCC(=O)OCC(COC(=O)CCCCCCC\C=C/CCCCCCCC)OC(=O)CCCCCCCCCCCCCCC	100	850.78711:9080768 851.79046:8182092 852.79382:2580814	313.27155:268 549.48737:2658 551.50311:14479 551.62537:655 552.50372:627 577.51855:18372 578.52307:460 579.53485:773 605.54608:1335 850.78571:1583	125324920	115902352	156783488	178103776	135429616	162185056	149303072	127814608	138435008	113708440	171930400	159689376	16371879	131707848	124462896	161420272	124184296	136157248	108372232	164938896	163913888	147005696	116300112	132841592	124622328	152924672	102896064	101217544	132646160	57875672	128810584	137457744	117778880	167591760	129452464	120282168	129552400	132039008	127147096	123770448
TG 50:2|TG 16:0_16:1_18:1	848.773	[M+NH4]+	C53H98O6	TG	TWJCMQZMAPGUSG-BIDHIOHYNA-N	CCCCCCCCCCCCCCCC(=O)OCC(COC(=O)CCCCCCC\C=C/CCCCCCCC)OC(=O)CCCCCCC\C=C/CCCCCC	100	848.77271:18106254 849.77606:15243631 850.77942:5035919	549.48676:18599 550.48877:640 575.50281:4976 577.51849:7561 603.5343:2273 831.73987:1175 848.76965:40860 849.77271:2518	198815792	295114560	287066720	318970368	218497600	265803440	245312896	249312096	294204032	263358720	304192192	292202528	77360960	202829760	235607120	280124992	303446080	225097360	317419616	261099376	297346560	256460256	282884096	231872800	218336304	300439840	266974416	265888480	306133536	198871056	247949344	225909424	262953952	271047328	331105792	275860416	278096768	275777664	269032544	268468064
TG 50:3|TG 16:1_16:1_18:1	846.756	[M+NH4]+	C53H96O6	TG	UFHNZOACKFBCOM-ULXWNTFBNA-N	CCCCCCCC\C=C/CCCCCCCC(=O)OCC(COC(=O)CCCCCCC\C=C/CCCCCC)OC(=O)CCCCCCC\C=C/CCCCCC	100	846.7558:12062378 847.75915:9332559 848.76251:3002976	547.4726:5470 549.48761:1425 573.48639:395 575.50366:6923 575.58789:495 601.51855:576 829.72876:693 846.75366:17897 847.758:1098	122578368	216863632	194737856	219299376	126680568	175311968	148429392	166061312	198959120	180233776	217710352	220556288	54229040	124689504	152745936	193598240	229742864	142478928	241003440	175368576	201460128	170913136	187213696	141177712	149980400	212957392	184377056	233285728	216507904	115446744	166705776	143259632	167371488	173800464	223558832	189737632	187770592	184558512	184953856	186193136
TG 50:4|TG 14:0_18:1_18:3	844.741	[M+NH4]+	C53H94O6	TG	GTOYFHSNXPGLKS-RGNXICPONA-N	CCCCCCCCCCCCCC(=O)OCC(COC(=O)CCCCCCC\C=C/C\C=C/C\C=C/CC)OC(=O)CCCCCCC\C=C/CCCCCCCC	100	844.73938:6104084 845.74273:5130374 846.74609:1661152	545.45685:1326 547.47198:962 549.48627:1548 571.47058:425 573.48792:845 599.50641:801 827.71411:959 844.73871:11397 845.74219:982	27947180	78345464	63992536	60815144	24733022	82155704	42016276	78738464	86864440	80202936	96342640	111206808	88264136	39972644	61564848	77949344	104276808	60910232	90522448	56549080	59190704	63294252	66023468	37744520	70875728	106022096	104579176	161501888	92815176	46304548	90270720	64510704	76925128	75106312	108748384	85664992	84571112	83276776	84274256	85756048
TG 50:5|TG 14:0_18:2_18:3	842.724	[M+NH4]+	C53H92O6	TG	BVZCCLFFAYZNFZ-ZBLLSRFYNA-N	CCCCCCCCCCCCCC(=O)OCC(COC(=O)CCCCCCC\C=C/C\C=C/C\C=C/CC)OC(=O)CCCCCCC\C=C/C\C=C/CCCCC	100	842.72333:858345 843.72668:698355 844.73004:236717	545.45477:385 547.47278:784 571.46887:820 597.48364:319 825.69165:428 842.72125:5140 843.72961:343	2836688	5941925	5333734	3829485	2253276	11451548	3486718	11321423	11140072	12304208	12670147	17878230	11654502	5021606	8732299	9950981	15768915	8064560	7605050	5481766	4141714	7010172	5562400	3321414	11499398	15171200	18498330	41942768	10242135	6060850	15936624	10446216	10720584	9604842	12108435	12976629	12711788	12578113	12939928	12924950
TG 51:2|TG 16:0_17:1_18:1	862.787	[M+NH4]+	C54H100O6	TG	QLIUVBJPQMDRHV-IFNXDHGUNA-N	CCCCCCCCCCCCCCCC(=O)OCC(COC(=O)CCCCCCC\C=C/CCCCCCCC)OC(=O)CCCCCCC\C=C/CCCCCCC	100	862.78662:2370470 863.78997:2019424 864.79333:640611	549.48615:429 563.50323:2685 577.51801:1475 589.51715:984 862.78687:8131 863.78503:427	29268576	51860168	43369184	51886564	28606844	28226772	38675024	27730902	35571096	31549832	35715128	32637350	9363715	24338696	29805888	35638120	39777736	26160292	48886124	40937256	51020248	44209936	43949380	33328114	29656954	36430808	29554380	29214324	39061716	23840588	26608842	26323696	31864858	28485790	34103408	30846770	33415922	32717790	33665452	33798108
TG 51:3|TG 16:1_17:1_18:1	860.771	[M+NH4]+	C54H98O6	TG	VMZMPPFYTBICED-GGVGVQDLNA-N	CCCCCCCC\C=C/CCCCCCCC(=O)OCC(COC(=O)CCCCCCC\C=C/CCCCCC)OC(=O)CCCCCCC\C=C/CCCCCCC	100	860.77112:672651 861.77447:526863 862.77783:162032	561.48376:812 563.4986:375 575.49927:682 589.51746:403 843.74255:286 860.76935:4480 860.86871:257 861.77783:470	10315143	21047824	15096892	17223080	9616435	7177500	12394356	8886963	8898727	9803455	9541530	10336772	3019225	6687556	9028661	10602451	12515523	7186588	19400908	15829181	17001886	15960904	15095461	11897922	10809417	10756282	10032000	13564770	10364598	7464448	9000236	7808794	8926904	7839264	8880421	10877412	10641473	11299963	10526893	11353206
TG 52:0|TG 16:0_18:0_18:0	880.826	[M+NH4]+	C55H106O6	TG	SDNYRTVJOFMYIW-UHFFFAOYNA-N	CCCCCCCCCCCCCCCCCC(=O)OCC(COC(=O)CCCCCCCCCCCCCCC)OC(=O)CCCCCCCCCCCCCCCCC	100	880.83252:108469 881.83587:81789 882.83923:27580	579.53369:2495 607.56329:824	2514072	45065492	10462204	59231176	827073	5608874	1653466	9196426	4256654	35307964	43224408	9572071	38721592	3499865	6813942	1515920	1935478	519257	7163544	80366144	11142434	819623	28319210	1679191	16016661	1162403	10419616	31781736	6467274	2029300	38171000	1060310	2912072	11306453	5272871	8538716	25780240	32604882	25078658	2687843
TG 52:1|TG 16:0_18:0_18:1	878.818	[M+NH4]+	C55H104O6	TG	NPCZZYKITFKRQZ-RFBIWTDZNA-N	CCCCCCCCCCCCCCCCCC(=O)OC(COC(=O)CCCCCCCCCCCCCCC)COC(=O)CCCCCCC\C=C/CCCCCCCC	100	878.81848:15433954 879.82183:10299428 880.82519:3405672	577.51849:6402 577.64349:264 579.53375:6893 580.5343:449 605.55084:3196 861.78552:306 878.81659:23867 879.02509:666 879.82001:1872	4596463	34227552	75636704	52182516	4491024	20186876	42085812	17526042	199664192	102469008	23798464	73948784	16552080	3711699	1854981	44810704	49065024	2416681	5463004	321936768	36060104	19195356	30705900	24387008	100036872	20622262	42449652	19157036	30917104	693971	11461141	1679859	99428240	95225296	26147654	300300640	589235776	718144448	170264416	2279762
TG 52:2|TG 16:0_18:1_18:1	876.806	[M+NH4]+	C55H102O6	TG	JFISYPWOVQNHLS-LBXGSASVNA-N	CCCCCCCCCCCCCCCC(=O)OCC(COC(=O)CCCCCCC\C=C/CCCCCCCC)OC(=O)CCCCCCC\C=C/CCCCCCCC	100	876.80505:24869858 877.8084:20121844 878.81176:7284865	239.23621:269 265.2529:786 313.27164:303 339.29034:430 549.48773:299 575.50299:687 577.51886:45998 578.52203:1954 603.53339:13909 604.54315:334 605.54694:372 859.77258:747 876.80164:4424 877.81024:285	426116768	549681536	533157376	573361600	445371520	508443904	479312576	485294752	537369152	517642720	143802928	559084032	82207688	421371584	463684320	528401824	602244800	125505712	620935616	506960448	542038848	130507888	529565696	469965568	456411360	564956032	580619008	532659424	552753408	467064608	502316160	465741568	515286656	516967136	750732544	537858432	571207424	602871552	515450016	506853440
TG 52:3|TG 16:1_18:1_18:1	874.789	[M+NH4]+	C55H100O6	TG	YBWITEZBUYUNFC-CABVQDRLNA-N	CCCCCCCC\C=C/CCCCCCCC(=O)OCC(COC(=O)CCCCCCC\C=C/CCCCCC)OC(=O)CCCCCCC\C=C/CCCCCCCC	100	874.7887:21549914 875.79205:18221194 876.79541:6415102	265.25092:305 339.28671:296 575.50226:25022 576.50775:1333 577.51892:740 601.51904:536 603.53442:7678 857.76086:750 874.78558:2211	313595616	453051456	417711840	436922176	307016032	379162272	352525152	389418944	393003200	411440352	425629312	443349216	90626760	292838848	348648416	409749376	448347552	339137952	477617600	402594240	419750208	402767008	407669632	357497632	369471616	429191264	426519872	511333120	419486720	311026464	398786016	344840128	379018272	387002688	455679904	418243168	422953632	425285184	408215520	410008576
TG 52:4|TG 16:1_18:1_18:2	872.774	[M+NH4]+	C55H98O6	TG	WHSWXEYWNPTUPW-KPJCRDJJNA-N	CCCCCCCC\C=C/CCCCCCCC(=O)OC(COC(=O)CCCCCCC\C=C/CCCCCC)COC(=O)CCCCCCC\C=C/C\C=C/CCCCC	100	872.77185:16054839 873.7752:12163794 874.77856:4201170	573.48779:4520 575.50256:5028 577.5152:418 599.50409:501 601.51868:2372 855.74323:1550 872.77075:24134 873.77606:1239	152903488	256515968	219434384	218337392	45271924	242076544	172448320	258102608	256701712	268692416	281156544	325529696	277937856	162654304	204649552	242821824	301192640	204523392	290586688	64823212	208911264	227255504	225526912	171309408	236029952	304026912	339910336	425449664	274656416	190044544	300945920	220095408	249741088	242034544	323510816	231343728	226408928	267560544	269502464	275179456
TG 52:5|TG 16:1_18:1_18:3	870.758	[M+NH4]+	C55H96O6	TG	CDPGTJRMESRMBM-MAHFBRAONA-N	CCCCCCCC\C=C/CCCCCCCC(=O)OC(COC(=O)CCCCCCC\C=C/CCCCCC)COC(=O)CCCCCCC\C=C/C\C=C/C\C=C/CC	100	870.75555:6874846 871.7589:6210725 872.76226:2217864	571.47302:1336 573.48688:898 575.50439:1837 599.50488:1336 853.72821:1408 870.7536:12759 870.97058:286 871.76196:949	36139528	71846952	52341920	41398436	21284072	83861144	36634980	95524184	81719944	99690712	94764512	126793184	96803368	49806472	71481936	82512600	109441616	71625360	81329792	50855628	44164796	74751952	55410292	42629776	92100632	108848776	148764816	248664032	87412336	60849148	130234728	81562256	83317896	81964432	106117088	102401792	100936528	99489952	101480280	102550480
TG 52:6|TG 16:0_18:3_18:3	868.74	[M+NH4]+	C55H94O6	TG	GLKWVCJIQVMKME-HTINPRBKNA-N	CCCCCCCCCCCCCCCC(=O)OCC(COC(=O)CCCCCCC\C=C/C\C=C/C\C=C/CC)OC(=O)CCCCCCC\C=C/C\C=C/C\C=C/CC	100	868.7395:1186878 869.74285:968127 870.74621:344003	573.48682:1091 595.47113:439 851.70709:523 868.73834:5018 869.73468:273	3995826	1281444	1031082	719937	576500	14421439	886015	17010982	12394607	17326892	14363368	25669240	3700731	7341903	10422937	11736020	16894226	11292121	1453446	1079854	5832342	11432219	1293593	988022	16442312	20854518	38649400	90423320	14198377	11829686	34951488	15016899	14545586	12720033	19176686	19806924	19570020	19225020	19478168	19746830
TG 53:2|TG 16:0_18:1_19:1	890.818	[M+NH4]+	C56H104O6	TG	IDUAWMUEKRFTEE-UKDOXLPINA-N	CCCCCCCCCCCCCCCC(=O)OCC(COC(=O)CCCCCCC\C=C/CCCCCCCCC)OC(=O)CCCCCCC\C=C/CCCCCCCC	100	890.81757:4256260 891.82092:3395614 892.82428:1150253	577.51599:629 589.51587:334 591.5368:2951 603.53448:540 605.54529:364 617.54901:415 890.8208:8055 891.82037:564	61313364	110263424	97043368	96862600	59789244	72015352	86794336	88112488	80401568	89136400	84929440	27787776	15832071	45978052	65013172	74275504	94273312	69752912	95914336	62502324	109732808	29162446	99980904	86039968	84529880	29109536	93006240	66940964	90561720	49420192	95943408	67741088	86738008	75938320	62925392	85091744	65374480	52968680	89053296	96476336
TG 53:3|TG 17:1_18:1_18:1	888.802	[M+NH4]+	C56H102O6	TG	ZNQBEJJYVJSZLM-NRRKBIGSNA-N	CCCCCCCC\C=C/CCCCCCCC(=O)OCC(COC(=O)CCCCCCC\C=C/CCCCCCC)OC(=O)CCCCCCC\C=C/CCCCCCCC	100	888.80188:2760660 889.80523:2514374 890.80859:844863	575.50592:512 589.51965:7888 589.63647:283 590.52032:426 591.53516:292 603.53638:2445 871.77765:359 888.79858:987	35257644	69157120	51647824	56134504	33970020	31146558	42773076	38736912	35559380	44909756	38875228	40487280	12958526	26363866	33578556	42594696	49453680	30796906	64073088	50538560	55570128	55408844	52465696	44740784	41740612	43622548	43819708	42750660	41286816	29783914	37283876	29559636	35764464	31569966	36515136	37512456	40492096	38392772	41441064	36711916
TG 54:1|TG 18:0_18:0_18:1	906.849	[M+NH4]+	C57H108O6	TG	YFFIQXNTTVSKJC-FVDSYPCUNA-N	CCCCCCCCCCCCCCCCCC(=O)OCC(COC(=O)CCCCCCC\C=C/CCCCCCCC)OC(=O)CCCCCCCCCCCCCCCCC	100	906.84882:5356743 907.85217:3835669 908.85553:1300055	577.51636:530 579.534:788 605.5506:8858 606.55597:332 607.56714:3971 633.58057:561 906.85016:1161	88567024	147326496	126775784	27365854	99157520	31696662	34452940	114669992	130447008	103209120	32459052	38077388	8506145	17747630	76391056	33408390	82816120	31792980	83052688	21651736	146048560	30549170	118603272	36887924	123028024	29221310	17642900	133226264	25236356	14714463	111583576	99656512	21619550	140618752	141720688	127736392	221994448	64803516	114725280	92085120
TG 54:2|TG 18:0_18:1_18:1	904.836	[M+NH4]+	C57H106O6	TG	RYNHWWNZNIGDAQ-CDAVXRBQNA-N	CCCCCCCCCCCCCCCCCC(=O)OCC(COC(=O)CCCCCCC\C=C/CCCCCCCC)OC(=O)CCCCCCC\C=C/CCCCCCCC	100	904.83423:15462741 905.83758:11922929 906.84094:4091579	577.51965:1136 603.53516:3227 605.55145:8477 605.63776:606 605.67151:367 631.5658:617 887.81122:455 904.83502:21212 905.83698:1358	266378096	479997632	426092416	454878944	295667968	103852624	349664160	418550656	434078688	410214336	121833248	448437568	77353704	69758448	300701504	111824224	510358016	99636472	685859264	281659648	449984832	102561432	450036448	105505800	341703136	136954880	488443712	587226688	478350720	311444192	434715264	323840320	410141056	389472128	623377344	325912640	268445504	309610336	330469056	353930208
TG 54:3|TG 18:1_18:1_18:1	902.82	[M+NH4]+	C57H104O6	TG	PHYFQTYBJUILEZ-IUPFWZBJSA-N	CCCCCCCC\C=C/CCCCCCCC(=O)OCC(COC(=O)CCCCCCC\C=C/CCCCCCCC)OC(=O)CCCCCCC\C=C/CCCCCCCC	100	902.81927:15176461 903.82262:14514000 904.82598:5090736	265.25238:280 603.53619:12684 604.53693:479 885.78918:261 902.81903:1171	266300736	347381664	328394816	334247296	268739360	296677248	288924384	335560320	287396544	329889568	314690368	342160416	55823528	223475200	267502928	336561888	357884128	284893952	388182496	303340736	336025248	336040640	315440064	327727264	320243680	91789088	338392480	399923104	319014944	250799776	333540928	275511264	300883552	316136288	333959136	311329984	290405568	279865152	308235712	315907808
TG 54:4|TG 18:1_18:1_18:2	900.804	[M+NH4]+	C57H102O6	TG	JTMWOTXEVWLTTO-KTKRTRQNNA-N	CCCCCCCC\C=C/CCCCCCCC(=O)OCC(COC(=O)CCCCCCC\C=C/C\C=C/CCCCC)OC(=O)CCCCCCC\C=C/CCCCCCCC	100	900.80328:14231381 901.80663:11248916 902.80999:3920673	263.23856:276 601.51898:7522 603.53607:3384 883.77814:1244 900.80273:23420 901.80396:1357	164563408	252090688	223803872	224941760	151945520	220125728	183340832	271707040	229419904	260252048	252189136	295313024	55926852	148551648	184339280	228336288	273888000	204287808	280270368	218198960	215586992	223897536	233979872	195001872	244222544	293309376	328359904	366502560	251364912	178616752	298202784	208446704	238152176	239018688	280197312	257352960	249625296	242617312	249917776	255603888
TG 54:5|TG 18:1_18:1_18:3	898.787	[M+NH4]+	C57H100O6	TG	OEJXMJPFOHYSIU-FIEPDWKENA-N	CCCCCCCC\C=C/CCCCCCCC(=O)OCC(COC(=O)CCCCCCC\C=C/C\C=C/C\C=C/CC)OC(=O)CCCCCCC\C=C/CCCCCCCC	100	898.78638:8941529 899.78973:7651345 900.79309:2748649	261.22308:351 599.50208:4350 599.59747:289 601.51996:1091 603.53375:1518 881.76111:1682 898.78528:19786 899.78918:1106	66182688	106923848	89769136	76059848	54160164	99420896	69917096	139073072	102712592	138553280	117557424	157905264	24203750	67814912	86870944	108422096	134496064	98113560	122200240	87355352	75831536	106927632	96803392	77058872	132837224	146886208	204713040	260488560	112226912	90352640	175404112	104343664	114341880	110333320	135175104	142632592	138268592	136948752	137177936	139358208
TG 54:6|TG 18:1_18:2_18:3	896.772	[M+NH4]+	C57H98O6	TG	OTUIORVXGJUHBH-QSVDUOTDNA-N	CCCCCCCC\C=C/CCCCCCCC(=O)OCC(COC(=O)CCCCCCC\C=C/C\C=C/C\C=C/CC)OC(=O)CCCCCCC\C=C/C\C=C/CCCCC	100	896.77075:2982936 897.7741:2401874 898.77746:820229	597.4823:657 599.50067:984 601.51416:817 879.74127:743 896.77167:6080 896.91779:301 897.78186:408	13285526	16331697	12079542	6458862	5636184	38679632	9008262	58575152	16181805	54756432	24660146	67202664	49070200	26236984	31404378	21186640	47813656	38571736	17698780	12119084	10701925	45567268	13825972	13139730	58024704	60133808	112928696	200728864	38699224	37033496	94138288	50136856	44845176	44060172	53036456	57448052	56483196	54525744	56559704	56938496
TG 54:7|TG 18:1_18:3_18:3	894.756	[M+NH4]+	C57H96O6	TG	NSPUDLQBMLPYGF-KXXVTNCTNA-N	CCCCCCCC\C=C/CCCCCCCC(=O)OCC(COC(=O)CCCCCCC\C=C/C\C=C/C\C=C/CC)OC(=O)CCCCCCC\C=C/C\C=C/C\C=C/CC	100	894.75507:1828716 895.75842:1652742 896.76178:586499	595.47211:441 597.48981:608 599.5022:1315 877.73108:471 894.75616:6616 895.7594:534	5886609	1767728	1587316	622950	802353	17624644	1266570	25863634	14582074	25838824	18818620	32650914	21468450	9267779	13036130	16141176	21896192	15902263	1592142	1459493	9126217	21472238	1870001	7678443	23750688	28865642	60420804	127676752	19000198	17178012	50047380	20390974	19361170	17883704	24766972	27495628	27607162	27338968	27586146	27843080
TG 55:2|TG 18:0_18:1_19:1	918.849	[M+NH4]+	C58H108O6	TG	FLDIHXYPYWYZFS-GEADDECUNA-N	CCCCCCCCCCCCCCCCCC(=O)OCC(COC(=O)CCCCCCC\C=C/CCCCCCCCC)OC(=O)CCCCCCC\C=C/CCCCCCCC	100	918.84882:267120 919.85217:231808 920.85553:86755	605.54913:310 617.55176:297 619.56525:756 918.8476:3245 919.84906:295	5858024	21219376	15997704	12581649	6315374	9198962	13486285	18697306	14325252	14722976	15629541	19334100	2223016	4016174	6529176	12396725	21545780	9773066	31325002	4278953	22659940	5755136	18382224	14415336	13847012	26255712	14561162	15614308	16432731	4141764	21882334	9063701	14248191	12668315	15105357	11633505	5826947	4099806	13107031	16270502
TG 55:3|TG 18:1_18:1_19:1	916.833	[M+NH4]+	C58H106O6	TG	ASJJOPLGTKDUEX-UWDAMKIQNA-N	CCCCCCCCC\C=C/CCCCCCCC(=O)OCC(COC(=O)CCCCCCC\C=C/CCCCCCCC)OC(=O)CCCCCCC\C=C/CCCCCCCC	100	916.8335:1302424 917.83685:984607 918.84021:375639	603.53436:760 617.54944:1667 899.79962:275 916.83423:5257 917.8374:350	12452005	25737540	20873008	21876780	13573698	13616600	17865698	22251664	15842408	23207230	6556378	6021060	3173240	9341630	12975390	5065419	7102390	15413213	6353606	13192378	24928904	5883042	21198950	20465396	18420704	5578145	22074830	13032004	20200774	9529895	7185912	13094354	5413420	16219628	12762368	18683682	13106052	10329671	19751622	21749450
TG 56:1|TG 18:0_18:0_20:1	934.88	[M+NH4]+	C59H112O6	TG	XCJBYQXUCQJPCZ-FVDSYPCUNA-N	CCCCCCCCCCCCCCCCCC(=O)OCC(COC(=O)CCCCCCCCC\C=C/CCCCCCCC)OC(=O)CCCCCCCCCCCCCCCCC	100	934.87964:229083 935.88299:166590 936.88635:56250	607.56268:326 633.57776:646 635.59711:393 934.87744:3351 935.88409:380	2198830	5488740	4308154	2001742	2752996	3390884	3365449	3968987	4584526	3093711	6652453	6316951	610367	1939995	1719210	1028718	2845556	2936276	760753	10200034	5694808	1252737	4015416	3730050	3557667	1115293	5269466	5907757	6050415	388909	3587357	3167681	2575946	4742386	7143838	2728846	10644175	11737254	2560618	2268314
TG 56:3|TG 18:1_18:1_20:1	930.849	[M+NH4]+	C59H108O6	TG	QXMHHXQBBKDSSL-DCKNSECYNA-N	CCCCCCCC\C=C/CCCCCCCCCC(=O)OCC(COC(=O)CCCCCCC\C=C/CCCCCCCC)OC(=O)CCCCCCC\C=C/CCCCCCCC	100	930.84845:2891740 931.8518:2460057 932.85516:942724	603.53552:2944 631.56683:5546 632.56549:256 930.84753:1158	33894372	65781888	15120965	62823332	40937672	10892045	49106828	75156464	52364736	67750408	66801968	19776458	9366299	30568126	37545008	55062680	86356552	13070107	18911786	29008148	73690072	13749921	58829976	15372755	50210692	17023276	64848728	65493428	65091608	29518622	73516896	41188252	14792806	59012132	72115544	50858404	13539820	29185434	59322852	65425948
TG 56:4|TG 18:1_18:1_20:2	928.833	[M+NH4]+	C59H106O6	TG	SQBMPFCSSGSZFV-DPSJCZKMNA-N	CCCCCCCC\C=C/CCCCCCCC(=O)OCC(COC(=O)CCCCCCCCC\C=C/C\C=C/CCCCC)OC(=O)CCCCCCC\C=C/CCCCCCCC	100	928.83264:2209574 929.83599:1467443 930.83935:557794	601.52014:523 603.53143:635 629.54718:1287 631.57037:298 911.80426:338 928.83337:6680 929.83716:626	31238594	44451412	29042424	46544924	34044328	41299768	39308036	64185576	44646760	53751908	52908980	66285240	6796804	27341314	32307288	38524588	56290572	45558144	44574372	33292482	28893328	46443068	32233730	42381200	49551136	60990248	64381664	51644188	50087848	6603864	67435760	43510428	47055684	55346284	42753052	49617304	41127336	35502204	50674632	54419428
TG 56:5|TG 18:1_18:1_20:3	926.818	[M+NH4]+	C59H104O6	TG	XSHMZQHXHKCIMM-ZDJKFXHENA-N	CCCCCCCC\C=C/CCCCCCCC(=O)OCC(COC(=O)CCCCCCCCC\C=C/C\C=C/C\C=C/CC)OC(=O)CCCCCCC\C=C/CCCCCCCC	100	926.81708:2336365 927.82043:2019190 928.82379:860830	603.53577:646 627.53406:1367 909.78882:540 926.82013:7267 927.82184:486	20753286	30140008	27581036	29316932	20772082	29159420	22651760	45215996	33982316	42638708	39188520	49224296	10570973	21046898	24282360	30170306	44383064	33904728	32279144	27011316	29993646	28575234	34108960	26591640	35225924	41652560	58897164	54536880	37363336	21425476	47816652	31139724	33850484	38744012	42496100	31912650	30081190	37301552	39377000	31072986
TG 56:6|TG 18:1_18:1_20:4	924.802	[M+NH4]+	C59H102O6	TG	LWFHQFIZUUUVSB-BMRXIDLQNA-N	CCCCCCCC\C=C/CCCCCCCC(=O)OCC(COC(=O)CCCCCC\C=C/C\C=C/C\C=C/C\C=C/CC)OC(=O)CCCCCCC\C=C/CCCCCCCC	100	924.80188:792729 925.80523:706809 926.80859:252629	603.53333:446 625.51904:358 907.76636:388 924.80383:4414	9196181	11129450	12141960	2913140	9543188	12679733	9551802	17652790	15229908	15861728	15804022	18166128	2302203	9058156	9834852	3650096	4675018	14665341	3446685	12209379	12425439	10797922	13413807	12110573	14995599	17321734	19639450	20484556	13121845	9073090	15533831	16588275	14395465	18195492	18426514	14587285	14377300	14558553	14230960	15499926
TG 58:4|TG 18:1_18:1_22:2	956.864	[M+NH4]+	C61H110O6	TG	MLHXDLRLDMFNPU-SJFSMHLHNA-N	CCCCCCCC\C=C/CCCCCCCC(=O)OCC(COC(=O)CCCCCCCCCCC\C=C/C\C=C/CCCCC)OC(=O)CCCCCCC\C=C/CCCCCCCC	99.7	956.86389:264849 957.86724:235692 958.8706:104725	603.53204:281 657.57965:529 956.86169:4169 957.87006:486	2445133	5832441	5823764	4521946	3207673	3684486	4375472	8587868	4768110	5664962	5958062	8814108	410805	1986538	547370	4493381	7918305	4100827	8169104	1657612	8114142	6008547	6528082	4798232	5220784	1563861	5020256	5365684	5722783	314205	8411772	4309259	4578112	5981314	5860340	4827256	2172858	1493468	5821100	6207569
TG 58:7|TG 18:1_18:1_22:5	950.818	[M+NH4]+	C61H104O6	TG	XSJRKDQVEHTWNV-WUYULJGMNA-N	CCCCCCCC\C=C/CCCCCCCC(=O)OCC(COC(=O)CCCCC\C=C/C\C=C/C\C=C/C\C=C/C\C=C/CC)OC(=O)CCCCCCC\C=C/CCCCCCCC	100	950.81769:191233 951.82104:185167 952.8244:72080	603.52783:343 651.53448:526 933.7926:324 950.8161:3475 951.8197:337	1955165	3017314	2803209	2369324	2044016	2714464	2268452	4953688	3675845	4553436	3895330	5046258	619929	1937649	2266644	2844108	3824351	3609620	736411	2916022	2227803	2938897	2971650	2936904	4201715	4374476	5797766	6321752	3743269	2087009	3977824	4109294	3185116	4475432	4678413	3956087	3780832	3718168	3676200	3931924
13-Docosenamide	338.342	[M+H]+	C22H43NO	Others	UAUDZVJPLUQNMU-KTKRTIGZSA-N	CCCCCCCC\C=C/CCCCCCCCCCCC(N)=O	100	338.34171:29647 339.34506:7925 340.34842:0		977813	168273	586980	196768	854240	964615	154229	828835	932407	519063	1090022	585788	816538	835331	154946	332514	931015	873370	705089	972355	784225	559441	962707	163216	969580	924420	156995	419756	384894	151803	744636	752916	765253	180845	152814	1043290	298531	302263	297008	298436
Anserine	241.13	[M+H]+	C10H16N4O3	Others	MYYIAHXIVFADCU-QMMMGPOBSA-N	CN1C=NC=C1C[C@H](N=C(O)CCN)C(O)=O	99.8	241.13014:2425868 242.13349:284594 243.13685:33289		38106284	50240632	44758320	13732642	34194264	33553766	42829424	38239744	37403840	34377632	8577623	6923312	47745460	39347796	43898476	7336201	42545460	42283276	50313152	36066004	34924872	43676540	41660956	47065252	53568452	43302768	40667784	35470468	43217912	2450130	35913184	42743520	52476220	43248624	45307808	12722893	12961792	53904088	56075492	56157960
BMP 10:0_26:4	788.544	[M+H]+	C42H75O10P	BMP	INNMLOVVXIHBCA-XWVIRPHINA-N	CCCCCCCCCC(=O)OC(CO)COP(O)(=O)OCC(CO)OC(=O)CCCCCCCCCCCC\C=C/C\C=C/C\C=C/C\C=C/CC	99.9	788.54407:1247996 789.54742:709804 790.55078:200491		8477776	8406827	8297314	9561297	11240039	9327992	9919825	10069691	2641907	11402168	9647605	9330706	9119819	8497623	2525382	9899381	9354663	9885324	9989764	8076172	8583486	7514202	11217713	9622286	8864849	9111848	10700081	2464378	10347007	746172	11033986	9801638	10649295	10956106	2442699	4063591	3488856	4119235	3605738	2956956
BMP 12:0_22:3	762.532	[M+H]+	C40H73O10P	BMP	QGTCIWXQIFCEBB-CYOUXDCBNA-N	CCCCCCCCCCCC(=O)OC(CO)COP(O)(=O)OCC(CO)OC(=O)CCCCCCCC\C=C/C\C=C/C\C=C/CCCCC	90.3	762.53247:32759 763.53582:16419 764.53918:0		52879	41324	69643	93887	30914	206659	27004	302984	283992	180025	185503	206829	96457	273326	159558	305011	222739	170130	58552	63953	51343	67078	46641	67628	170979	97404	332555	144189	172774	2700.41	233583	181045	281598	132515	189324	203617	138467	251826	97364	100962
BMP 16:0_22:6	812.549	[M+Na]+	C44H75O10P	BMP	OTRMGVYMIZJWEV-LGFBOSHVNA-N	CCCCCCCCCCCCCCCC(=O)OC(CO)COP(O)(=O)OCC(CO)OC(=O)CC\C=C/C\C=C/C\C=C/C\C=C/C\C=C/C\C=C/CC	85.1	812.54932:187225 813.55267:123590 814.55603:75806		1185731	1252428	1004844	1339235	1293045	927951	1299579	1369720	1353945	1477673	303278	277555	1148137	1145498	1434766	258050	1177298	1173552	1581344	166225	184959	1033141	1280620	1174680	1411495	1003469	1250036	1557548	1150124	216245	1470332	1250746	1168505	1215198	1331912	1559518	1612487	1530000	1568028	1577781
BMP 16:2_24:4	840.575	[M+H]+	C46H79O10P	BMP	VUZXVTMFLBFZRY-FEAYMNSJNA-N	CCC\C=C/C\C=C/CCCCCCCC(=O)OC(CO)COP(O)(=O)OCC(CO)OC(=O)CCCCCCCCCC\C=C/C\C=C/C\C=C/C\C=C/CC	100	840.57489:52887 841.57824:31094 842.5816:11015		397102	155716	314542	455671	528053	223981	373479	403242	296982	388410	236250	281783	368221	386151	283567	274738	279384	340106	372564	362914	386205	288180	498530	411933	498379	241119	401756	322760	128088	57643	583767	371285	303060	295691	134710	204985	197229	153639	189731	170705
BMP 16:3_24:4	838.558	[M+H]+	C46H77O10P	BMP	FMRMKSLKZVVKOI-JVDPZZEENA-N	CC\C=C/C\C=C/C\C=C/CCCCCC(=O)OC(CO)COP(O)(=O)OCC(CO)OC(=O)CCCCCCCCCC\C=C/C\C=C/C\C=C/C\C=C/CC	99.6	838.55835:105048 839.5617:61885 840.56506:20267		402.568	402174	402.568	60903	102645	24863	134845	777239	610294	821864	14200	14977	101113	713706	522116	16503	119992	673602	154628	402.568	402.568	22713	206365	4026	1056250	71036	667272	579505	585040	9007	817747	806460	940927	148978	918575	818432	904975	1112878	861094	875484
BMP 16:4_24:4	836.543	[M+H]+	C46H75O10P	BMP	CCRLPAJBQHUGNZ-BFZYJHCDNA-N	CC\C=C/C\C=C/C\C=C/C\C=C/CCCCCCCCCCC(=O)OC(CO)COP(O)(=O)OCC(CO)OC(=O)CC\C=C/C\C=C/C\C=C/C\C=C/CC	99.8	836.54297:73621 837.54632:43079 838.54968:15617		366561	257473	239876	342093	454510	283243	393891	479224	78756	542473	302222	308751	341184	288929	79744	365654	286401	352069	333339	249966	252936	195765	309598	304071	692400	363472	409732	79027	305152	7875.57	659786	277847	143888	312676	91714	119245	139471	123916	148987	139506
BMP 17:1_22:6	824.544	[M+H]+	C45H75O10P	BMP	OLSXOWMTYNMZIZ-VFVAPGIQNA-N	CCCCCCC\C=C/CCCCCCCC(=O)OC(CO)COP(O)(=O)OCC(CO)OC(=O)CC\C=C/C\C=C/C\C=C/C\C=C/C\C=C/C\C=C/CC	99.8	824.54431:31562 825.54766:19193 826.55102:28339		173664	233331	219657	217567	189883	184970	190007	211956	231515	255868	262827	250768	253533	248284	211673	260852	273270	228402	178429	213676	222532	206015	184215	189967	221999	215212	251916	334860	259156	118007	125494	262194	270103	270977	307145	239905	294782	229003	271901	280326
BMP 2:0_11:0	474.241	[M+NH4]+	C19H37O10P	BMP	YIIYWRVRWCYZTM-UHFFFAOYNA-N	CCCCCCCCCCC(=O)OC(CO)COP(O)(=O)OCC(CO)OC(C)=O	86	474.24075:12804 475.2441:5838 476.24746:0		50742	37669	63290	91165	60614	51807	61490	44797	47151	39978	65056	77101	41592	49648	33953	69886	47794	42259	62762	56707	70277	66194	55927	53089	48423	71106	44247	58932	49276	3395.34	61091	43876	45995	83200	55177	64832	38534	35828	58056	62774
BMP 2:0_16:0	544.323	[M+H]+	C24H47O10P	BMP	VMCOBRNHVVRAFZ-UHFFFAOYNA-N	CCCCCCCCCCCCCCCC(=O)OC(CO)COP(O)(=O)OCC(CO)OC(C)=O	98	544.32251:95340 545.32586:33425 546.32922:7716		13823	44690	101391	164154	161003	135026	40227	284616	128720	361224	392888	267555	206695	174887	103708	249817	418166	765338	96717	37677	20530	35403	13476	49714	181632	646061	244653	235239	513780	1347.58	236819	412514	637219	352937	97710	273183	228513	220210	229046	226172
BMP 2:0_17:0	558.337	[M+H]+	C25H49O10P	BMP	HZDKYBOKQANFMM-UHFFFAOYNA-N	CCCCCCCCCCCCCCCCC(=O)OC(CO)COP(O)(=O)OCC(CO)OC(C)=O	93.7	558.33655:16144 559.3399:7239 560.34326:0		647.908	647.908	647.908	15393	647.908	7015	647.908	42702	6479	48295	60928	40454	25809	21921	647.908	37517	68947	114464	647.908	647.908	647.908	647.908	647.908	647.908	6976	94531	26245	31916	76347	647.908	24878	68672	95846	57693	647.908	39423	35391	20789	35095	38177
BMP 2:0_18:2	568.321	[M+H]+	C26H47O10P	BMP	WNJRXRRNBUWPKV-NQLNTKRDNA-N	CCCCC\C=C/C\C=C/CCCCCCCC(=O)OC(CO)COP(O)(=O)OCC(CO)OC(C)=O	93.9	568.32098:18348 569.32433:8794 570.32769:0		127.026	13352	127.026	34375	12869	127.026	127.026	38413	127.026	73016	42023	14103	14131	6718	127.026	13757	75009	121938	38027	127.026	127.026	1270	7086	127.026	31511	114761	57132	26853	89711	127.026	83255	57451	146113	43676	35499	46847	47046	44682	45268	50295
BMP 2:0_18:3	566.311	[M+H]+	C26H45O10P	BMP	OYOBJIDFHVMQOG-YSTUJMKBNA-N	CC\C=C/C\C=C/C\C=C/CCCCCCCC(=O)OC(CO)COP(O)(=O)OCC(CO)OC(C)=O	97.2	566.31122:40800 567.31457:17652 568.31793:6664		122690	217192	191160	303671	242870	167710	215628	135531	172279	183205	128026	135172	170514	156215	284924	150942	181316	227524	296616	125872	144230	203116	221117	195169	190420	181700	155863	262090	275375	39332	201892	291257	275861	259414	295640	293687	282661	291369	295692	302593
BMP 2:0_18:4	564.295	[M+NH4]+	C26H43O10P	BMP	VUJULCCGVUROSK-GJDCDIHCNA-N	CC\C=C/C\C=C/C\C=C/C\C=C/CCCCC(=O)OC(CO)COP(O)(=O)OCC(CO)OC(C)=O	97.5	564.29547:21792 565.29882:11881 566.30218:0		118268	85201	105955	154208	113831	116324	118089	88447	95724	92451	117556	128437	75486	92386	71571	118739	97862	72941	113987	87588	142166	123720	113860	125482	105137	136682	88931	106686	93980	7157.09	117496	90724	101795	148483	111000	119116	119102	99363	115910	118120
BMP 2:0_19:0	586.367	[M+H]+	C27H53O10P	BMP	UUAVYVDMNJZBFC-UHFFFAOYNA-N	CCCCCCCCCCCCCCCCCCC(=O)OC(CO)COP(O)(=O)OCC(CO)OC(C)=O	88.5	586.36652:13246 587.36987:7089 588.37323:0		637.13	637.13	637.13	6371	6758	637.13	637.13	35855	6611	43825	52710	33244	22296	14650	637.13	24178	51261	96258	637.13	637.13	637.13	637.13	637.13	637.13	13205	86696	23168	24428	62360	637.13	21932	61419	81302	47685	637.13	16400	17442	17547	17543	17994
BMP 2:0_19:1	584.352	[M+H]+	C27H51O10P	BMP	PGXBZUNOAHGJTR-QXMHVHEDNA-N	CCCCCCCCC\C=C/CCCCCCCC(=O)OC(CO)COP(O)(=O)OCC(CO)OC(C)=O	93.5	584.35217:14205 585.35552:14859 586.35888:0		641.222	6412	33960	53415	109363	641.222	24308	25535	641.222	36588	28086	6498	14570	641.222	641.222	641.222	35246	68009	54570	641.222	641.222	641.222	641.222	31415	42763	59154	23658	641.222	32194	641.222	34250	26790	67467	25808	641.222	30997	17031	29586	16212	15991
BMP 2:0_20:4	592.329	[M+H]+	C28H47O10P	BMP	HVCQODTUVOFUNZ-GJDCDIHCNA-N	CC\C=C/C\C=C/C\C=C/C\C=C/CCCCCCC(=O)OC(CO)COP(O)(=O)OCC(CO)OC(C)=O	91	592.32886:19253 593.33221:8199 594.33557:0		20280	64632	65966	110415	101604	52648	90825	41133	44723	64799	62273	60780	66245	59412	93509	44375	71162	106224	139371	25430	34245	81416	59723	55401	62093	63849	46979	101350	106370	2027.99	63781	148223	111599	110881	83307	119569	27951	114407	25312	28761
BMP 2:0_25:0	670.468	[M+NH4]+	C33H65O10P	BMP	VZFDXDMDHROUEL-UHFFFAOYNA-N	CCCCCCCCCCCCCCCCCCCCCCCCC(=O)OC(CO)COP(O)(=O)OCC(CO)OC(C)=O	97.5	670.46759:37359 671.47094:22536 672.4743:6329		232690	167188	199558	297032	214966	212168	212123	161841	171047	180715	217772	229092	144493	180169	131486	207478	178775	137048	211450	162374	254888	233066	206525	255243	184436	244807	156108	204357	165826	13148.6	231676	160383	181560	248564	192688	178356	170569	189237	168243	169173
BMP 2:0_27:0	698.498	[M+H]+	C35H69O10P	BMP	YDLUKXQEFISTQL-UHFFFAOYNA-N	CCCCCCCCCCCCCCCCCCCCCCCCCCC(=O)OC(CO)COP(O)(=O)OCC(CO)OC(C)=O	99.3	698.49786:21104 699.50121:11570 700.50457:0		158828	107491	130264	204278	146544	145657	140348	107721	120383	125641	148030	155376	95707	113064	93591	134873	121002	96145	142930	102224	178258	151250	134926	171276	125253	171400	109169	142285	116023	9359.08	160678	126354	138850	167821	141193	147582	132378	126152	142662	148545
BMP 2:0_9:0	446.218	[M+H]+	C17H33O10P	BMP	ZQNBBHRXDIRQOS-UHFFFAOYNA-N	CCCCCCCCC(=O)OC(CO)COP(O)(=O)OCC(CO)OC(C)=O	95.9	446.21786:13694 447.22121:5015 448.22457:0		56613	32055	73555	119653	58940	68042	71523	39900	76507	48739	79115	101880	56479	62655	33937	73173	63217	34174	64765	55971	89778	77839	45618	65112	49350	73916	38384	69051	33980	3205.54	66387	63189	42331	116124	50232	51583	49604	57620	76862	60651
BMP 3:0_16:4	550.281	[M+H]+	C25H41O10P	BMP	SBQKNBYRPWRGEE-AFSLFLIVNA-N	CC\C=C/C\C=C/C\C=C/C\C=C/CCC(=O)OC(CO)COP(O)(=O)OCC(CO)OC(=O)CC	94.9	550.28082:10733 551.28417:0 552.28753:0		658.286	658.286	658.286	34171	30490	658.286	14156	658.286	14995	23072	22270	658.286	6664	658.286	26829	658.286	23602	26587	58039	658.286	658.286	658.286	6583	24521	38440	35497	26366	25569	33907	658.286	33118	49153	73871	61811	46329	54602	54572	50925	48275	51998
BMP 3:0_20:4	606.336	[M+H]+	C29H49O10P	BMP	KIUYYWOWUSSYHM-AFSLFLIVNA-N	CC\C=C/C\C=C/C\C=C/C\C=C/CCCCCCC(=O)OC(CO)COP(O)(=O)OCC(CO)OC(=O)CC	93.3	606.33643:24066 607.33978:10003 608.34314:0		824.207	26024	67130	100105	175053	44582	62268	51228	13514	102398	112815	41032	69425	62546	37243	51057	126745	168405	129346	35871	8242	65474	29710	86438	104959	163838	111097	70317	134798	824.207	99307	97615	157097	104926	58623	104377	81496	100848	95110	101134
BMP 3:0_22:6	630.34	[M+IsoProp+Na+H]+	C31H49O10P	BMP	JRPJOCSPEQZGGV-YNUSHXQLNA-N	CC\C=C/C\C=C/C\C=C/C\C=C/C\C=C/C\C=C/CCC(=O)OC(CO)COP(O)(=O)OCC(CO)OC(=O)CC	100	630.34015:7725 631.3435:37109 632.34686:56385		644.419	644.419	6444	22981	57659	644.419	644.419	644.419	644.419	21757	31872	644.419	644.419	6813	644.419	644.419	34386	39409	33765	644.419	644.419	6518	644.419	13431	24657	41699	25157	644.419	39603	644.419	22796	15989	40447	25410	644.419	16380	16015	17569	15643	17360
BMP 3:0_26:1	696.475	[M+H]+	C35H67O10P	BMP	WIIUHKLFYOZAIZ-YPKPFQOONA-N	CCCCCCCCCC\C=C/CCCCCCCCCCCCCC(=O)OC(CO)COP(O)(=O)OCC(CO)OC(=O)CC	81.1	696.47455:9975 697.4779:6607 698.48126:0		54994	40427	67075	67950	65764	51808	68225	53259	54989	40164	66187	73245	42974	54450	37541	55112	52489	51336	71891	52479	69792	65181	57302	56582	59547	71426	48000	66686	46742	3754.13	67181	53632	49506	69755	54209	65874	62386	68486	61449	68086
BMP 8:0_26:4	760.513	[M+Na]+	C40H71O10P	BMP	MBRIAVCWURBHEE-ZRENGBSJNA-N	CCCCCCCC(=O)OC(CO)COP(O)(=O)OCC(CO)OC(=O)CCCCCCCCCCCC\C=C/C\C=C/C\C=C/C\C=C/CC	99.6	760.51324:19955 761.51659:12909 762.51995:22620		83484	19985	211967	110220	40030	141422	45486	97762	97075	40084	193993	169604	105193	60573	70702	221621	133495	62979	63775	194107	204602	88131	19212	77430	63226	153991	123298	23526	64470	1695.44	94720	60850	24242	55546	78925	41900	98388	35814	16954	17807
C18-Sphinganine	302.304	[M+H]+	C18H39NO2	Others	OTKJDMGTUTTYMP-ZWKOTPCHSA-N	CCCCCCCCCCCCCCC[C@@H](O)[C@@H](N)CO	99.3	302.30417:16588 303.30752:9211 304.31088:0		44262	42661	94566	116361	47251	46326	27506	41247	49763	23399	62720	37161	65038	51563	53657	47582	69941	40445	85813	58898	69321	36323	44100	40793	26465	57971	17526	58144	34554	1752.61	27017	49434	34657	65262	40196	50301	48541	50388	52015	50963
CAR 10:0	316.248	[M+H]+	C17H34NO4	CAR	LZOSYCMHQXPBFU-UHFFFAOYNA-O	CCCCCCCCCC(=O)OC(CC(O)=O)C[N+](C)(C)C	100	316.24792:156192 317.25127:43755 318.25463:6389		846687	512921	689972	1149874	694695	538371	691173	673222	1047522	579459	516525	566511	721648	643396	643270	738289	567710	399374	1165074	852980	789943	690461	587439	542079	411103	796450	806312	407888	608874	77897	404818	1088076	845279	660130	704979	803132	779408	761906	683921	711082
CAR 12:0	344.279	[M+H]+	C19H38NO4	CAR	FUJLYHJROOYKRA-UHFFFAOYNA-O	CCCCCCCCCCCC(=O)OC(CC(O)=O)C[N+](C)(C)C	99.6	344.27869:181996 345.28204:60612 346.2854:9140		721165	406136	604518	1305853	626673	427608	537747	590620	838738	465359	446408	514430	808855	778339	775103	712699	467619	362697	1214772	809242	701629	587729	498698	479668	340881	684366	704283	351575	521118	56637	312592	1072501	775657	580467	517970	720967	599153	610553	598343	568251
CAR 12:1	342.263	[M+H]+	C19H36NO4	CAR	PETYOUXDCHQKTQ-ZHACJKMWNA-O	CCCCCC\C=C\CCCC(=O)OC(CC(O)=O)C[N+](C)(C)C	99.7	342.26306:15206 343.26641:5298 344.26977:0		56220	13659	54815	84866	29235	35426	7162	22756	68252	32596	6431	41621	92275	71869	67430	92814	36821	1812	125309	56307	110045	52455	63502	54750	24763	21027	94767	61773	44131	181.232	22243	30378	22621	57882	97809	52504	33799	65499	43649	48985
CAR 13:0	358.294	[M+H]+	C20H40NO4	CAR	OLAOWMDKXPIITQ-UHFFFAOYNA-O	CCCCCCCCCCCCC(=O)OC(CC(O)=O)C[N+](C)(C)C	99.7	358.29437:9255 359.29772:5268 360.30108:0		310.582	310.582	21908	58484	16853	310.582	21389	5916	22136	310.582	14261	14639	36366	26685	28277	22074	310.582	13614	33023	16304	18178	22450	310.582	310.582	310.582	29029	14929	310.582	14441	310.582	310.582	40882	24292	30889	13211	24773	3106	7861	17087	3127
CAR 14:0	372.312	[M+H-H2O]+	C21H42NO4	CAR	PSHXNVGSVNEJBD-UHFFFAOYNA-O	CCCCCCCCCCCCCC(=O)OC(CC(O)=O)C[N+](C)(C)C	98.7	372.31247:531451 373.31582:171223 374.31918:26880		1476860	815844	1332022	3841477	1212713	762732	937625	1093164	1935702	925089	989226	1052351	2817883	2444082	2644355	1573152	990792	663125	2699927	1809079	1550290	1292240	989730	940269	692813	1338895	1450061	776604	902446	114287	635377	2524594	1427750	1303909	841473	1419132	1256782	1340190	1313538	1279246
CAR 14:1	370.295	[M+H]+	C21H40NO4	CAR	ABVVZYXTZLEOHP-CMDGGOBGNA-O	CCCC\C=C\CCCCCCCC(=O)OC(CC(O)=O)C[N+](C)(C)C	100	370.29501:66660 371.29836:21284 372.30172:0		286094	184376	398427	716730	186573	197679	145692	231023	383770	133785	177392	217850	530179	569738	425783	279175	146931	91986	647360	413806	485200	302769	289757	243806	135960	196847	318578	199486	155742	9198.56	102392	383695	176213	301876	314182	259849	257244	248736	254388	247352
CAR 14:2	368.279	[M+H]+	C21H38NO4	CAR	PVWHKAOMCLSWPF-BNFZFUHLNA-O	CCCC\C=C\C=C\CCCCCC(=O)OC(CC(O)=O)C[N+](C)(C)C	99.6	368.27863:31044 369.28198:10645 370.28534:0		46368	39880	102520	169428	56694	51541	78772	90759	133275	42050	49751	89385	280556	235754	169542	96590	35694	31505	128987	68451	84187	55553	75024	68532	65030	126466	136308	56348	51118	3150.54	40205	80448	73483	143658	150439	79616	76994	77286	73050	74355
CAR 14:3	366.263	[M+H]+	C21H36NO4	CAR	ROLYKLIDKNENPU-YHTMAJSVNA-O	CC\C=C\C\C=C\C\C=C\CCCC(=O)OC(CC(O)=O)C[N+](C)(C)C	99.1	366.26257:15695 367.26592:6808 368.26928:0		1331.14	1331.14	1331.14	1331.14	1331.14	37065	1331.14	57929	123423	1331.14	23715	43133	94538	100539	36524	21519	13311	22916	1331.14	1331.14	1331.14	1331.14	1331.14	1331.14	32842	98344	50244	15632	1331.14	1331.14	23808	51801	48759	73570	62623	40006	29142	20478	23088	40446
CAR 15:0	386.326	[M+H]+	C22H44NO4	CAR	MDDWQHVKSHTZTD-UHFFFAOYNA-O	CCCCCCCCCCCCCCC(=O)OC(CC(O)=O)C[N+](C)(C)C	99.8	386.32584:42563 387.32919:16236 388.33255:0		123032	68396	138689	312501	67632	76944	79317	96030	257691	65741	121434	74288	208052	179491	162365	100218	79116	59619	108930	298231	174294	129949	102831	132037	55895	107037	140196	62996	44925	4492.46	85634	310651	103127	193153	64436	145532	122672	146643	107530	118943
CAR 15:1	384.311	[M+H]+	C22H42NO4	CAR	ZERSBOACINXREU-MDZDMXLPNA-O	CCCCC\C=C\CCCCCCCC(=O)OC(CC(O)=O)C[N+](C)(C)C	100	384.31076:12155 385.31411:0 386.31747:0		259911	241833	171120	182728	113986	147977	132657	142454	171977	112286	148373	325590	117863	145500	136623	177220	123762	95863	116884	310112	197503	259759	238134	133109	121236	130944	121062	107138	105098	211272	132971	128537	99901	176010	220428	147851	232709	235565	208294	56284
CAR 15:3	380.284	[M+H]+	C22H38NO4	CAR	KXYUEVBTZKGNJQ-YHTMAJSVNA-O	CC\C=C\C\C=C\C\C=C\CCCCC(=O)OC(CC(O)=O)C[N+](C)(C)C	92	380.28363:10953 381.28698:53210 382.29034:12249		28403	13402	42316	68491	31126	39481	22474	32662	63578	30498	54856	41118	38869	39862	30481	59768	58651	43262	37930	75865	32119	31889	40136	80124	56009	65154	94464	102513	24404	1340.22	59288	69825	60879	62582	55838	57011	46167	59940	48223	51016
CAR 16:0	400.342	[M+H]+	C23H46NO4	CAR	XOMRRQXKHMYMOC-UHFFFAOYNA-O	CCCCCCCCCCCCCCCC(=O)OC(CC(O)=O)C[N+](C)(C)C	100	400.34207:3334592 401.34542:1156237 402.34878:191024		12496309	5187963	11127531	24191040	4284546	9802979	5690446	9813439	24685484	5492556	13111389	8111408	19914198	15172047	16036684	9537938	7175843	4151162	15957024	24805784	13731063	10988010	8759612	11680899	5171796	9176810	11756819	5164386	3628334	961232	8813339	24326824	9675944	16705041	5666337	10951653	10050811	10607867	10526087	9926748
CAR 16:1	398.327	[M+H]+	C23H44NO4	CAR	NRCCZFJHTDUMBS-SEYXRHQNNA-O	CCCCCCCC\C=C/CCCCCC(=O)OC(CC(O)=O)C[N+](C)(C)C	99.9	398.3269:16801 399.33025:7982 400.33361:0		64342	41681	90710	215672	47699	64418	54190	62082	60894	43528	87252	106768	29083	74285	76311	108899	57116	35252	59288	95208	102326	70726	48592	64571	47085	70509	53659	13364	29219	6478	62544	72912	50281	158023	43364	31839	35650	35295	15375	15525
CAR 16:2	396.31	[M+H]+	C23H42NO4	CAR	DPIJSJWXUXNTJD-OFXORYEXNA-O	CCCCCCCC\C=C/C\C=C\CCC(=O)OC(CC(O)=O)C[N+](C)(C)C	99.9	396.31046:14324 397.31381:17108 398.31717:10273		49054	799.251	799.251	27709	799.251	36866	799.251	799.251	39355	24654	7993	35359	799.251	799.251	23273	86853	799.251	799.251	47830	58072	94560	22696	109598	99410	22453	799.251	49225	799.251	20447	13834	89139	14502	33291	36599	60942	36249	38899	33452	36706	33617
CAR 16:3	394.295	[M+H]+	C23H40NO4	CAR	BZWHRBUVELQZRZ-ZUGARUELNA-O	CC\C=C\C=C\C=C/CCCCCCCC(=O)OC(CC(O)=O)C[N+](C)(C)C	99.8	394.29456:56534 395.29791:19238 396.30127:0		23031	21340	62220	128540	20764	144057	33688	224595	466638	85044	150382	210672	441793	393653	264471	178725	100445	101883	40708	62030	56260	33917	23341	31064	143456	250047	218009	91694	64997	2076.38	110305	411410	174279	319533	204022	155799	168266	151465	171328	158777
CAR 16:4	392.286	[M+H]+	C23H38NO4	CAR	FLSWPCVBMCCOSN-OCADGTSTNA-O	CC\C=C\C=C\C=C/C=C\CCCCCC(=O)OC(CC(O)=O)C[N+](C)(C)C	78.5	392.2865:21846 393.28985:11074 394.29321:0		203405	213806	207743	278848	192592	206159	217445	179256	184699	171691	198995	254444	175050	167193	176566	243190	177375	180543	189043	196519	220121	200738	179284	184054	186998	209439	184981	198290	202621	598834	189565	182378	175423	249234	202083	165542	177925	180084	178294	193634
CAR 16:5	390.26	[M+NH4]+	C23H36NO4	CAR	WDPIKJXLYHHAGJ-WEZXSMQGNA-O	CC\C=C\C=C\C=C/C=C\C=C\CCCC(=O)OC(CC(O)=O)C[N+](C)(C)C	92	390.2598:16327 391.26315:0 392.26651:0		90614	71817	116364	119077	86663	80178	101747	72488	95152	71311	31400	29620	84735	74717	56761	75888	47606	90085	93304	121009	116192	160027	91703	185158	84952	87633	98810	30976	105382	2961.99	79938	118979	187622	175809	121466	70409	69812	97826	90754	94994
CAR 17:0	414.357	[M+H]+	C24H48NO4	CAR	DWSFAVOTORHAAL-UHFFFAOYNA-O	CCCCCCCCCCCCCCCCC(=O)OC(CC(O)=O)C[N+](C)(C)C	99.8	414.35724:52100 415.36059:22590 416.36395:5375		180015	94511	158231	420563	93970	123942	114323	128790	311193	102796	168825	113609	404190	318084	350517	190839	116912	69113	178838	433371	258935	193906	167530	182228	83635	130668	173412	108153	78182	6911.32	102302	314283	125912	219187	103704	179955	143906	152356	156327	151386
CAR 17:1	412.342	[M+H-H2O]+	C24H46NO4	CAR	FJSIIGPPYZJEHW-YPKPFQOONA-O	CCCCCCCCC\C=C/CCCCCC(=O)OC(CC(O)=O)C[N+](C)(C)C	100	412.34207:205678 413.34542:77714 414.34878:16901		867267	471462	1060986	1338553	172907	397121	422690	453532	912272	242488	645914	348149	473210	584367	522056	488907	379783	171096	581725	1679135	838972	980747	514918	805224	272036	338501	386070	229370	107919	22587	335700	1315222	341706	616355	223153	531058	523707	526172	508804	544228
CAR 18:0	428.373	[M+H]+	C25H50NO4	CAR	FNPHNLNTJNMAEE-UHFFFAOYNA-O	CCCCCCCCCCCCCCCCCC(=O)OC(CC(O)=O)C[N+](C)(C)C	100	428.37329:1286230 429.37664:489600 430.38:81291		3212317	1481725	2014176	9687804	3007648	2191650	1422492	2012289	3958126	2301978	1834344	2250280	7831272	6560868	8712763	3787822	1779375	995339	6154058	4130108	3382610	2453522	2066901	2324733	1413688	2177280	3173519	2080718	1887862	308013	1393388	3553234	2402323	2530878	1699076	3398466	3241520	3240161	3160920	3189361
CAR 18:1	426.358	[M+IsoProp+H]+	C25H48NO4	CAR	HOAMADDCQBUDDY-KHPPLWFENA-O	CCCCCC\C=C/CCCCCCCCCC(=O)OC(CC(O)=O)C[N+](C)(C)C	99.8	426.35834:9017358 427.36169:3820633 428.36505:630270		50278980	20671384	47946220	62442144	9620332	30839604	16985348	32502708	64260004	13191388	43487220	26617564	28278678	37622756	33986080	33987696	19081076	8728833	44949724	69324752	36887068	35169916	22117420	34446088	13411020	18381910	24544464	16045103	6120726	1857577	22196614	65127564	19703004	41914188	15015080	30650346	30272248	29541944	29741796	30282242
CAR 18:2	424.343	[M+H]+	C25H46NO4	CAR	HQMPRWWWVKTZAS-HULFFUFUNA-O	CCCCC\C=C\C=C\CCCCCCCCC(=O)OC(CC(O)=O)C[N+](C)(C)C	99.7	424.34296:13339633 425.34631:5687557 426.34967:936818		44959588	31710120	63956840	71727136	18332238	35102120	38582052	43559768	85893280	20794936	53307968	32276516	43998624	46100692	42098296	40293560	26075452	18752846	59754472	87040664	46095764	43418072	29997282	56090800	27328804	40254288	42940108	13580395	10775021	3097136	35894348	103392848	36191600	67660000	31226028	44149216	43231640	40214156	41229832	41502020
CAR 18:4	420.312	[M+Na]+	C25H42NO4	CAR	VOAGLICRZTZRCT-RWEJPJBTNA-O	CC\C=C\C=C\C=C\C=C/CCCCCCCC(=O)OC(CC(O)=O)C[N+](C)(C)C	98.8	420.31238:43740 421.31573:16341 422.31909:0		80881	47754	131332	232850	44613	176843	73479	254267	473221	108223	221205	239184	263582	159345	158918	236318	155627	103587	43490	188726	123749	102781	52725	79677	169412	187346	174644	108276	72313	13984	172101	419968	144874	414785	168690	175945	171864	156495	160263	157748
CAR 18:5	418.3	[M+IsoProp+Na+H]+	C25H40NO4	CAR	CHKOZWXXYUPGKA-WEZXSMQGNA-O	CC\C=C\C=C\C=C/C=C\C=C\CCCCCC(=O)OC(CC(O)=O)C[N+](C)(C)C	88.9	418.30005:18981 419.3034:102089 420.30676:25247		55343	37466	65238	93177	59925	34995	69993	37700	51180	646.889	61650	52126	38136	26118	34504	36231	64790	6469	157946	196289	100487	98340	112704	192760	66744	61292	80717	43926	34246	646.889	80886	57787	42522	67056	79139	73095	60338	58015	58148	59278
CAR 19:3	436.342	[M+H]+	C26H46NO4	CAR	AQBRAXVKMMUSPP-YHTMAJSVNA-O	CC\C=C\C\C=C\C\C=C\CCCCCCCCC(=O)OC(CC(O)=O)C[N+](C)(C)C	100	436.34189:67212 437.34524:24665 438.3486:0		518478	484657	567743	724115	517512	547454	504698	526900	363029	385245	643896	604904	472008	524760	377930	704210	496377	472426	561917	706282	523616	557865	505675	559168	506381	557314	489979	366922	503723	377637	541213	319084	339702	740321	401280	436866	438448	404579	441284	433941
CAR 19:4	434.326	[M+H]+	C26H44NO4	CAR	HJXXWOGFXQDASH-CGRWFSSPNA-O	CC\C=C\C\C=C\C\C=C\C\C=C\CCCCCC(=O)OC(CC(O)=O)C[N+](C)(C)C	99.9	434.32596:12562 435.32931:9982 436.33267:5338		52908	47476	67871	97858	55015	57741	57604	47394	49348	40249	64971	73497	35443	51299	37857	59822	52397	36619	63846	54668	77520	66857	55257	59530	43846	64101	45884	54377	53375	3544.28	58227	50747	49301	79530	55418	56256	48636	55047	47506	54524
CAR 20:0	456.405	[M+H]+	C27H54NO4	CAR	SVJLJQBGUITFLI-UHFFFAOYNA-O	CCCCCCCCCCCCCCCCCCCC(=O)OC(CC(O)=O)C[N+](C)(C)C	100	456.40479:642906 457.40814:257730 458.4115:44035		856540	264169	411573	5075144	2029903	254819	390448	531753	549281	759906	258247	566851	1426799	1208039	1974813	952210	464250	169426	2054194	660250	654574	599224	382230	398378	302615	689744	1019741	489762	690592	33550	230489	735590	550860	510580	296602	850610	808301	740651	729556	730510
CAR 20:1	454.389	[M+H]+	C27H52NO4	CAR	PVOQPLSKYNZHOT-OUKQBFOZNA-O	CCCCCCCC\C=C\CCCCCCCCCC(=O)OC(CC(O)=O)C[N+](C)(C)C	100	454.38898:420018 455.39233:156147 456.39569:27231		1136198	613871	637975	3210602	1331849	342481	370115	492955	643667	687729	384159	797978	2231949	2530448	3371706	1586374	502900	133611	2808559	896871	1268199	1058849	686495	665845	481263	509533	1065172	811958	750191	88971	307654	734316	468774	765486	492674	1041570	1005234	979665	962031	1029765
CAR 20:2	452.374	[M+H]+	C27H50NO4	CAR	OLZWDVKTOGTVLC-UTJQPWESNA-O	CCCCC\C=C/C\C=C/CCCCCCCCCC(=O)OC(CC(O)=O)C[N+](C)(C)C	100	452.37375:467458 453.3771:196662 454.38046:34815		290110	268015	220931	504888	166132	124313	138109	140503	262972	338740	99322	319249	3116544	2299855	3477749	728100	214073	5996.97	871978	310144	509967	350677	371569	238637	401047	119535	567957	344294	230911	59970	102046	231447	136593	257286	224289	476483	461435	456061	463472	441089
CAR 20:3	450.358	[M+H]+	C27H48NO4	CAR	DBCKADUSYJAPII-LJURNQLPNA-O	CCCCCCCC\C=C/C\C=C/C\C=C/CCCC(=O)OC(CC(O)=O)C[N+](C)(C)C	100	450.35754:196209 451.36089:82521 452.36425:0		607943	441010	753017	1204953	244555	508339	500919	561627	1153064	317135	526070	515404	1467685	1257541	1261724	750668	403112	162835	704131	1763378	952213	654876	626544	775926	430405	408541	626928	319462	247346	60623	472533	971991	373443	946557	546761	835147	794961	789993	777103	769143
CAR 20:4	448.342	[M+H]+	C27H46NO4	CAR	RBFQHRALHSUPIA-WFYBHXQRNA-O	CCCCC\C=C\C\C=C\C\C=C\C\C=C\CCCC(=O)OC(CC(O)=O)C[N+](C)(C)C	100	448.3421:1314818 449.34545:530551 450.34881:96829		2523644	1676908	2821991	5719988	945474	1937176	1771601	2261630	4112339	845874	2101025	1832573	1691606	1572118	1487796	2188550	1174128	651402	3366286	9893572	3676087	2738356	2897162	3947813	1550487	1574022	2230075	614610	512907	186836	2107024	3566825	1338129	3183335	1885390	2367466	2288046	2229155	2213003	2231590
CAR 20:5	446.327	[M+H]+	C27H44NO4	CAR	USUPQTJPNBGUSJ-WMPRHZDHNA-O	CC\C=C/C\C=C/C\C=C/C\C=C/C\C=C/CCCC(=O)OC(CC(O)=O)C[N+](C)(C)C	100	446.32654:285878 447.32989:129455 448.33325:24225		236678	164347	301562	533964	76191	855157	189780	1156871	2133125	451742	994856	938246	843309	781805	640115	1041357	553179	407184	375627	862588	285277	290844	226868	370010	611133	734125	1224978	284936	230290	65819	1094475	1805968	721981	1661371	843060	819787	719728	738465	717755	713861
CAR 21:3	464.373	[M+H]+	C28H50NO4	CAR	LQTJGCHIVUXNSL-UVKUXWPTNA-O	CCCCCCC\C=C\C=C\C=C\CCCCCCCC(=O)OC(CC(O)=O)C[N+](C)(C)C	99.8	464.3728:10697 465.37615:5405 466.37951:0		168007	234173	63100	62482	116427	45828	160819	103636	51115	60346	68357	178507	60102	157021	79194	202066	53058	121171	80098	61475	80158	60174	66771	55001	116749	56067	53725	44947	114422	854	87581	54678	16709	85659	37616	171847	173333	143276	166297	129782
CAR 21:5	460.342	[M+H]+	C28H46NO4	CAR	JOPFVUDTVAYYSW-XRXWXDQFNA-O	CCC\C=C\C=C\C=C\C=C\C=C\CCCCCCCC(=O)OC(CC(O)=O)C[N+](C)(C)C	100	460.34201:10511 461.34536:5707 462.34872:5725		38309	25526	53168	66639	52543	42606	58365	38962	56255	36483	52713	75790	39300	53739	48688	56645	59463	49795	60625	53328	54629	53113	41597	51852	50616	58610	36080	55700	46637	2552.64	56643	48737	47899	73207	46104	50644	54031	44404	46828	57266
CAR 22:0	484.436	[M+H]+	C29H58NO4	CAR	IUMXSSOVGPXXJL-UHFFFAOYNA-O	CCCCCCCCCCCCCCCCCCCCCC(=O)OC(CC(O)=O)C[N+](C)(C)C	99.9	484.4357:178681 485.43905:72747 486.44241:12301		186478	36273	71547	1438046	553454	52682	79262	128169	122429	154234	55571	91921	146685	122588	198750	133840	87801	8110	270379	154670	99982	98265	53731	66392	29803	133184	186979	59079	105525	810.987	48668	125953	101064	86732	34510	178864	167661	178784	172090	172656
CAR 22:1	482.42	[M+H]+	C29H56NO4	CAR	NLQWXKWLWHLPMC-CCEZHUSRNA-O	CCCCCCCCCC\C=C\CCCCCCCCCC(=O)OC(CC(O)=O)C[N+](C)(C)C	99.7	482.41959:276118 483.42294:109602 484.4263:19328		590007	92874	162964	2294440	1033785	4686.44	4686.44	554314	100573	620914	4686.44	820762	537200	560354	773026	571330	197840	4686.44	869220	542184	508380	468027	149669	201421	46864	535345	499130	224455	530493	4686.44	4686.44	160130	52128	175750	4686.44	378482	366624	381444	345126	496838
CAR 22:2	480.404	[M+H]+	C29H54NO4	CAR	ZHYXQDKSXWVJGW-HULFFUFUNA-O	CCCCC\C=C\C=C\CCCCCCCCCCCCC(=O)OC(CC(O)=O)C[N+](C)(C)C	100	480.40448:134393 481.40783:59854 482.41119:58580		141722	80471	92754	562435	267325	44836	78473	73097	50665	198489	25733	152142	761397	580023	1100342	311633	119442	27296	488559	94629	154962	149626	118761	76161	197634	117358	310164	175511	144720	6513	35068	100066	91762	105604	70848	224120	202677	208383	197000	206207
CAR 22:3	478.389	[M+H]+	C29H52NO4	CAR	OCGDLIUNELUBCT-YHTMAJSVNA-O	CC\C=C\C\C=C\C\C=C\CCCCCCCCCCCC(=O)OC(CC(O)=O)C[N+](C)(C)C	99.9	478.3887:53291 479.39205:26677 480.39541:0		35084	40736	6899	115257	31751	29343	13836	63173	48022	87315	6409	89595	409958	346156	466746	166715	69005	640.902	104952	54203	81340	60082	35718	43005	90934	52002	144035	87041	77749	640.902	29744	82712	65108	78050	45193	103795	104328	101482	95502	105215
CAR 22:5	474.357	[M+H]+	C29H48NO4	CAR	MJPIXACTUMSGGI-GUTOPQIJNA-O	CC\C=C\C\C=C\C\C=C\C\C=C\C\C=C\CCCCCC(=O)OC(CC(O)=O)C[N+](C)(C)C	99.5	474.35681:115026 475.36016:231635 476.36352:64401		228257	126436	255631	397247	64331	355378	185242	433800	820919	174796	432772	335970	398459	314222	275294	376212	243411	165223	317818	617312	300297	261703	207152	333390	262486	330759	392964	131250	112124	57570	400967	870985	279270	629478	385009	331846	308785	310521	314691	284693
CAR 22:6	472.337	[M+H]+	C29H46NO4	CAR	WLLMYDQRCSWAST-BUHCESQUNA-O	CC\C=C\C\C=C\C\C=C\C\C=C\C\C=C\C\C=C\CCC(=O)OC(CC(O)=O)C[N+](C)(C)C	89.4	472.3374:9226 473.34075:11187 474.34411:0		27995	717.982	717.982	69262	717.982	21782	717.982	22292	53012	717.982	23821	15742	20162	717.982	717.982	37141	717.982	717.982	47654	57622	29291	21368	13542	31262	7180	13085	24102	717.982	717.982	717.982	32455	46429	7851	54570	13274	15165	27849	14168	15005	29553
CAR 23:3	492.404	[M+IsoProp+H]+	C30H54NO4	CAR	IRZTZUFPQVMARN-YHTMAJSVNA-O	CC\C=C\C\C=C\C\C=C\CCCCCCCCCCCCC(=O)OC(CC(O)=O)C[N+](C)(C)C	99.9	492.40439:23466 493.40774:8683 494.4111:0		357644	310482	361116	452152	330694	332164	348677	330635	277699	267290	360440	391987	304368	318890	250641	400155	327188	305104	310712	357282	390645	347520	301336	344599	332563	350016	306264	278142	309874	25064.1	353801	283216	293371	429954	263887	312932	272999	266348	285736	268727
CAR 24:6	500.378	[M+H]+	C31H50NO4	CAR	IFDZWUCFCCROPG-QBCWGMSLNA-O	CC\C=C\C\C=C/C\C=C/C\C=C\C\C=C\C\C=C\CCCCC(=O)OC(CC(O)=O)C[N+](C)(C)C	89.4	500.37817:7034 501.38152:0 502.38488:0		23263	14700	22760	34593	13775	29413	22699	28691	8111	21323	28658	29737	29974	29062	13963	30873	29835	48861	31914	23237	23196	31963	21166	714.949	20747	14432	21196	21027	7149	714.949	13835	20963	24137	28817	33673	24450	714.949	21311	21894	21653
CAR 26:4	532.439	[M+H]+	C33H58NO4	CAR	XTHJTJBFOMKJPD-LIJGZOPENA-O	CC\C=C\C\C=C\C\C=C\C\C=C/CCCCCCCCCCCCC(=O)OC(CC(O)=O)C[N+](C)(C)C	96.1	532.43884:2259676 533.44219:943894 534.44555:263057		45858	53731	57514	69233	55602	51383	58804	48936	47168	44613	55238	65369	48038	42654	53796	66284	52387	50797	52709	58229	58902	44432	44039	50527	49414	55338	57977	849433	59220	20216086	44644	41861	47097	70917	44181	54017	58086	40470	51315	41174
CAR 26:6	528.409	[M+H]+	C33H54NO4	CAR	PWNKKESSMGOFEA-RGHYWGQLNA-O	CC\C=C\C\C=C\C\C=C\C\C=C/C\C=C\C\C=C\CCCCCCC(=O)OC(CC(O)=O)C[N+](C)(C)C	90.1	528.4093:12203 529.41265:0 530.41601:0		30361	43477	49489	91145	34259	42070	37253	33400	45580	43433	42319	59389	39532	40431	24200	59113	32068	62365	48419	45747	48222	40524	54876	51678	57645	39799	32512	60472	48400	22751	36049	51508	55312	73533	46555	86683	94155	62996	241376	223811
CAR 4:0	232.155	[M+H]+	C11H22NO4	CAR	QWYFHHGCZUCMBN-UHFFFAOYNA-O	CCCC(=O)OC(CC(O)=O)C[N+](C)(C)C	100	232.15463:2596688 233.15798:428847 234.16134:51156		22321288	18568368	23015818	36124264	20046682	17682742	26302602	21086754	18112232	14875098	18704232	17523192	20806008	18403952	16782134	15920925	17778694	16809852	21027980	23675776	16036613	23775192	18342518	18832008	16948200	21804136	15716547	12439709	17532392	6034880	13832260	23101974	22029246	18534748	10032740	15661794	15834441	16983990	17290830	16905064
CAR 6:0	260.186	[M+H]+	C13H26NO4	CAR	VVPRQWTYSNDTEA-UHFFFAOYNA-O	CCCCCC(=O)OC(CC(O)=O)C[N+](C)(C)C	99.9	260.18616:1958523 261.18951:295614 262.19287:34277		13856445	9370166	14450433	27852136	14177594	9232800	17760876	13096474	17673750	9914968	11643078	11025068	11163280	12225369	11279054	10337116	10301694	9246983	13376663	18689062	9394899	14637892	11184065	9866621	8586121	18353774	10730594	6877157	9941044	1049307	7691659	24247136	17176628	11429847	5564570	13542371	12905418	11394623	10708149	9927801
CAR 6:2	256.158	[M+H]+	C13H22NO4	CAR	ZNVXKVUKEKVBRW-BSWSSELBNA-O	C\C=C\C=C\C(=O)OC(CC(O)=O)C[N+](C)(C)C	93.2	256.15808:13369 257.16143:55634 258.16479:15013		147556	144715	140701	228818	150610	144891	142856	137076	206432	197369	145949	139849	139743	168994	195801	199270	144501	125266	169405	150200	154854	137099	156392	124679	144094	133138	149580	216386	151975	213260	148468	212373	215510	214300	196908	240091	169528	205337	189229	192789
CAR 7:0	274.202	[M+H]+	C14H28NO4	CAR	VDPCTFWULDLKHT-UHFFFAOYNA-O	CCCCCCC(=O)OC(CC(O)=O)C[N+](C)(C)C	100	274.20157:30912 275.20492:9285 276.20828:0		118185	78179	151322	329962	255681	120770	269712	170261	168891	173989	167223	145040	128590	123925	132393	126801	118175	164874	184046	162431	187652	166453	118311	127642	122338	239785	118099	131293	153403	7817.95	93548	251213	233454	199206	109445	165296	224128	198826	171171	231895
CAR 8:1	286.207	[M+NH4]+	C15H28NO4	CAR	YAZIZQKDCOMBCP-BQYQJAHWNA-O	CCC\C=C\CCC(=O)OC(CC(O)=O)C[N+](C)(C)C	86.9	286.2066:27976 287.20995:8958 288.21331:0		52375	36611	77258	525079	70379	93015	64373	37219	65679	52342	103221	105778	50211	46935	53716	161631	41551	53021	88796	65560	131202	73924	54132	53540	71960	80732	46431	67710	44921	6435	67974	60683	53140	269892	89813	71706	63312	72735	68841	71392
CAR 9:0	302.233	[M+H]+	C16H32NO4	CAR	MPSPNFAQQQMFLK-UHFFFAOYNA-O	CCCCCCCCC(=O)OC(CC(O)=O)C[N+](C)(C)C	100	302.23276:21233 303.23611:6100 304.23947:0		32757	24350	18182	97424	37859	44501	65156	23464	36219	149069	14142	25211	21884	36927	16406	28860	22636	31890	63028	35971	144502	30782	23911	39255	643.67	36623	88502	53437	15566	643.67	6437	66598	49880	58610	35946	40637	34919	36986	36686	55604
CAR 9:1	300.217	[M+H]+	C16H30NO4	CAR	YWRHWMGIEXGIKF-CMDGGOBGNA-O	CCCC\C=C\CCC(=O)OC(CC(O)=O)C[N+](C)(C)C	100	300.21677:27911 301.22012:6050 302.22348:0		203277	162231	55705	564181	186801	226460	41401	157767	34610	367164	232046	275303	140102	166785	284780	204042	194620	157691	73991	47100	51755	45950	217078	238686	201002	47635	166554	326768	183841	3461.03	83619	80825	385631	450399	305918	381756	351006	370571	406256	365654
Carnitine	162.113	[M+H]+	C7H15NO3	Others	PHIQHXFUZVPYII-ZCFIWIBFSA-N	C[N+](C)(C)C[C@H](O)CC([O-])=O	100	162.11269:5953172 163.11604:461735 164.1194:46786		81379624	66665484	78794568	89714024	71661656	96395032	79460464	60760816	69744160	63468124	59829820	56947968	77895568	73765680	60696432	76276232	63563724	82770344	92578184	94658768	101499016	102394024	89475784	114652896	67245072	70555768	78367432	60501012	82445008	10169915	79156728	75768672	77874472	85529400	97593984	32581602	32630678	35392220	33159042	35837372
CE 36:8	906.801	[M+H]+	C63H100O2	CE	UWFUTRITGDIOFQ-HJSHTOSVNA-N	CC\C=C/C\C=C/C\C=C/C\C=C/C\C=C/C\C=C/C\C=C/C\C=C/CCCCCCCCCCC(=O)OC1CCC2(C)C3CCC4(C)C(CCC4C3CC=C2C1)C(C)CCCC(C)C	89.5	906.80145:28708 907.8048:0 908.80816:0		171310	331829	319609	16800	225457	341950	286108	288192	137715	171698	263089	206486	99392	22412	289492	359040	253342	242114	255572	51565	309202	202966	457827	291803	187357	167295	135939	129719	82709	204860	198035	232419	160377	11797	269163	17452	260715	204664	257454	260667
CE 38:8	934.834	[M+H]+	C65H104O2	CE	IFCSGMRYLRWRAX-HJSHTOSVNA-N	CC\C=C/C\C=C/C\C=C/C\C=C/C\C=C/C\C=C/C\C=C/C\C=C/CCCCCCCCCCCCC(=O)OC1CCC2(C)C3CCC4(C)C(CCC4C3CC=C2C1)C(C)CCCC(C)C	94.7	934.83417:12490 935.83752:12914 936.84088:7101		39639	65740	52378	92346	38544	62874	45403	37606	47166	19027	54984	26507	2798	14325	23255	62469	29487	13342	16810	26669	100540	59970	27130	20935	29206	35021	9749	8354	41782	37191	279.771	34459	58701	29721	17472	38167	43469	77111	35616	45563
CE 40:8	962.872	[M+H]+	C67H108O2	CE	RNXIOGZZXYAARO-HJSHTOSVNA-N	CC\C=C/C\C=C/C\C=C/C\C=C/C\C=C/C\C=C/C\C=C/C\C=C/CCCCCCCCCCCCCCC(=O)OC1CCC2(C)C3CCC4(C)C(CCC4C3CC=C2C1)C(C)CCCC(C)C	96.3	962.87152:28962 963.87487:21303 964.87823:8745		313270	326728	322767	288269	283593	262155	302774	255054	285424	295570	232230	268473	62040	264990	350520	244863	277779	262717	253360	176325	323379	123038	257549	324984	292132	261635	235687	219922	215309	295070	247937	310844	339445	285400	200971	96111	230644	166784	307955	145623
CE 40:9	960.858	[M+Na]+	C67H106O2	CE	UKXQCAFTMYBXGY-PXFBNDLDNA-N	CC\C=C/C\C=C/C\C=C/C\C=C/C\C=C/C\C=C/C\C=C/C\C=C/C\C=C/CCCCCCCCCCCC(=O)OC1CCC2(C)C3CCC4(C)C(CCC4C3CC=C2C1)C(C)CCCC(C)C	89.5	960.85779:18927 961.86114:15302 962.8645:6376		121861	191208	161843	180119	108621	91962	134727	94106	133224	168993	117088	112983	35081	92330	126784	143151	131582	79055	163638	158475	173688	158052	147478	128857	118136	114902	103876	89287	116459	123538	98470	108230	142334	86955	115960	132128	132946	141234	132757	129851
CE 42:8	990.904	[M+H]+	C69H112O2	CE	FXIHMUQPIGSLTG-HJSHTOSVNA-N	CC\C=C/C\C=C/C\C=C/C\C=C/C\C=C/C\C=C/C\C=C/C\C=C/CCCCCCCCCCCCCCCCC(=O)OC1CCC2(C)C3CCC4(C)C(CCC4C3CC=C2C1)C(C)CCCC(C)C	93.3	990.90381:13045 991.90716:9612 992.91052:0		659.456	58168	112607	659.456	659.456	27728	94945	130276	56529	141574	27159	140605	659.456	659.456	50899	94149	143525	53891	40340	659.456	174427	44946	70004	37661	75437	186971	659.456	6595	13138	659.456	163854	82068	143854	96396	19887	74357	659.456	659.456	143649	180250
CE 42:9	988.887	[M+H]+	C69H110O2	CE	APHMDHLQNZDXSC-PXFBNDLDNA-N	CC\C=C/C\C=C/C\C=C/C\C=C/C\C=C/C\C=C/C\C=C/C\C=C/C\C=C/CCCCCCCCCCCCCC(=O)OC1CCC2(C)C3CCC4(C)C(CCC4C3CC=C2C1)C(C)CCCC(C)C	97.1	988.88684:8630 989.89019:7011 990.89355:0		52311	62543	65505	66232	63679	49896	61351	64421	46978	83525	47825	62379	1038	46809	27350	45526	56748	54998	34804	103.83	77037	71502	31819	83832	43582	56215	35297	103.83	36219	14288	56552	62791	69062	70480	13287	45465	103.83	103.83	54381	81881
DG 10:0_44:12	870.699	[M+H]+	C57H88O5	DG	FGNOITDRWMXQKQ-KQCYUDIPNA-N	CCCCCCCCCC(=O)OCC(CO)OC(=O)CCCCCC\C=C/C\C=C/C\C=C/C\C=C/C\C=C/C\C=C/C\C=C/C\C=C/C\C=C/C\C=C/C\C=C/C\C=C/CC	98.1	870.69897:12336 871.70232:9412 872.70568:0		51145	85974	93190	94917	66013	44042	56433	90379	1157.56	1157.56	72758	30171	78294	52684	28864	16028	63443	73845	1157.56	85332	86247	70807	72234	69941	77750	51426	1157.56	1157.56	1157.56	1157.56	11576	75819	72878	74777	1157.56	31809	55305	53669	54718	29279
DG 12:0_44:7	908.807	[M+H]+	C59H102O5	DG	KROJLENHSUENGP-KPJPKQRSNA-N	CCCCCCCCCCCC(=O)OCC(CO)OC(=O)CCCCCCCCCCCCCCCCCCCCC\C=C/C\C=C/C\C=C/C\C=C/C\C=C/C\C=C/C\C=C/CC	100	908.80676:29237 909.81011:0 910.81347:0		125854	338351	182433	323025	151828	159966	162565	184539	164480	180333	194520	300091	190968	107266	155473	211774	183905	192704	182069	118210	254879	232974	205283	163998	167104	260153	235319	139499	204917	94470	235700	99235	129397	181701	268257	181938	187744	180196	143816	165445
DG 13:0_44:9	918.793	[M+H]+	C60H100O5	DG	MKIQEVMIOSPAJP-PLAYXMHLNA-N	CCCCCCCCCCCCC(=O)OCC(CO)OC(=O)CCCCCCCCCCCCCCC\C=C/C\C=C/C\C=C/C\C=C/C\C=C/C\C=C/C\C=C/C\C=C/C\C=C/CC	97.5	918.79315:80660 919.7965:66296 920.79986:0		4988.21	4988.21	4988.21	4988.21	4988.21	271252	4988.21	204599	259824	202740	276770	223034	182440	160946	285657	340753	226061	312206	4988.21	4988.21	4988.21	4988.21	4988.21	4988.21	379508	471898	547675	768079	225430	278845	561176	49882	239708	254995	109279	276142	531268	304316	260846	519604
DG 16:0	367.246	[M+H]+	C19H36O5	DG	ZQBULZYTDGUSSK-UHFFFAOYNA-N	CCCCCCCC(=O)OCC(CO)OC(=O)CCCCCCC	99.7	367.24625:6413 368.2496:0 369.25296:0		51010	34583	30169	63266	28558	43326	49199	35388	43786	63564	24109	105017	14128	22608	35322	52934	35184	44305	40818	49918	97728	42647	37729	28304	22023	31070	35011	56740	42080	33803	33856	88450	90623	34199	48481	40748	57912	8803	50192	53502
DG 16:3_38:10	868.683	[M+H]+	C57H86O5	DG	ASIDWNFBAFLPIM-GIONQERDNA-N	CC\C=C/C\C=C/C\C=C/CCCCCC(=O)OCC(CO)OC(=O)CCCCCC\C=C/C\C=C/C\C=C/C\C=C/C\C=C/C\C=C/C\C=C/C\C=C/C\C=C/C\C=C/CC	98.4	868.68311:68760 869.68646:0 870.68982:0		222166	645817	554335	612902	183254	574265	351828	443202	496842	545895	587339	579181	541394	392570	655593	699821	531853	472044	548292	499570	507818	473700	504023	361444	500826	663076	384339	18325.4	442725	549644	441171	478789	538762	548186	494098	497443	467943	635041	517559	509363
DG 18:0_44:12	982.826	[M+H]+	C65H104O5	DG	AKSJGSPXYRLEJF-YPAZIAKWNA-N	CCCCCCCCCCCCCCCCCC(=O)OCC(CO)OC(=O)CCCCCC\C=C/C\C=C/C\C=C/C\C=C/C\C=C/C\C=C/C\C=C/C\C=C/C\C=C/C\C=C/C\C=C/C\C=C/CC	93.7	982.82581:19705 983.82916:18844 984.83252:14014		132887	188774	282306	211421	135578	262141	172192	216067	207737	204707	204155	160035	133121	149691	188224	183107	216890	180556	253299	251790	208005	145752	283042	169138	124557	196056	257114	205724	179628	68291	226970	191876	184146	221931	183856	200607	182198	177456	166960	205697
DG 19:0_44:12	996.844	[M+NH4]+	C66H106O5	DG	DAMSLFFKUYJBAM-LQGYBDEXNA-N	CCCCCCCCCCCCCCCCCCC(=O)OCC(CO)OC(=O)CCCCCC\C=C/C\C=C/C\C=C/C\C=C/C\C=C/C\C=C/C\C=C/C\C=C/C\C=C/C\C=C/C\C=C/C\C=C/CC	84.8	996.84357:12899 997.84692:9363 998.85028:5205		58415	129822	268385	160222	74954	199355	108243	124615	157042	153319	146393	112656	86583	47516	117626	145235	217833	115055	253121	179773	142576	76422	196541	112273	14252	147569	174759	139742	128735	3204	145355	128301	124158	152663	120292	44518	168974	164686	141805	46618
DG 21:2_44:12	1020.84	[M+H]+	C68H106O5	DG	BLXUHTMGSYFODL-HOOZLRNANA-N	CCCCCC\C=C/C\C=C/CCCCCCCCCC(=O)OCC(CO)OC(=O)CCCCCC\C=C/C\C=C/C\C=C/C\C=C/C\C=C/C\C=C/C\C=C/C\C=C/C\C=C/C\C=C/C\C=C/C\C=C/CC	100	1020.83783:90819 1021.84118:28846 1022.84454:21603		770713	568306	838763	1078589	868135	894581	956149	638577	790890	494724	617667	716441	657962	687305	773840	598757	749388	583429	694260	659614	867928	921557	1041676	728724	621329	721505	436974	471438	745940	49243	887466	804442	745557	914406	623469	884267	828535	834642	921921	863885
DG 24:3	473.326	[M+IsoProp+Na+H]+	C27H46O5	DG	VYKPCNPKUAMLQA-LNCSVHMCNA-N	CCCCCCCC(=O)OCC(CO)OC(=O)CCCCC\C=C/C\C=C/C\C=C/CC	97.9	473.32581:48548 474.32916:0 475.33252:0		312894	300199	332567	534922	299139	318703	322227	294005	344185	359766	365248	375932	289300	361830	332165	386843	324533	290444	275136	347182	377478	329637	314626	304459	319942	328552	276012	311439	268291	265039	330476	317723	300209	436192	358176	157171	358078	406756	298900	313832
DG 24:4	471.308	[M+H]+	C27H44O5	DG	NSQUBQXPHREAOP-GTGWAOFVNA-N	CCCCCCCC(=O)OCC(CO)OC(=O)CC\C=C/C\C=C/C\C=C/C\C=C/CC	100	471.30811:10801 472.31146:0 473.31482:0		48735	28182	49501	80325	67909	55197	57496	36278	8137	4629	56667	70823	28695	49371	3330	54179	52124	37118	66730	43833	77678	64223	58055	59936	48654	73012	37129	5129	46804	332.989	59729	3952	3707	79997	5052	49734	45016	21696	23859	22052
DG 25:3	487.335	[M+H]+	C28H48O5	DG	GOCMJOHPORSMKL-BBDKIWCZNA-N	CCCCCCCCC(=O)OCC(CO)OC(=O)CCCCC\C=C/C\C=C/C\C=C/CC	92.1	487.33533:7743 488.33868:25570 489.34204:9533		44031	21742	77909	109650	36732	24033	35780	49123	42793	35759	57266	90594	40779	56185	56856	73779	43078	20343	45386	90008	52419	40958	20012	47265	47536	57832	40987	20824	21465	1507	62632	61063	67840	92278	48524	48610	43562	48269	15070	44421
DG 26:1	505.386	[M+H]+	C29H54O5	DG	KJIDXLFNTLKOKK-YPKPFQOONA-N	CCCCCCCC\C=C/CCCCCCCC(=O)OC(CO)COC(=O)CCCCCCC	100	505.38644:26828 506.38979:11198 507.39315:0		632.224	49582	38796	60213	632.224	29364	632.224	632.224	45718	41053	55398	30915	30305	632.224	6322	37426	76412	632.224	94025	38564	44081	52610	47789	31005	632.224	61922	81322	229342	64108	6386	24718	14265	41073	29362	132474	73230	48091	50787	52712	50988
DG 26:3	501.349	[M+H]+	C29H50O5	DG	DOHXEAFCLNRFSL-LNCSVHMCNA-N	CCCCCCCC(=O)OCC(CO)OC(=O)CCCCCCC\C=C/C\C=C/C\C=C/CC	84.5	501.34924:31134 502.35259:16937 503.35595:0		190796	128161	219048	208405	207952	203377	264911	163467	194207	125657	213406	248099	149094	181038	137967	189913	189990	152234	236577	163421	240336	238568	188714	213068	194913	265699	136808	214264	152137	14247	225078	164751	163361	239694	216727	210058	190111	203633	204684	220137
DG 26:5	497.318	[M+H]+	C29H46O5	DG	LFQQBMCSQGTBCP-NLKJXZCKNA-N	CCCCCCCC(=O)OCC(CO)OC(=O)C\C=C/C\C=C/C\C=C/C\C=C/C\C=C/CC	87	497.31848:10822 498.32183:5710 499.32519:0		37842	24689	55107	51527	47559	49539	59033	46354	48295	32598	52069	78954	49787	53979	41097	55587	54154	43005	62449	53771	54633	52539	38485	41090	49552	58984	35816	38687	44536	2468.91	50001	42864	44810	57882	49542	53485	43524	54649	28886	50008
DG 27:2	517.385	[M+H]+	C30H54O5	DG	VLAHUCOPZUHQIY-HDXUUTQWNA-N	CCCCCCCC(=O)OCC(CO)OC(=O)CCCCCCC\C=C/C\C=C/CCCCCC	99.2	517.38507:11131 518.38842:5268 519.39178:0		30340	55540	65613	109672	24483	41437	6763	13076	24835	676.312	60694	25281	24185	7081	21846	676.312	52555	7280	42489	77807	29759	31120	24212	43878	13778	43095	38934	83232	29465	676.312	14076	50828	54846	67700	36201	47964	79391	84739	45660	28205
DG 27:3	515.365	[M+IsoProp+Na+H]+	C30H52O5	DG	FUNGMCOBASZNOT-BBDKIWCZNA-N	CCCCCCCCC(=O)OCC(CO)OC(=O)CCCCCCC\C=C/C\C=C/C\C=C/CC	83.6	515.36475:43643 516.3681:18691 517.37146:5563		307691	217788	395059	417459	367631	351436	426618	290221	330689	171268	299650	477467	258195	335106	239166	344897	341933	273643	428323	298896	419763	455996	330932	369063	324598	456698	235524	378538	251696	29330	393775	289895	272664	447574	436283	374198	356684	378277	345129	363400
DG 28:0	535.432	[M+Na]+	C31H60O5	DG	PJUNQVMAGODCEI-UHFFFAOYNA-N	CCCCCCCCCCCCCCCCCCCC(=O)OC(CO)COC(=O)CCCCCCC	99.6	535.43243:25866 536.43578:10783 537.43914:0		14549	51388	65301	120181	34214	26036	39529	38953	67975	45539	62249	53184	44962	23244	36095	55710	62360	47319	125768	38767	59523	35847	62345	36246	33472	58672	48915	216606	59402	1454.91	34230	51458	63437	29446	106376	64770	73493	60327	60513	77844
DG 28:1	533.417	[M+H]+	C31H58O5	DG	VXNZLPLSNMXOKQ-YPKPFQOONA-N	CCCCCCCC\C=C/CCCCCCCCCC(=O)OC(CO)COC(=O)CCCCCCC	99.9	533.41724:101132 534.42059:43924 535.42395:9205		31438	166632	139944	195136	48165	113070	75073	75224	161211	124757	180515	123528	125573	22377	70882	131521	221889	70477	349511	119683	175993	190013	203634	118761	109415	226268	279403	829957	220411	85902	125251	83597	142018	122424	476020	193585	187768	182505	191622	170611
DG 28:4	527.366	[M+H]+	C31H52O5	DG	KDXCRYRQVYSKBZ-ZRENGBSJNA-N	CCCCCCCC(=O)OCC(CO)OC(=O)CCCCCC\C=C/C\C=C/C\C=C/C\C=C/CC	87.7	527.3656:15554 528.36895:7173 529.37231:0		169428	101569	195298	192448	186494	176873	220204	141975	173860	112450	186091	249440	132548	186835	140035	176197	172400	150458	227369	162586	207266	199861	169903	178217	166861	225807	119234	179663	135879	10156.9	199418	157167	145878	222559	202668	198887	179292	176002	157637	180890
DG 29:3	543.395	[M+H]+	C32H56O5	DG	AVMHHLKBIQJXEQ-BBDKIWCZNA-N	CCCCCCCCC(=O)OCC(CO)OC(=O)CCCCCCCCC\C=C/C\C=C/C\C=C/CC	80.5	543.39539:23861 544.39874:11835 545.4021:0		160525	99106	185727	219601	180385	189359	203828	109683	121239	119696	182686	211967	89737	165278	99129	185577	143214	113891	198361	114155	225265	201512	182299	214946	149232	229005	110675	186958	128461	8973.7	220013	137276	132660	224489	196906	157006	161249	165515	164126	172157
DG 30:0	563.464	[M+Na]+	C33H64O5	DG	OSTJMQGXTNDGIH-UHFFFAOYNA-N	CCCCCCCCCCCCCCCCCCCCCC(=O)OC(CO)COC(=O)CCCCCCC	99.9	563.46417:130857 564.46752:55735 565.47088:12917		357041	444501	526187	843546	334391	346883	270090	447372	691846	521127	688754	530230	559714	559472	448175	688049	679262	587971	721890	582009	463361	372639	414956	459167	394401	534124	568829	1111912	493386	133320	411053	643042	803000	482814	673496	549822	562192	583586	584682	579528
DG 30:1	561.449	[M+H]+	C33H62O5	DG	JTRCZCRPVKKEJS-YPKPFQOONA-N	CCCCCCCC\C=C/CCCCCCCCCCCC(=O)OC(CO)COC(=O)CCCCCCC	100	561.44897:51824 562.45232:23784 563.45568:6158		95609	197839	231732	382421	107155	157005	108355	113706	224631	168638	215554	185933	166709	115049	113487	192977	274734	149770	408179	180984	214028	206040	220056	150300	112313	291459	262924	846766	259743	90609	120388	183982	199447	139070	483121	229924	230526	231556	258290	254827
DG 30:5	553.389	[M+Na]+	C33H54O5	DG	DJXJTJKDICBWFD-GJCLIZKUNA-N	CCCCCCCC(=O)OCC(CO)OC(=O)CCCCC\C=C/C\C=C/C\C=C/C\C=C/C\C=C/CC	95.6	553.38934:243374 554.39269:97749 555.39605:29606		20638	21906	21907	39479	28459	20871	14303	29832	22297	21911	14364	22415	13050	13420	22108	22105	20810	20908	27736	22012	15614	34659	22525	20584	21731	13383	13548	775234	13546	2001891	31534	21089	14925	30691	20799	36622	22726	17907	34583	20676
DG 31:4	569.413	[M+H]+	C34H58O5	DG	LIOBXZPHXAZZHS-XWVIRPHINA-N	CCCCCCCCC(=O)OCC(CO)OC(=O)CCCCCCCC\C=C/C\C=C/C\C=C/C\C=C/CC	90.8	569.41327:7250 570.41662:0 571.41998:0		79119	201	114862	114683	83883	80119	52497	27215	13402	25981	104277	174714	6489	81225	19525	91532	83346	34074	108654	48709	121170	62225	78556	87664	25050	137107	13553	39141	19487	20.0878	134038	12437	13497	139157	61431	88071	86288	72810	69733	68878
DG 32:1	589.48	[M+H]+	C35H66O5	DG	OGUHKUNADZDIPN-NXVVXOECNA-N	CCCCCCCCCC\C=C/CCCCCCCCCCCC(=O)OC(CO)COC(=O)CCCCCCC	100	589.47998:891822 590.48333:413225 591.48669:88664		1802624	2490652	3112330	5004042	1638151	2118670	1380598	1762471	2916582	2317744	2838030	2661183	2344422	2314870	1875344	2808308	3577842	2447804	3896616	3027843	2662228	2836447	2493105	2472753	1644982	2937867	2984774	7944154	2667778	838475	1883907	3065889	2697586	1913808	4550384	2901034	2846964	2836687	2903994	2900365
DG 32:2	587.464	[M+H]+	C35H64O5	DG	JEQMUHGLKRDVNR-QGLGPCELNA-N	CCCCCCC\C=C/C\C=C/CCCCCCCCCCCC(=O)OC(CO)COC(=O)CCCCCCC	99.6	587.46375:7481 588.4671:0 589.47046:0		21.8847	22616	26565	51117	21.8847	6614	21.8847	13192	30388	20946	7372	7325	13732	6559	21.8847	21861	31177	23012	22650	13574	20671	6865	21.8847	21049	13320	14705	21562	57302	23073	219	6377	38109	22485	20409	40899	26397	15758	27422	28362	26863
DG 32:3	585.447	[M+H]+	C35H62O5	DG	PAQMOOOFSNKDRY-LJURNQLPNA-N	CCCCCCC\C=C/C\C=C/C\C=C/CCCCCCCCC(=O)OC(CO)COC(=O)CCCCCCC	97.7	585.44684:17193 586.45019:9963 587.45355:0		83030	76490	96833	99694	90572	98326	120347	50034	80852	66908	86552	117203	58189	80957	66913	70881	86238	79243	119151	33977	105143	105736	94194	93484	83165	131439	81377	62358	77674	3397.73	110688	90758	87904	100907	147404	111375	84189	108790	92181	90810
DG 32:4	583.43	[M+H]+	C35H60O5	DG	XSJQUGGRWWGWGM-ZRENGBSJNA-N	CCCCCCCC(=O)OCC(CO)OC(=O)CCCCCCCCCC\C=C/C\C=C/C\C=C/C\C=C/CC	94.7	583.42999:22133 584.43334:0 585.4367:0		192837	137635	196525	250595	201807	197148	247338	139478	141502	149618	200190	260032	121497	159396	114246	190808	169761	133685	213861	145352	249620	238991	204241	220972	169337	261166	140178	220079	146166	11424.6	229722	159216	144420	247859	244771	166778	175948	178763	177831	177074
DG 32:7	577.381	[M+H]+	C35H54O5	DG	MEICBKQSZGKVKS-ARDMRTSLNA-N	CC\C=C/C\C=C/C\C=C/CCCCCC(=O)OCC(CO)OC(=O)CC\C=C/C\C=C/C\C=C/C\C=C/CC	84.8	577.38062:4961 578.38397:0 579.38733:0		642.391	642.391	22097	23612	6613	21798	22542	642.391	13267	642.391	19983	24451	642.391	642.391	642.391	13537	7106	642.391	14639	6424	32258	31173	13485	22838	12767	31829	642.391	6816	642.391	642.391	24577	642.391	642.391	32933	21697	16325	642.391	642.391	642.391	16556
DG 33:4	597.442	[M+H]+	C36H62O5	DG	SLBOIAMLRAJMPI-XWVIRPHINA-N	CCCCCCCCC(=O)OCC(CO)OC(=O)CCCCCCCCCC\C=C/C\C=C/C\C=C/C\C=C/CC	76.8	597.44171:7194 598.44506:0 599.44842:0		43695	6646	25442	55654	11066	85355	103237	20076	54751	12939	42566	125070	21.1431	33995	211	82334	3152	12822	78394	7624	50244	63985	26505	31950	66554	58831	11304	99328	39285	21.1431	100605	2144	28157	103697	101413	66725	79525	75117	66251	62987
DG 33:6	593.414	[M+H]+	C36H58O5	DG	VMSYANQNYIAKRV-RLESYFSLNA-N	CCCCCCCCC(=O)OCC(CO)OC(=O)CCCC\C=C/C\C=C/C\C=C/C\C=C/C\C=C/C\C=C/CC	92.2	593.41364:8914 594.41699:0 595.42035:0		48938	23605	56543	99413	49248	71095	56276	23350	99202	40730	109803	114623	23732	23797	7270	110190	54401	21877	33497	57576	84634	77349	20936	45187	30308	93296	21149	925	13895	18889	54277	34150	35986	147605	7048	55507	26929	21884	22228	92.5034
DG 34:3	613.48	[M+H]+	C37H66O5	DG	CJKXNIAUCJAYKE-LJURNQLPNA-N	CCCCCCC\C=C/C\C=C/C\C=C/CCCCCCCCCCC(=O)OC(CO)COC(=O)CCCCCCC	100	613.48016:453500 614.48351:216478 615.48687:58604		386251	350142	453957	691834	389142	1435591	294362	1335117	2429433	1582973	1494509	1701143	1759028	1802756	1299204	1942832	2063041	1892266	458798	596310	386936	418203	337713	560623	1426783	2088401	2856324	5683117	1491560	376644	1711514	2907784	2406412	1765914	1983965	1711903	1699150	1719825	1761678	1742046
DG 34:4	611.463	[M+H]+	C37H64O5	DG	VCQRWKKLJZNMEO-ZRENGBSJNA-N	CCCCCCCC(=O)OCC(CO)OC(=O)CCCCCCCCCCCC\C=C/C\C=C/C\C=C/C\C=C/CC	99.3	611.46344:102896 612.46679:51430 613.47015:13162		64515	64748	83032	107822	53814	135926	70392	99732	191885	111964	144979	190985	119644	112854	94485	139463	176670	119689	133700	76888	97301	116980	77681	73984	129306	212414	272967	983267	123455	43921	183507	219349	147214	146736	263088	163503	163348	168317	184412	189371
DG 35:7	619.425	[M+H]+	C38H60O5	DG	IDWRRMDLPSBKMX-MQWJUSMANA-N	CCCCCCCCC(=O)OCC(CO)OC(=O)CCC\C=C/C\C=C/C\C=C/C\C=C/C\C=C/C\C=C/C\C=C/CC	70.9	619.42499:6189 620.42834:0 621.4317:0		32344	39909	42212	1922.77	30925	32062	38572	24071	40057	33275	43914	55425	29354	30087	40665	54229	31199	21902	37374	51463	37513	43680	31593	31694	31012	32086	30216	40860	31336	24241	31927	33837	43020	21611	41838	35724	32582	31162	32568	35813
DG 36:4	639.496	[M+Na]+	C39H68O5	DG	WYVLDQOCKMLGTE-ZRENGBSJNA-N	CCCCCCCC(=O)OCC(CO)OC(=O)CCCCCCCCCCCCCC\C=C/C\C=C/C\C=C/C\C=C/CC	100	639.49591:152635 640.49926:80570 641.50262:45049		677410	552773	609953	703884	577017	600330	492328	601815	915518	614764	617864	621999	455089	549930	470576	634194	573558	445764	992676	1037808	932396	727071	1047931	1327267	792689	713632	937668	238168	473876	165647	819174	655036	670566	614950	887259	703029	778855	731168	695182	781509
DG 38:0	675.59	[M+Na]+	C41H80O5	DG	AOJRUTMADVPZFE-UHFFFAOYNA-N	CCCCCCCCCCCCCCCCCCCCCCCCCCCCCC(=O)OC(CO)COC(=O)CCCCCCC	99.9	675.59015:9324 676.5935:6328 677.59686:0		49370	31650	55259	61960	56143	44768	58951	43123	33587	32334	43329	40569	40877	75503	47345	53390	40857	59084	30753	59728	35403	44002	42126	49969	59624	34040	21182	728.222	31205	13935	44189	72606	57560	64050	7282	30987	43712	44596	42316	28145
DG 38:5	665.511	[M+Na]+	C41H70O5	DG	AOLSGZQTHJEDCU-GJCLIZKUNA-N	CCCCCCCC(=O)OCC(CO)OC(=O)CCCCCCCCCCCCC\C=C/C\C=C/C\C=C/C\C=C/C\C=C/CC	100	665.51141:266749 666.51476:143842 667.51812:107246		121588	70513	65858	85759	29294	603430	42261	415095	842357	438232	422298	444339	315179	342439	572130	884512	400929	231010	251397	191410	154285	140316	170067	182040	417874	661717	1237498	2298707	547587	208326	706986	536440	507154	324198	912261	315611	422426	334576	432320	298543
DG 39:4	681.546	[M+H]+	C42H74O5	DG	UPBTVFLEPLARFK-XWVIRPHINA-N	CCCCCCCCC(=O)OCC(CO)OC(=O)CCCCCCCCCCCCCCCC\C=C/C\C=C/C\C=C/C\C=C/CC	96.5	681.54553:40331 682.54888:21603 683.55224:8204		173720	91.787	91.787	91.787	918	146839	91.787	91.787	91.787	91.787	91.787	91.787	91.787	125431	105574	139173	91.787	91.787	91.787	287636	192225	193680	230939	351667	133600	91.787	70341	91.787	91.787	91.787	143137	19825	91.787	18560	91.787	91.787	1772	45915	91.787	91.787
DG 40:1	701.606	[M+Na]+	C43H82O5	DG	ZEVKNZBSKWFQNX-NXVVXOECNA-N	CCCCCCCCCC\C=C/CCCCCCCCCCCCCCCCCCCC(=O)OC(CO)COC(=O)CCCCCCC	100	701.60571:12201 702.60906:7835 703.61242:0		49922	19902	54542	71035	39379	40114	40719	13291	38780	6340	42097	634.04	29856	62253	39826	7431	29702	57012	13015	78071	50650	43685	41450	69608	67021	30618	634.04	634.04	6372	634.04	27694	103049	61704	58192	634.04	30400	44616	30845	29909	42470
DG 40:3	697.573	[M+Na]+	C43H78O5	DG	VEJHSTCPXXWBDB-LJURNQLPNA-N	CCCCCCC\C=C/C\C=C/C\C=C/CCCCCCCCCCCCCCCCC(=O)OC(CO)COC(=O)CCCCCCC	99.5	697.57312:30511 698.57647:17370 699.57983:6159		178056	110829	127146	129233	105580	130252	100286	62034	188510	56733	116027	89094	73847	146102	58240	132113	83970	49505	211547	269639	343860	305306	307567	248101	108774	56188	117460	41809	83834	4180.86	150565	90624	54276	95342	116345	148780	142833	146412	149887	145483
DG 40:6	691.527	[M+Na]+	C43H72O5	DG	KRIRZDZAXJIBOI-CWBKFRHXNA-N	CCCCCCCC(=O)OCC(CO)OC(=O)CCCCCCCCCCCC\C=C/C\C=C/C\C=C/C\C=C/C\C=C/C\C=C/CC	99.8	691.52667:55506 692.53002:31481 693.53338:0		78298	91336	106514	153348	66351	103391	73646	119699	190641	124715	157513	171604	125323	113828	91697	148511	169812	137104	166980	143841	106758	135206	109248	153694	149156	176458	310716	575374	111187	6949	194168	215600	149292	139488	248215	176888	172982	165623	166208	176257
DG 40:8	687.495	[M+H]+	C43H68O5	DG	NHHUCSMEDZQQTF-KRXQTBQANA-N	CCCCCCCC(=O)OCC(CO)OC(=O)CCCCCC\C=C/C\C=C/C\C=C/C\C=C/C\C=C/C\C=C/C\C=C/C\C=C/CC	99.1	687.49457:16485 688.49792:0 689.50128:0		45216	6420	6505	37443	13685	30240	6501	642.049	78946	26817	45527	39948	642.049	28447	54509	65772	642.049	642.049	138300	80584	82350	65490	111090	129192	65836	36514	73651	43126	29824	642.049	92582	47635	50872	41127	91268	57291	70461	54030	71878	68742
DG 41:6	705.542	[M+H]+	C44H74O5	DG	ZXJVUEJYXDAZTF-RLESYFSLNA-N	CCCCCCCCC(=O)OCC(CO)OC(=O)CCCCCCCCCCCC\C=C/C\C=C/C\C=C/C\C=C/C\C=C/C\C=C/CC	99.9	705.54248:34815 706.54583:17453 707.54919:7703		57832	147656	155779	241398	101114	127383	128289	161143	377176	119620	193646	158439	55392	71622	96024	130836	156614	117581	316611	142054	210708	110250	189558	111835	97085	222540	135552	200515	277282	65169	144158	140289	213577	151092	287821	176619	197159	184982	189403	204224
DG 41:7	703.528	[M+H]+	C44H72O5	DG	CXBKHZFOZCZUNC-MQWJUSMANA-N	CCCCCCCCC(=O)OCC(CO)OC(=O)CCCCCCCCC\C=C/C\C=C/C\C=C/C\C=C/C\C=C/C\C=C/C\C=C/CC	99.8	703.52783:42950 704.53118:22938 705.53454:9991		72468	277480	232903	343004	125341	152617	159329	194314	427754	201491	308963	232624	243957	95789	153292	207061	297248	120307	471355	203819	269342	148595	258662	150451	120545	279517	266071	600916	373800	103617	186894	160523	233594	195940	525472	271606	241902	250752	246690	256341
DG 8:0_13:1	430.352	[M+H]+	C24H44O5	DG	QCAXDFJIMSZAGM-CLFYSBASNA-N	CCCCCCCC(=O)OCC(CO)OC(=O)CCCCCCC\C=C/CCC	99.9	430.35217:13131 431.35552:5383 432.35888:0		13768	13682	38771	92036	22138	39549	32943	24550	26094	1368.17	41235	47143	1368.17	20910	24301	26509	48043	1368.17	62087	101000	81868	62516	70428	71610	24035	25428	43610	27159	36360	1368.17	50140	35482	21355	45633	31811	27025	24461	23490	25412	22121
DG 8:0_16:1	472.399	[M+H]+	C27H50O5	DG	GHVCXXAXBNEFLY-QXMHVHEDNA-N	CCCCCCCC(=O)OCC(CO)OC(=O)CCCCCCC\C=C/CCCCCC	99.9	472.39923:54635 473.40258:21951 474.40594:5559		69276	692.296	34879	434059	156748	692.296	692.296	28646	37525	65806	692.296	37137	83318	85587	116314	71877	33020	692.296	154749	33972	23140	33260	6923	13712	692.296	58327	81199	13722	33670	692.296	692.296	44313	32390	692.296	692.296	55202	56910	75519	55217	55979
DG 8:0_18:0	502.445	[M+NH4]+	C29H56O5	DG	LXZPDGPEMPLRJJ-UHFFFAOYNA-N	CCCCCCCCCCCCCCCCCC(=O)OC(CO)COC(=O)CCCCCCC	98.7	502.44501:14936 503.44836:9103 504.45172:0		671.917	20945	41368	84430	671.917	13800	13624	14195	24669	20824	55020	47453	30957	671.917	6719	46452	43658	13804	77643	15120	32265	13901	23665	14734	671.917	27257	14011	124612	32721	671.917	13712	20271	31384	33980	55620	36276	37408	34582	18471	34980
DG 8:0_20:1	528.462	[M+H]+	C31H58O5	DG	VXNZLPLSNMXOKQ-YPKPFQOONA-N	CCCCCCCC\C=C/CCCCCCCCCC(=O)OC(CO)COC(=O)CCCCCCC	100	528.4621:74880 529.46545:35223 530.46881:7276		20896	124456	115544	185123	36699	86349	72377	52483	100794	78480	137578	105451	96826	7023	48860	106563	158419	41865	275477	97580	152235	159624	152274	95817	72938	172560	185677	570126	157251	51269	92108	52359	88325	106396	319372	130195	123000	120195	125888	114210
DG 8:0_22:0	558.508	[M+NH4]+	C33H64O5	DG	OSTJMQGXTNDGIH-UHFFFAOYNA-N	CCCCCCCCCCCCCCCCCCCCCC(=O)OC(CO)COC(=O)CCCCCCC	98.7	558.50763:20818 559.51098:10431 560.51434:0		36172	60623	81969	163326	37075	38734	22017	59197	79690	52850	113042	81998	74079	66933	45105	118912	96670	67343	95245	93040	74263	50923	47780	64714	47112	77702	61626	137007	54430	20429	51470	72867	90713	80969	82719	62260	59215	61178	62787	60898
DG 8:0_22:1	556.492	[M+IsoProp+H]+	C33H62O5	DG	JTRCZCRPVKKEJS-YPKPFQOONA-N	CCCCCCCC\C=C/CCCCCCCCCCCC(=O)OC(CO)COC(=O)CCCCCCC	99.2	556.49225:36366 557.4956:18935 558.49896:0		33582	75304	96229	164363	37286	60878	50119	34933	75303	52729	93345	92216	55874	33415	45134	87664	106046	46607	155058	75397	100944	81885	73707	55758	47690	128157	106211	288510	95540	69451	50297	62748	67568	66958	180115	87292	78433	76196	77609	79247
DG 8:0_24:0	586.54	[M+NH4]+	C35H68O5	DG	WBHVUXCHKGBAJY-UHFFFAOYNA-N	CCCCCCCCCCCCCCCCCCCCCCCC(=O)OC(CO)COC(=O)CCCCCCC	99.8	586.53998:303086 587.54333:142223 588.54669:31036		1346502	1624210	1784138	2635530	1254282	1471277	1002814	1345467	1549436	1275075	2164246	1917534	672042	1629567	1269453	2310092	1854473	1457554	1945620	2031984	1764948	1652004	1537209	1842393	1363793	1467919	1499337	2460561	1434196	167124	1435030	1554579	1642363	1778855	1812889	1445999	1499462	1484909	1447320	1518098
DG 8:0_24:1	584.524	[M+H]+	C35H66O5	DG	OGUHKUNADZDIPN-NXVVXOECNA-N	CCCCCCCCCC\C=C/CCCCCCCCCCCC(=O)OC(CO)COC(=O)CCCCCCC	99.9	584.52435:244011 585.5277:121909 586.53106:26455		505208	673056	943118	1719725	462539	633077	392173	506834	738712	674066	897404	848755	653977	656233	490936	943186	1071053	700834	1098926	926096	855692	838255	675761	706444	467646	883496	912118	2134043	756102	469860	535316	752593	682927	650471	1238832	746015	746685	724587	740468	739484
DG 8:0_26:2	610.541	[M+NH4]+	C37H68O5	DG	DPWHHRVJHABNSH-QGLGPCELNA-N	CCCCCCC\C=C/C\C=C/CCCCCCCCCCCCCC(=O)OC(CO)COC(=O)CCCCCCC	99.8	610.54114:770577 611.54449:606384 612.54785:189538		3193219	3609366	4760678	7472402	3352577	4425670	3054254	3637263	4787241	4310784	5219172	4695500	4285294	4328192	3325784	5886304	6307023	4320608	5843009	6408390	4406942	4781992	4160175	7238560	4392047	5651204	8253450	8783656	4478835	1915830	4918001	4978350	5065844	5483036	5492207	4726778	4767328	4814378	4671757	4876872
DG 8:0_26:3	608.525	[M+H]+	C37H66O5	DG	CJKXNIAUCJAYKE-LJURNQLPNA-N	CCCCCCC\C=C/C\C=C/C\C=C/CCCCCCCCCCC(=O)OC(CO)COC(=O)CCCCCCC	100	608.52454:184515 609.52789:139136 610.53125:45556		141866	130253	186803	344278	163932	716738	92779	599667	972531	667098	761441	877780	798142	771858	504065	1024005	859429	827872	178046	255433	164429	175574	129809	230713	624595	1020642	1095955	1763140	641729	390076	786018	1129202	958250	877362	653610	709228	692582	686252	696366	689369
DG 8:0_28:0	642.602	[M+NH4]+	C39H76O5	DG	PLJOAAHYOSQUHY-UHFFFAOYNA-N	CCCCCCCCCCCCCCCCCCCCCCCCCCCC(=O)OC(CO)COC(=O)CCCCCCC	99.7	642.60229:90020 643.60564:47760 644.609:13421		694294	482423	616767	910694	624367	550248	613755	567067	424107	409474	557208	578972	515239	654016	456857	711985	501766	613810	628909	638585	597696	591180	519568	702904	614735	519184	400944	239148	441493	194917	552430	507343	490236	767347	349325	399267	409848	432891	436690	442991
DG 8:0_28:1	640.588	[M+NH4]+	C39H74O5	DG	ZRGZCKLWMLZVMS-NXVVXOECNA-N	CCCCCCCCCC\C=C/CCCCCCCCCCCCCCCC(=O)OC(CO)COC(=O)CCCCCCC	100	640.58765:1116011 641.591:555065 642.59436:125508		6242862	4953035	6711402	9183586	6513880	6827040	5035693	5222567	6081940	4713178	7236544	6433936	5667574	6121599	5111112	8286276	6759517	5014652	9815768	8375465	7408030	7953230	7354069	8296722	5262843	6421616	6309793	6715708	5110285	1103447	6253178	5288962	5377128	5883198	7434318	6336936	6716324	6653800	6767406	7026776
DG 8:0_28:2	638.571	[M+H]+	C39H72O5	DG	LWKIYUMZYBCPGM-QGLGPCELNA-N	CCCCCCC\C=C/C\C=C/CCCCCCCCCCCCCCCC(=O)OC(CO)COC(=O)CCCCCCC	99.6	638.57092:1072922 639.57427:484022 640.57763:119889		8292932	2272838	9734797	13203701	7255634	10743628	6538897	8630683	10674976	9122773	11695724	10552321	9723463	9235375	8968034	11826221	11569540	8355716	12597802	10284493	9604979	10514713	9405919	9672889	8490761	12178431	13083017	19965916	10360979	696761	9807054	9921330	9994730	10321123	12789354	4035074	11078588	9130724	9151924	9088389
DG 8:0_30:1	668.618	[M+NH4]+	C41H78O5	DG	YUHZZKCTAUABMN-NXVVXOECNA-N	CCCCCCCCCC\C=C/CCCCCCCCCCCCCCCCCC(=O)OC(CO)COC(=O)CCCCCCC	99.8	668.61823:33728 669.62158:20911 670.62494:8926		160405	131269	195614	310353	146847	157828	134042	146255	178635	112768	199058	157174	147155	178014	131789	158711	177512	170395	207623	224079	211226	183644	183374	232932	156762	168138	136517	81713	117860	8171.29	182016	194353	169724	192189	146513	172463	152298	165865	156839	153787
DG 8:0_30:2	666.602	[M+H]+	C41H76O5	DG	XXICPJXOTUXOGD-QGLGPCELNA-N	CCCCCCC\C=C/C\C=C/CCCCCCCCCCCCCCCCCC(=O)OC(CO)COC(=O)CCCCCCC	99.5	666.60205:80180 667.6054:43328 668.60876:20814		544524	693115	804290	1107397	593051	579283	640874	608110	757388	643407	859725	711432	663569	805443	583151	555002	691518	523788	800391	815761	269579	224315	868496	882881	494422	683271	1056668	815615	771186	24862	736823	709162	603364	729329	1002772	766392	899581	771696	1285606	967271
DG 8:0_32:1	696.649	[M+H]+	C43H82O5	DG	ZEVKNZBSKWFQNX-NXVVXOECNA-N	CCCCCCCCCC\C=C/CCCCCCCCCCCCCCCCCCCC(=O)OC(CO)COC(=O)CCCCCCC	99.8	696.64948:8443 697.65283:0 698.65619:0		20362	30124	6520	3030	303.03	32291	303.03	31252	48852	58210	39450	24056	22604	38213	29147	48228	38753	38310	13375	7073	22064	30385	49298	30570	39106	23312	52595	66236	31974	69889	21595	30093	39169	3375	42379	27961	39340	44589	57744	62336
DG 8:0_32:3	692.616	[M+NH4]+	C43H78O5	DG	VEJHSTCPXXWBDB-LJURNQLPNA-N	CCCCCCC\C=C/C\C=C/C\C=C/CCCCCCCCCCCCCCCCC(=O)OC(CO)COC(=O)CCCCCCC	97.2	692.61639:30331 693.61974:16450 694.6231:7204		144062	102968	137757	137040	89600	108373	107137	54094	156574	60801	98868	74232	67815	97487	69215	83904	64676	56158	191462	239288	324335	239026	289295	209589	72994	62157	115299	44706	73481	4470.63	176084	87710	57890	95199	98093	100141	124226	102463	95770	92346
DG 8:0_42:0	838.822	[M+H]+	C53H104O5	DG	MAVLBYIHGCEVIP-UHFFFAOYNA-N	CCCCCCCCCCCCCCCCCCCCCCCCCCCCCCCCCCCCCCCCCC(=O)OC(CO)COC(=O)CCCCCCC	99.8	838.82166:48797 839.82501:29510 840.82837:9918		511066	209477	386941	221237	648426	342968	717534	186570	165203	163448	206555	225096	6174	252876	302086	372814	117679	252976	115719	146644	447344	803497	187650	494507	288302	205489	42152	617.364	113218	617.364	303803	354108	171539	408659	56238	132114	48164	15138	139628	156607
DG 8:0_42:1	836.806	[M+NH4]+	C53H102O5	DG	BHNAGQXMBKCSHD-NXVVXOECNA-N	CCCCCCCCCC\C=C/CCCCCCCCCCCCCCCCCCCCCCCCCCCCCC(=O)OC(CO)COC(=O)CCCCCCC	100	836.80627:124643 837.80962:78309 838.81298:26103		1011217	510602	990570	919646	1046674	898240	1324955	528707	205174	407684	504766	456763	74620	620761	585320	745132	537623	601387	773018	295829	1074806	1546053	609051	883278	451096	729607	285460	226175	586010	61007	600567	888257	662481	617525	214763	379205	79748	89501	505124	683833
DG 8:0_42:2	834.79	[M+H]+	C53H100O5	DG	DOPCWXJAMSNFCE-QGLGPCELNA-N	CCCCCCC\C=C/C\C=C/CCCCCCCCCCCCCCCCCCCCCCCCCCCCCC(=O)OC(CO)COC(=O)CCCCCCC	99.1	834.78955:41258 835.7929:26008 836.79626:11465		333853	303212	343187	484743	265398	355334	427764	243366	381553	204135	244542	235637	74960	201140	263663	340930	269559	192180	409607	263774	318088	353575	309668	267480	262149	296565	189375	195637	327279	126351	273137	227977	339017	298053	278007	103826	86116	90364	106882	282984
DG 8:0_44:1	864.838	[M+H]+	C55H106O5	DG	ZBFDEVVNIAATFA-NXVVXOECNA-N	CCCCCCCCCC\C=C/CCCCCCCCCCCCCCCCCCCCCCCCCCCCCCCC(=O)OC(CO)COC(=O)CCCCCCC	100	864.83777:206366 865.84112:128543 866.84448:42807		1398525	975770	1843777	1281376	1796232	1282698	2609624	1252114	1442132	766327	1119020	1116918	3187.23	764169	195971	1215377	966644	1036339	1880039	3187.23	2165434	2987405	1389881	1838409	1325560	2130389	3187.23	3187.23	877894	31872	1959190	1534581	1289714	1397995	735653	1048162	3187.23	3187.23	1141102	499124
DG 8:0_44:2	862.822	[M+NH4]+	C55H104O5	DG	OITREAGEXORXPC-QGLGPCELNA-N	CCCCCCC\C=C/C\C=C/CCCCCCCCCCCCCCCCCCCCCCCCCCCCCCCC(=O)OC(CO)COC(=O)CCCCCCC	100	862.82202:148682 863.82537:104144 864.82873:40370		1238468	848764	1663906	1220020	1302532	1436428	2109501	1521622	335877	1001777	1016083	1164475	96041	737606	271689	1337704	1313511	993886	1656606	9604.12	1625525	1977129	1081341	1392309	1279422	1962072	638858	97924	939626	111113	2002705	1373609	1409412	1192450	316417	350180	9604.12	9604.12	1231316	1574807
DG 9:0_16:4	480.368	[M+H]+	C28H46O5	DG	RZDGNPCJGWQMFO-TZYWDAKQNA-N	CCCCCCCCC(=O)OCC(CO)OC(=O)CC\C=C/C\C=C/C\C=C/C\C=C/CC	99.8	480.36768:23578 481.37103:11430 482.37439:0		90266	98940	134581	207698	87873	104154	95256	102605	122261	109677	118750	124354	86387	99653	120635	139966	88499	88058	100122	136497	139865	104114	98537	112136	88096	93482	89616	139160	99083	102110	87954	122260	99511	196075	104935	124247	115777	116648	123243	110921
DG 9:0_24:1	598.54	[M+H-H2O]+	C36H68O5	DG	DJKDYVZXWQKRJI-MSUUIHNZNA-N	CCCCCCCCCC\C=C/CCCCCCCCCCCC(=O)OC(CO)COC(=O)CCCCCCCC	99.8	598.53992:56403 599.54327:35182 600.54663:0		234683	241677	368935	512297	186938	180204	207418	155469	175094	166833	218728	190183	199987	243374	157251	243171	271569	236765	225862	397787	306803	351469	262275	330157	187060	190694	187869	270586	182310	6796	171283	278281	196989	204858	182837	208583	208544	210367	215351	209240
DG 9:0_26:1	626.571	[M+H]+	C38H72O5	DG	LIQPTNCNBRUPLV-MSUUIHNZNA-N	CCCCCCCCCC\C=C/CCCCCCCCCCCCCC(=O)OC(CO)COC(=O)CCCCCCCC	99.3	626.57062:72748 627.57397:54049 628.57733:0		373709	353421	466943	677152	326474	290757	358082	237500	280105	261821	347352	270730	356827	389203	281189	355642	407855	312872	389614	583144	454464	524172	472238	525816	296839	305756	283632	521131	251600	3294	331470	388981	289782	320214	288440	316445	325895	327372	334592	325769
DG 9:0_28:1	654.601	[M+H]+	C40H76O5	DG	PAEIMFTVCOUFCD-MSUUIHNZNA-N	CCCCCCCCCC\C=C/CCCCCCCCCCCCCCCC(=O)OC(CO)COC(=O)CCCCCCCC	97.9	654.60101:11842 655.60436:0 656.60772:0		59716	41885	59601	89984	44139	42881	52748	31499	53647	23168	58583	39430	49951	61710	41972	47393	58318	46761	45225	101386	69917	79416	71441	91335	44549	49287	32261	21747	29280	2174.73	59257	58320	40229	46518	29439	46770	38791	56426	40254	40845
DG 9:0_28:3	650.572	[M+H]+	C40H72O5	DG	PZCRMDHEOSQDQI-BYBPBHJYNA-N	CCCCCCCCC(=O)OCC(CO)OC(=O)CCCCCCCCCCCC\C=C/C\C=C/C\C=C/CCCCCCC	100	650.57153:30609 651.57488:20774 652.57824:0		123487	71790	68350	50799	28590	102530	34630	6557	104431	57934	69781	44155	38421	104929	56549	113265	39082	655.669	130031	183781	245594	222918	206865	137121	77680	29355	89843	32756	58290	655.669	98265	53353	15698	36382	67483	98164	77333	89450	77851	82643
DG O-10:0_28:5	646.576	[M+IsoProp+H]+	C41H72O4	EtherDG	NVZPSMDXJDRCNL-IEZVAYKSNA-N	CCCCCCCCCCOCC(CO)OC(=O)CCCCCCCCCCC\C=C/C\C=C/C\C=C/C\C=C/C\C=C/CC	99.5	646.57593:67048 647.57928:108643 648.58264:48723		259001	269134	311988	664662	291195	213309	307391	209043	195197	108597	214829	240111	164143	149286	20233	221833	270118	122172	462188	635454	526679	495545	468992	531064	271815	207972	343111	17259	209065	1725.88	381498	278823	145678	387461	307013	222643	278392	234338	284794	278738
DG O-10:0_28:6	644.563	[M+NH4]+	C41H70O4	EtherDG	VMAJFDXWRDPFEE-GALCBNSZNA-N	CCCCCCCCCCOCC(CO)OC(=O)CCCCCCCC\C=C/C\C=C/C\C=C/C\C=C/C\C=C/C\C=C/CC	98.6	644.56293:110373 645.56628:56724 646.56964:14788		548233	583946	663656	863942	508545	522855	433378	507314	589193	447037	695874	661937	600283	575454	472341	731322	632448	542059	783758	703902	646904	621832	580012	694927	536726	536354	563386	839162	507068	74854	608060	572820	587573	579195	653211	569500	484738	566810	485408	502139
DG O-10:0_28:7	642.547	[M+H]+	C41H68O4	EtherDG	WSFOTJWUUUYPCV-KPJPKQRSNA-N	CCCCCCCCCCOCC(CO)OC(=O)CCCCC\C=C/C\C=C/C\C=C/C\C=C/C\C=C/C\C=C/C\C=C/CC	99.1	642.54694:29114 643.55029:15783 644.55365:0		81122	118872	162992	272754	64799	117471	58810	80818	136032	131183	171829	155517	115446	133119	77922	179268	205346	135681	188454	172096	138699	136023	100546	119579	83053	163077	176955	405983	146742	83969	96581	142696	122029	107603	209808	125953	127144	136605	124154	129386
DG O-11:0_28:5	660.596	[M+H]+	C42H74O4	EtherDG	BHFNKNBNAWZRJF-IEZVAYKSNA-N	CCCCCCCCCCCOCC(CO)OC(=O)CCCCCCCCCCC\C=C/C\C=C/C\C=C/C\C=C/C\C=C/CC	92.4	660.5965:6057 661.59985:0 662.60321:0		14256	22197	43485	23926	16320	16114	7017	32014	12848	31032	38130	28579	35294	47354	31529	20500	28829	37623	10760	18860	9664	41.1098	16865	41.1098	15164	23400	41.1098	41.1098	28202	41.1098	9496	37617	26248	39976	41.1098	411	15804	41.1098	17821	24205
DG O-11:0_28:6	658.575	[M+H]+	C42H72O4	EtherDG	HWHVUVCCUZDVNP-GALCBNSZNA-N	CCCCCCCCCCCOCC(CO)OC(=O)CCCCCCCC\C=C/C\C=C/C\C=C/C\C=C/C\C=C/C\C=C/CC	98.1	658.57495:7651 659.5783:0 660.58166:0		20469	45011	45826	85858	13552	20771	44787	18365	34640	27738	48365	45704	37424	39157	35493	49936	52100	42746	73290	76629	56052	59758	52716	58068	34066	21264	66568	64147	20473	1355.23	44314	77243	36223	54114	36603	38770	58057	30605	33984	58731
DG O-12:0_28:6	672.594	[M+H]+	C43H74O4	EtherDG	HZNDUFSMELGFOR-UKHMYQSQNA-N	CCCCCCCCCCCCOCC(CO)OC(=O)CCCCCCCC\C=C/C\C=C/C\C=C/C\C=C/C\C=C/C\C=C/CC	98.2	672.59442:112415 673.59777:53204 674.60113:0		598329	743930	780746	979490	526719	602792	494243	511556	675297	523259	851184	752384	742731	650714	554452	877890	761569	616149	858887	796921	749574	669406	680061	722826	530845	694727	613651	1004954	610031	83561	632736	665142	666964	624489	798377	842188	841664	705272	678808	704344
DG O-12:0_28:7	670.578	[M+IsoProp+H]+	C43H72O4	EtherDG	AAFCJMKPGGMYQR-YCQIVBOANA-N	CCCCCCCCCCCCOCC(CO)OC(=O)CCCCC\C=C/C\C=C/C\C=C/C\C=C/C\C=C/C\C=C/C\C=C/CC	99.3	670.57812:46454 671.58148:27749 672.58484:0		81040	128358	183745	306631	65049	121009	47771	83774	148878	168687	161651	156881	114984	121291	81434	172437	231559	118939	206260	199395	169048	145806	115658	138105	71142	158234	228601	473484	144120	74159	93293	143076	124495	107329	263749	160825	163151	150505	134338	156737
DG O-13:0_28:6	686.611	[M+H]+	C44H76O4	EtherDG	QAQCYQSEMKBLII-UKHMYQSQNA-N	CCCCCCCCCCCCCOCC(CO)OC(=O)CCCCCCCC\C=C/C\C=C/C\C=C/C\C=C/C\C=C/C\C=C/CC	97.3	686.61053:25722 687.61388:15056 688.61724:23691		174768	156844	176669	219823	186988	156285	168009	163703	130520	124721	166645	159215	151425	182362	123163	174289	150716	174871	205395	186740	169133	164096	184266	209034	161918	156279	165701	100912	138433	47240	200419	140621	145655	175746	122991	217971	176416	248793	176277	202293
DG O-13:0_28:7	684.592	[M+H]+	C44H74O4	EtherDG	DZKAKZYUSTXPPF-YCQIVBOANA-N	CCCCCCCCCCCCCOCC(CO)OC(=O)CCCCC\C=C/C\C=C/C\C=C/C\C=C/C\C=C/C\C=C/C\C=C/CC	99.7	684.5918:21237 685.59515:15559 686.59851:0		137260	132404	172004	177357	127184	143494	124514	120941	133669	116740	148588	133283	131481	143728	120461	152879	155204	133906	136410	179157	162063	163612	155470	149378	133709	140580	147269	194992	130661	11674	138568	149949	133310	139159	128222	149402	149575	153062	148428	150156
DG O-13:1_26:7	654.548	[M+NH4]+	C42H68O4	EtherDG	BYTLBWKTLAMQEM-AMCYNPBVNA-N	CCC\C=C/CCCCCCCCOCC(CO)OC(=O)CCC\C=C/C\C=C/C\C=C/C\C=C/C\C=C/C\C=C/C\C=C/CC	96.3	654.54834:169945 655.55169:78684 656.55505:18532		712675	853806	1065454	1496381	703206	1020895	640300	784260	1063532	991064	1153432	1081310	936989	947613	733562	1318339	1447705	960449	1246126	1393064	992992	1098707	911819	1497202	953634	1223210	1965627	544481	1071721	118626	1036260	1030178	1063588	1132428	1355819	1147307	1146962	1169277	1137537	1168003
DG O-13:1_28:7	682.576	[M+IsoProp+Na+H]+	C44H72O4	EtherDG	KZNLTJNPLVFYEH-BHBUSQMINA-N	CCC\C=C/CCCCCCCCOCC(CO)OC(=O)CCCCC\C=C/C\C=C/C\C=C/C\C=C/C\C=C/C\C=C/C\C=C/CC	99.6	682.57605:9551 683.5794:5550 684.58276:0		54541	57783	60131	73125	49071	65040	35050	46476	56180	71701	69732	65079	55779	62163	48327	76598	71085	58449	43726	58239	61101	56762	43228	56578	51492	53199	79211	84892	61158	3504.96	48612	53959	52220	59752	66202	77224	54391	60052	94367	56381
DG O-13:1_3:0	346.294	[M+H]+	C19H36O4	EtherDG	ZMCAWFIBBCYATB-SREVYHEPNA-N	CCC\C=C/CCCCCCCCOCC(CO)OC(=O)CC	99.7	346.2944:17615 347.29775:11316 348.30111:0		81012	41260	84761	198893	13893	91993	79576	85148	13295	83.0227	70321	103224	49685	39004	28671	122242	52191	2727	83.0227	91836	109171	82318	53034	63046	54812	4967	27922	83.0227	830	13169	65730	83.0227	83.0227	153281	83.0227	83.0227	83.0227	83.0227	83.0227	83.0227
DG O-14:1_26:7	668.563	[M+H]+	C43H70O4	EtherDG	LOHKNFMFWWQCKB-NXWLNIGTNA-N	CCCC\C=C/CCCCCCCCOCC(CO)OC(=O)CCC\C=C/C\C=C/C\C=C/C\C=C/C\C=C/C\C=C/C\C=C/CC	97.6	668.56342:110913 669.56677:52063 670.57013:14056		456640	573702	706554	966763	438418	612140	399872	474011	633636	660718	715920	673066	631230	606032	461187	830072	891203	618914	783810	876379	638702	721762	605200	932261	583322	713981	1264603	369605	669547	82494	602318	626545	659446	664767	811737	629953	612474	607363	649132	641708
DG O-14:1_28:7	696.595	[M+H]+	C45H74O4	EtherDG	DFXJBVXDUFXKGJ-RDOSARDLNA-N	CCCC\C=C/CCCCCCCCOCC(CO)OC(=O)CCCCC\C=C/C\C=C/C\C=C/C\C=C/C\C=C/C\C=C/C\C=C/CC	97.6	696.59473:98706 697.59808:49845 698.60144:17988		400622	491722	581343	850113	362501	602485	338263	428542	631498	619598	656501	646642	559298	575712	440408	785312	847145	543041	733923	743374	526922	614730	525685	775006	555917	701586	1225646	393177	632093	77803	616583	629272	624504	645174	832987	603979	634706	635880	628893	661662
DG O-16:0_28:6	728.656	[M+H]+	C47H82O4	EtherDG	AXIUFWLSSAAPLC-CALTWKEUNA-N	CCCCCCCCCCCCCCCCOCC(CO)OC(=O)CCCCCCCC\C=C/C\C=C/C\C=C/C\C=C/C\C=C/C\C=C/CC	99.6	728.65601:23301 729.65936:15352 730.66272:0		159033	128787	150581	200785	142702	123412	138821	141673	120372	95021	141087	140356	130718	139325	111276	151501	134632	138539	191682	160170	146881	131158	143945	157410	139691	127877	120207	66458	119863	6702	151488	125053	123597	158297	104176	105848	109608	109559	113998	105932
DG O-16:0_28:7	726.642	[M+H]+	C47H80O4	EtherDG	AMWPZXNBZWXTAW-ODFGMEPDNA-N	CCCCCCCCCCCCCCCCOCC(CO)OC(=O)CCCCC\C=C/C\C=C/C\C=C/C\C=C/C\C=C/C\C=C/C\C=C/CC	96.3	726.64221:252618 727.64556:137796 728.64892:0		1308838	1042624	1391575	1728805	1318490	1369383	1016224	1089623	1289075	949040	1495167	1283433	1173935	1301438	1048446	1655337	1374888	1053201	2206912	1816037	1579189	1699453	1720079	1738644	1132948	1312516	1319937	1507325	1082323	233186	1333376	1106700	1113037	1166271	1527690	1298718	1363603	1357569	1363352	1373812
DG O-16:1_28:7	724.626	[M+H]+	C47H78O4	EtherDG	FDHNYTLFMGCSBX-LBSWTWRXNA-N	CCCCCC\C=C/CCCCCCCCOCC(CO)OC(=O)CCCCC\C=C/C\C=C/C\C=C/C\C=C/C\C=C/C\C=C/C\C=C/CC	98.1	724.62579:167397 725.62914:111860 726.6325:43540		1395934	360360	450902	1971273	1140094	1770664	1060148	1363436	1801507	1433004	1933399	1708320	1509865	1543584	1450585	1920712	1818397	1299051	2185081	1748998	1628288	1749388	1609444	1668326	1421985	1960991	2230298	3202208	1727942	106494	1759598	1577777	1611468	1571127	2128626	680506	1792630	1512457	1507397	1511405
DG O-16:2_26:7	694.578	[M+NH4]+	C45H72O4	EtherDG	CBJPBBWNCLRROU-GDADAUNNNA-N	CCC\C=C/C\C=C/CCCCCCCCOCC(CO)OC(=O)CCC\C=C/C\C=C/C\C=C/C\C=C/C\C=C/C\C=C/C\C=C/CC	99	694.57831:20105 695.58166:10015 696.58502:0		1393.12	1393.12	1393.12	1393.12	1393.12	41500	1393.12	13931	59064	42357	32821	61068	42100	55476	22699	69181	60800	56422	1393.12	1393.12	1393.12	1393.12	1393.12	1393.12	35914	60086	96793	268079	43281	1393.12	37821	74104	59501	45147	55879	30490	29286	29380	30827	29582
DG O-16:3_18:5	584.469	[M+H]+	C37H58O4	EtherDG	AYHTYACRTQLTOR-VDFSNEKNNA-N	CC\C=C/C\C=C/C\C=C/CCCCCCOCC(CO)OC(=O)C\C=C/C\C=C/C\C=C/C\C=C/C\C=C/CC	99.3	584.46851:18072 585.47186:6216 586.47522:0		375462	239668	381883	397628	357623	364796	349630	348330	380001	359028	354414	387721	338304	90748	343870	385065	350349	323945	266644	220338	395479	38306	273067	362270	369462	380730	356353	380480	375046	161931	387964	363497	381825	387902	386449	369170	365649	355606	388936	399119
DG O-16:3_26:7	692.563	[M+H]+	C45H70O4	EtherDG	XILMEKYEACKPOO-LXGDWCDANA-N	CC\C=C/C\C=C/C\C=C/CCCCCCOCC(CO)OC(=O)CCC\C=C/C\C=C/C\C=C/C\C=C/C\C=C/C\C=C/C\C=C/CC	98.1	692.56317:48625 693.56652:23714 694.56988:8290		6616	661.611	7196	7050	661.611	25261	661.611	39617	82604	50742	42228	69443	49306	42533	7420	69440	59307	40680	29448	31524	661.611	661.611	661.611	22238	46078	77358	209063	476238	33351	53382	92003	69459	54932	42876	75156	49767	60444	51266	46992	60817
DG O-16:4_16:4	556.438	[M+H]+	C35H54O4	EtherDG	DOJMGSQELPNYGG-CKKCRWTANA-N	CC\C=C/C\C=C/C\C=C/C\C=C/CCCOCC(CO)OC(=O)CC\C=C/C\C=C/C\C=C/C\C=C/CC	97.6	556.43823:21355 557.44158:7100 558.44494:0		91119	367469	372500	349819	316225	197657	319076	201382	203409	177230	297048	245035	246151	86134	285758	97922	224162	223771	296247	301027	357343	332424	282226	268658	286425	209392	201202	221122	228716	319317	188346	308685	264802	247226	238413	296878	303668	160180	301055	269291
DG O-17:2_26:7	708.596	[M+H]+	C46H74O4	EtherDG	LJAINWBFYYSMOE-QMFNUAQPNA-N	CCCC\C=C/C\C=C/CCCCCCCCOCC(CO)OC(=O)CCC\C=C/C\C=C/C\C=C/C\C=C/C\C=C/C\C=C/C\C=C/CC	95.3	708.59564:150928 709.59899:84273 710.60235:24203		695836	367024	446184	505542	350061	1259181	344993	353503	1107335	435750	848505	625925	423416	603583	613059	966899	479195	280134	711128	1096976	1183367	999863	1298437	974480	594061	479671	927559	736496	589632	145565	1359818	583066	457970	592989	740423	1235816	1433476	1279698	1172818	1480012
DG O-18:0_28:7	754.663	[M+H]+	C49H84O4	EtherDG	UHHKIGCBHCMHEL-PUNWHUCVNA-N	CCCCCCCCCCCCCCCCCCOCC(CO)OC(=O)CCCCC\C=C/C\C=C/C\C=C/C\C=C/C\C=C/C\C=C/C\C=C/CC	74.7	754.66315:7983 755.6665:6422 756.66986:0		28877	6469	39973	56664	7395	19935	13416	6630	29106	646.893	24127	21367	21094	24419	13777	21341	30640	17438	26290	44989	35329	24440	24957	39809	14646	22730	646.893	646.893	646.893	646.893	30991	33649	30048	23733	13575	15040	16938	646.893	16927	16356
DG O-18:1_28:7	752.656	[M+H]+	C49H82O4	EtherDG	MARNQAFBWOZKAU-DLKONEDANA-N	CCCCCCCC\C=C/CCCCCCCCOCC(CO)OC(=O)CCCCC\C=C/C\C=C/C\C=C/C\C=C/C\C=C/C\C=C/C\C=C/CC	99.3	752.65631:13835 753.65966:7168 754.66302:0		134139	106713	106675	178059	74498	116624	70667	77540	154296	77495	140809	93701	92464	115749	72839	123222	118656	92373	180326	172357	76984	172239	67780	158145	90669	117665	153179	148332	105834	6778	142102	95655	71999	110392	131992	126467	118336	127718	124837	107388
DG O-18:3_28:7	748.624	[M+H]+	C49H78O4	EtherDG	YLMPCJPYXCHASF-RHOMTUHBNA-N	CC\C=C/C\C=C/C\C=C/CCCCCCCCOCC(CO)OC(=O)CCCCC\C=C/C\C=C/C\C=C/C\C=C/C\C=C/C\C=C/C\C=C/CC	100	748.6239:45266 749.62725:48053 750.63061:129821		225828	91256	163484	229053	137831	195852	124072	113389	284208	121451	198793	141806	112753	144495	109284	217030	119585	2117.25	256809	357007	391349	308998	362729	358518	186946	127202	281743	2117.25	141361	21172	300953	134418	102053	157345	228322	159781	170601	177561	167228	162112
DG O-18:4_28:7	746.609	[M+H]+	C49H76O4	EtherDG	ZMHSUNWGNXMCBG-YNYRFBSRNA-N	CC\C=C/C\C=C/C\C=C/C\C=C/CCCCCOCC(CO)OC(=O)CCCCC\C=C/C\C=C/C\C=C/C\C=C/C\C=C/C\C=C/C\C=C/CC	99.9	746.6087:34626 747.61205:42542 748.61541:124757		88391	29484	62669	103395	31606	193313	61816	123934	189189	111889	164967	121554	113781	121333	48256	200254	136907	101034	89378	190655	265344	98722	179833	176760	189439	145795	267901	85772	139249	2948.42	235477	174850	110546	102828	176679	105099	114023	125018	98515	97131
DG O-21:0_28:3	804.777	[M+H]+	C52H98O4	EtherDG	OHJRACIIFYWRGI-UBIGIMEVNA-N	CCCCCCCCCCCCCCCCCCCCCOCC(CO)OC(=O)CCCCCCCCCCCC\C=C/C\C=C/C\C=C/CCCCCCC	93.9	804.77679:14867 805.78014:11109 806.7835:0		56043	6239	120548	132656	44100	78923	59992	54922	50261	65407	70255	69308	35218	84427	63156	89756	109941	68318	133200	117574	77783	49199	55114	68387	43926	79124	553.74	5537	77171	553.74	26312	97016	68436	68921	47350	68855	66814	61682	70026	70377
DG O-22:5_28:7	800.66	[M+H]+	C53H82O4	EtherDG	ZTLLTGDJYYDBPL-PMZSVAPENA-N	CC\C=C/C\C=C/C\C=C/C\C=C/C\C=C/CCCCCCOCC(CO)OC(=O)CCCCC\C=C/C\C=C/C\C=C/C\C=C/C\C=C/C\C=C/C\C=C/CC	90.1	800.65973:275346 801.66308:75578 802.66644:0		1755509	1609764	1868602	2168370	1703813	1260822	2055770	1566184	1441314	1279146	2111056	1485422	1682726	1834222	1239878	1437311	1849412	1568403	1983924	2331769	2541498	1785953	2072882	2056186	1861087	1172659	1413392	1395482	1425287	178802	2133568	1292574	1349804	1532228	1329435	1491342	1445955	1506722	1388072	1458075
DG O-26:7_28:7	852.688	[M+H]+	C57H86O4	EtherDG	DATQVGNCKTWXNN-NZOJSVMCNA-N	CC\C=C/C\C=C/C\C=C/C\C=C/C\C=C/C\C=C/C\C=C/CCCCCC(=O)OC(CO)COCCCC\C=C/C\C=C/C\C=C/C\C=C/C\C=C/C\C=C/C\C=C/CC	99.3	852.68762:15571 853.69097:58388 854.69433:32019		80137	130357	118623	155598	129058	103145	130415	118647	92894	96824	132280	125204	119645	107787	73070	90779	141776	117471	87698	102668	115853	98465	93042	63160	118848	90949	91270	227978	106946	6316.02	110213	106939	102499	128586	104220	142117	118555	122928	112588	113297
DG O-26:7_7:0	572.469	[M+H]+	C36H58O4	EtherDG	ZYGQODISVMLMOX-WQEXLHBVNA-N	CCCCCCC(=O)OC(CO)COCCCC\C=C/C\C=C/C\C=C/C\C=C/C\C=C/C\C=C/C\C=C/CC	98.7	572.46899:23085 573.47234:10581 574.4757:0		659.603	52121	40781	60998	659.603	25936	13674	14337	42243	24656	42328	34819	24530	659.603	6596	37081	48476	6670	95549	32917	47030	58414	59672	32191	29063	52087	60897	170359	53288	6688	31559	14166	32875	33971	99225	41807	45116	38786	41920	44036
DG O-28:7_28:7	880.718	[M+H]+	C59H90O4	EtherDG	IYYPKOQGLJTUGT-JZLMSYCZNA-N	CC\C=C/C\C=C/C\C=C/C\C=C/C\C=C/C\C=C/C\C=C/CCCCCCOCC(CO)OC(=O)CCCCC\C=C/C\C=C/C\C=C/C\C=C/C\C=C/C\C=C/C\C=C/CC	99.9	880.71808:2330472 881.72143:1845412 882.72479:602209		19847810	8188008	13119474	20661282	20742338	12566013	15770464	11319804	9825602	7601098	11635978	8426105	13102791	20036808	13046133	9972969	10170379	15344880	10054351	16221559	12611120	13347581	12098524	17999294	12163705	10885999	7064634	1802663	7695098	1803787	10388186	19056666	12787311	15379131	5284216	9648555	9395898	9278717	9234620	9326292
DG O-8:0_13:1	416.373	[M+H]+	C24H46O4	EtherDG	XGKMFDCXYWZEMB-CLFYSBASNA-N	CCCCCCCCOCC(CO)OC(=O)CCCCCCC\C=C/CCC	99.6	416.37256:17316 417.37591:6865 418.37927:0		80559	86594	92193	133189	79120	78313	87237	77087	71957	76002	97864	106289	74951	77206	72099	99882	74246	75026	72594	87584	127570	82597	67902	74904	79966	79763	72444	72882	80455	6506.54	79339	65065	70601	116073	66363	86713	81730	84954	88480	81467
DG O-8:0_15:1	444.403	[M+NH4]+	C26H50O4	EtherDG	CNMRFYPICVRFQN-QXMHVHEDNA-N	CCCCCCCCOCC(CO)OC(=O)CCCCCCC\C=C/CCCCC	98.9	444.40329:9522 445.40664:0 446.41:0		34603	6675	37227	111395	6395	20847	21198	20014	633.149	6507	43834	48822	7182	6753	633.149	70204	13890	6690	13566	41738	53610	28841	633.149	21492	20799	13948	6496	6782	12799	633.149	21237	6331	633.149	82111	633.149	633.149	633.149	633.149	633.149	633.149
DG O-8:0_2:0	264.216	[M+NH4]+	C13H26O4	EtherDG	GECKAUPOBDNHFA-UHFFFAOYNA-N	CCCCCCCCOCC(CO)OC(C)=O	99.8	264.21628:22518 265.21963:5882 266.22299:0		101945	94433	118255	287373	98739	104924	97823	98489	104044	101076	120147	124513	94932	91171	95844	161621	93383	88246	95082	117468	137093	104931	87004	90483	98782	103042	88146	105422	98184	104412	102196	102685	111138	222409	97920	103797	89989	103493	118860	94608
DG O-8:0_24:0	572.56	[M+H]+	C35H70O4	EtherDG	CEHZJGARFTXIRA-UHFFFAOYNA-N	CCCCCCCCCCCCCCCCCCCCCCCC(=O)OC(CO)COCCCCCCCC	99.3	572.56006:8677 573.56341:0 574.56677:0		644.652	13852	39006	72199	13328	14304	42593	644.652	28243	644.652	644.652	644.652	644.652	644.652	644.652	28607	644.652	644.652	15741	29860	66581	66322	56903	40151	644.652	644.652	13788	644.652	6447	644.652	21781	644.652	644.652	29638	31225	644.652	644.652	14190	644.652	644.652
DG O-8:0_26:1	598.573	[M+H]+	C37H72O4	EtherDG	FXXNSKOIXDZYEP-MSUUIHNZNA-N	CCCCCCCCCC\C=C/CCCCCCCCCCCCCC(=O)OC(CO)COCCCCCCCC	93.3	598.57318:23125 599.57653:10282 600.57989:0		109309	97170	134762	228313	86490	101117	142467	98679	102043	18789	33313	65500	2024	68835	97414	59882	64809	31064	73933	160030	192168	197107	163903	167403	77490	50702	117650	202.387	90622	202.387	112863	88851	20188	124996	51576	125077	116474	130642	101427	95130
DG O-8:0_26:3	594.55	[M+H]+	C37H68O4	EtherDG	BLKYWGXMSFUBRT-BYBPBHJYNA-N	CCCCCCCCOCC(CO)OC(=O)CCCCCCCCCC\C=C/C\C=C/C\C=C/CCCCCCC	90.8	594.54999:12455 595.55334:40910 596.5567:14202		42843	60095	150931	91503	45199	48226	78939	13314	33358	632.417	31095	15150	21594	6324	42901	24630	40648	632.417	65408	78550	88282	81658	92311	69064	7455	21968	23110	632.417	43765	632.417	43557	24308	21566	46262	55708	38949	42628	38386	42764	39965
DG O-8:0_28:1	626.606	[M+H]+	C39H76O4	EtherDG	SILDLIDGDBVFHF-MSUUIHNZNA-N	CCCCCCCCCC\C=C/CCCCCCCCCCCCCCCC(=O)OC(CO)COCCCCCCCC	96.6	626.60559:8881 627.60894:5499 628.6123:0		33496	641.658	22259	67279	21185	24804	44534	13583	39439	641.658	6417	27563	641.658	19796	20836	22222	641.658	641.658	50762	56689	66406	62426	59658	66863	31932	19872	36931	641.658	13263	641.658	59031	13396	641.658	35625	641.658	641.658	17007	19317	34518	34810
DG O-8:0_28:3	622.576	[M+H]+	C39H72O4	EtherDG	MZADMSPAFOYPQF-BYBPBHJYNA-N	CCCCCCCCOCC(CO)OC(=O)CCCCCCCCCCCC\C=C/C\C=C/C\C=C/CCCCCCC	99.6	622.57599:19953 623.57934:9774 624.5827:0		59757	56262	93585	291807	41554	151267	37253	102624	122190	30153	136486	97837	19549	108873	71397	162559	202612	57393	203868	206621	195990	151601	118256	230103	116038	126168	147614	81123	74656	1954.88	137256	174132	90840	103635	108563	159908	124630	156526	161663	127996
DG O-9:0_22:3	552.505	[M+H]+	C34H62O4	EtherDG	JOKXKIHSHLDRSR-IHDWIWDKNA-N	CCCCCCCCCOCC(CO)OC(=O)CCCCCCCC\C=C/C\C=C/C\C=C/CCCCC	83.3	552.5047:310176 553.50805:55756 554.51141:7595		3234814	5412440	6557405	7484162	3560673	6226308	5617407	5471227	7188051	4976269	7626110	7548559	1170777	3347653	4888470	6252836	5717918	4917866	5608801	6879913	6982598	5691445	5356104	4060969	2061290	7091689	4948138	1717869	6744824	2214590	2510807	5972291	5952058	6267789	5843970	6885046	7366505	7536344	7310168	6922278
DG O-9:0_24:3	580.532	[M+H]+	C36H66O4	EtherDG	RHIPDVJHRRHNAS-BYBPBHJYNA-N	CCCCCCCCCOCC(CO)OC(=O)CCCCCCCC\C=C/C\C=C/C\C=C/CCCCCCC	98.6	580.53168:308698 581.53503:38002 582.53839:0		4725153	7773593	6734460	8069386	4558666	6158187	5940602	6373646	8038014	6741065	7884091	8318496	1039430	4434278	5761298	6397141	6567173	5811170	7348040	4646527	6951247	6392678	7080444	5089596	6434294	7026116	6955991	8134372	7907786	3834482	6915570	6377492	6825434	6568990	8575832	10023271	5864596	3247280	7554534	6552192
DG O-9:0_26:4	606.553	[M+H]+	C38H68O4	EtherDG	WLWNWEBETNWBKZ-XWVIRPHINA-N	CCCCCCCCCOCC(CO)OC(=O)CCCCCCCCCCCC\C=C/C\C=C/C\C=C/C\C=C/CC	81	606.55347:574083 607.55682:169336 608.56018:27528	605.54974:455 606.55292:2991	4903664	14220712	10706276	10583916	1056484	7827419	8257242	11662170	12321895	10576454	10764562	12600216	1953422	4056576	7124928	8540561	11395033	7653016	3274689	9958136	10631626	9427312	13413105	7484169	9819889	3485530	14146049	19713068	13034166	1049978	11815361	8658186	11566807	8749607	11095325	14695099	13945367	14133680	14960745	14468099
DG O-9:0_28:4	634.581	[M+H]+	C40H72O4	EtherDG	JOHIFQMMTHGHNC-XWVIRPHINA-N	CCCCCCCCCOCC(CO)OC(=O)CCCCCCCCCCCCCC\C=C/C\C=C/C\C=C/C\C=C/CC	90.8	634.5813:38294 635.58465:8673 636.58801:0		25069	714587	430557	618949	30041	69119	78691	537973	675135	131707	166786	677293	132863	22663	32013	363972	699593	277512	206972	330361	517080	349509	609656	299221	294328	696026	906924	265485	814632	8801	565463	297947	510482	94277	1032058	237854	172555	175714	214221	210179
DG O-9:0_28:6	630.547	[M+IsoProp+Na+H]+	C40H68O4	EtherDG	HQBYSBMXMCVOMX-RLESYFSLNA-N	CCCCCCCCCOCC(CO)OC(=O)CCCCCCCC\C=C/C\C=C/C\C=C/C\C=C/C\C=C/C\C=C/CC	98.9	630.54706:119797 631.55041:55975 632.55377:15036		593674	695107	734315	990398	569621	593673	490550	533270	632455	495415	819183	715094	696441	673616	517973	815628	741391	606005	934727	824258	788169	721149	708676	790376	568472	611595	632299	953548	591405	65483	627622	646448	661838	621872	715991	532004	506870	512117	408327	528512
Elaidylphosphocholine	434.342	[M+H]+	C23H48NO4P	Others	SLVOKEOPLJCHCQ-OUKQBFOZSA-N	CCCCCCCC\C=C\CCCCCCCCOP([O-])(=O)OCC[N+](C)(C)C	95.3	434.3425:5848 435.34585:9395 436.34921:5177		668.013	14366	14028	38664	16112	28850	21280	15497	29963	35084	29771	30285	29796	23432	7194	15649	14928	38366	668.013	13557	20274	6951	7245	668.013	29941	21134	6680	13086	41883	6942	28946	26877	29484	41869	13889	28438	12055	27611	23851	12348
Glutathione	308.091	[M+H]+	C10H17N3O6S	Others	RWSXRVCMGQZWBV-IOMOGOHMNA-N	N[C@@H](CCC(O)=N[C@@H](CS)C(O)=NCC(O)=O)C(O)=O	100	308.09122:61585 309.09457:14729 310.09793:7263		125616	41206	138093	435929	150817	119754	200075	155965	61723	21887	131921	146725	130655	145893	60819	155311	132585	150164	133182	120468	119497	138937	85697	174204	149992	149583	80210	30729	128970	2188.66	168507	59788	30066	272139	66954	54951	67925	61049	79881	75989
Inosine 5'-monophosphate	349.059	[M+Na]+	C10H13N4O8P	Others	GRSZFWQUAKGDAV-KQYNXXCUSA-N	O[C@@H]1[C@@H](COP(O)(O)=O)O[C@H]([C@@H]1O)N1C=NC2=C1N=CNC2=O	89.8	349.05902:27150 350.06237:8377 351.06573:0		195016	186743	82128	96829	89162	77197	193024	85785	110196	107266	80318	106175	88271	97876	109079	120123	114671	88945	88590	81254	76226	83360	100866	90838	87042	83519	92278	115126	93640	102509	187798	105575	109774	104029	112607	144346	123753	130719	133603	130668
LPC 14:0	490.291	[M+Na]+	C22H46NO7P	LPC	VXUOFDJKYGDUJI-UHFFFAOYNA-N	CCCCCCCCCCCCCC(=O)OCC(O)COP([O-])(=O)OCC[N+](C)(C)C	99.7	490.29117:11305 491.29452:5032 492.29788:0		649.398	649.398	7339	50693	37458	649.398	649.398	6494	649.398	33768	28019	649.398	7153	13125	649.398	21966	42354	77224	31390	649.398	649.398	649.398	649.398	649.398	22597	49717	35306	24140	44025	649.398	13796	22867	58639	24083	649.398	19904	18733	19311	18219	20197
LPC 15:0	504.306	[M+Na]+	C23H48NO7P	LPC	RJZVWDTYEWCUAR-UHFFFAOYNA-N	CCCCCCCCCCCCCCC(=O)OCC(O)COP([O-])(=O)OCC[N+](C)(C)C	100	504.30612:126141 505.30947:43896 506.31283:9851		126244	183456	344623	966935	609694	275997	324900	251254	208740	270429	501834	258145	348180	243979	214275	264120	469824	529524	645804	283443	229616	446693	289424	385607	327405	676912	339958	259522	339678	21643	343293	525715	597248	570552	250822	410680	389239	380727	382178	397318
LPC 16:1	516.306	[M+Na]+	C24H48NO7P	LPC	LFUDDCMNKWEORN-KHPPLWFENA-N	CCCCCC\C=C/CCCCCCCC(=O)OCC(O)COP([O-])(=O)OCC[N+](C)(C)C	100	516.30597:31080 517.30932:11271 518.31268:32777		1422.53	36883	110546	119801	304567	24503	28432	30723	1422.53	161671	84013	51019	47975	137893	14225	51458	285501	359216	137243	49820	22787	100786	31379	124628	72979	155035	83190	204546	241042	1422.53	50558	75730	185524	90672	31843	141714	123993	124876	128211	126639
LPC 18:1	544.338	[M+Na]+	C26H52NO7P	LPC	YAMUFBLWGFFICM-SEYXRHQNNA-N	CCCCCCCC\C=C/CCCCCCCC(=O)OCC(O)COP([O-])(=O)OCC[N+](C)(C)C	100	544.33759:372178 545.34094:154403 546.3443:37577		119000	498775	1750968	744186	4080652	1009242	404524	324185	456668	2420199	2108068	1208043	1278276	1347484	848129	1145594	3769131	3995068	3034936	763840	641486	1484766	819315	1105678	2069447	2630578	1329582	2509664	2987144	71918	1713388	1997348	3086918	2022188	1043549	1920342	1911488	1852203	1881468	1916986
LPC 18:3	540.306	[M+Na]+	C26H48NO7P	LPC	WKQNRCYKYCKESD-QNEBEIHSNA-N	CC\C=C/C\C=C/C\C=C/CCCCCCCC(=O)OCC(O)COP([O-])(=O)OCC[N+](C)(C)C	100	540.30579:55550 541.30914:21406 542.3125:282617		642.369	13746	49320	113516	83985	70714	15461	172606	79701	246358	234160	155713	128549	127208	61890	155732	279907	494780	53988	642.369	642.369	6424	642.369	7044	134659	409752	179750	198044	398556	642.369	149849	309036	484006	231066	76181	209984	187718	177038	182642	183010
LPC 20:2	570.351	[M+H]+	C28H54NO7P	LPC	YYQVCMMXPIJVHY-UTJQPWESNA-N	CCCCC\C=C/C\C=C/CCCCCCCCCC(=O)OCC(O)COP([O-])(=O)OCC[N+](C)(C)C	98.2	570.35114:7577 571.35449:10969 572.35785:0		25402	7330	34446	38321	41868	37742	23927	16583	32769	23104	34232	36633	7741	32653	732.986	23654	38086	12752	46778	13952	45383	38894	27992	37285	36325	40487	29235	732.986	26797	732.986	31423	13405	16255	52570	40816	39725	20994	38841	40365	39975
LPC 20:4	566.321	[M+Na]+	C28H50NO7P	LPC	GOMVPVRDBLLHQC-DOFZRALJNA-N	CC\C=C/C\C=C/C\C=C/C\C=C/CCCCCCC(=O)OCC(O)COP([O-])(=O)OCC[N+](C)(C)C	99.8	566.32111:44153 567.32446:18190 568.32782:21808		35147	61878	118375	220580	439046	33423	107570	105401	32153	193614	129716	67834	75076	43928	28386	49611	157135	279382	239123	38889	26092	46184	37780	145416	209603	249404	131768	94526	207987	2609.18	143155	143100	366218	136930	53371	149885	137026	139850	132779	138641
LPC 20:5	564.304	[M+Na]+	C28H48NO7P	LPC	PDIGSOAOQOXRDU-WMPRHZDHNA-N	CC\C=C/C\C=C/C\C=C/C\C=C/C\C=C/CCCC(=O)OCC(O)COP([O-])(=O)OCC[N+](C)(C)C	97.9	564.30396:14274 565.30731:6762 566.31067:0		21855	1436.9	16709	51864	35659	23702	14369	37035	21870	78883	44904	30388	21613	31545	14399	29069	49165	115876	25242	1436.9	25259	22465	14442	25787	37884	93853	37948	35007	54091	1436.9	52028	47429	130915	51031	23974	35847	33754	32821	34999	38103
LPC 22:6	590.33	[M+H]+	C30H50NO7P	LPC	LSOWKZULVQWMLY-WSDBEMKQNA-N	CC\C=C/C\C=C/C\C=C/C\C=C/C\C=C/C\C=C/CCC(=O)OCC(O)COP([O-])(=O)OCC[N+](C)(C)C	72.6	590.32971:8787 591.33306:0 592.33642:0		658.976	13721	45832	79129	65008	7081	33386	22274	658.976	44484	47001	24854	23128	24144	6590	23128	53036	103505	103222	7076	658.976	30630	7176	25090	30772	69373	25946	38103	93025	658.976	30691	50251	46724	63967	14006	57680	37759	51500	93113	102195
LPC 24:6	618.353	[M+H]+	C32H54NO7P	LPC	WBGVYVOIMVQBOT-WSDBEMKQNA-N	CC\C=C/C\C=C/C\C=C/C\C=C/C\C=C/C\C=C/CCCCC(=O)OCC(O)COP([O-])(=O)OCC[N+](C)(C)C	99.9	618.35266:28476 619.35601:10619 620.35937:7925		109990	134918	185719	153676	218224	171347	190904	118354	97608	113228	154734	154348	154684	115913	147713	136905	158013	178226	203545	132898	160830	195393	161748	172063	157363	173066	137727	126715	173394	20370	173558	162478	146023	154436	142221	150581	161244	167088	153079	159449
LPC 26:7	644.369	[M+H]+	C34H56NO7P	LPC	YEYDDNKEBLRGRG-QAYSHOGENA-N	CC\C=C/C\C=C/C\C=C/C\C=C/C\C=C/C\C=C/C\C=C/CCCC(=O)OCC(O)COP([O-])(=O)OCC[N+](C)(C)C	100	644.36884:10652 645.37219:5493 646.37555:0		6455	37050	49927	65604	71239	40772	61241	26574	15650	27416	53911	57669	42581	35597	38621	30430	46433	55060	65042	18220	21342	39971	26422	30992	38778	46388	27489	29641	45522	645.519	44319	55471	43810	50351	30214	48695	42083	43646	40510	41746
LPC 27:0	672.488	[M+H]+	C35H72NO7P	LPC	CTNLMKPZTQYXOH-UHFFFAOYNA-N	CCCCCCCCCCCCCCCCCCCCCCCCCCC(=O)OCC(O)COP([O-])(=O)OCC[N+](C)(C)C	84.2	672.48798:20174 673.49133:9710 674.49469:0		50321	41927	62218	167293	47596	51133	41597	40584	41213	38515	62914	59252	36239	38444	42027	76739	52290	39205	40612	55211	67617	52949	43859	50934	47485	52622	40711	37555	40686	34091	50374	41691	49678	149523	36920	21950	35527	20539	31267	17386
LPC 28:0	686.504	[M+H]+	C36H74NO7P	LPC	VPAMUPUPKCTFGJ-UHFFFAOYNA-N	CCCCCCCCCCCCCCCCCCCCCCCCCCCC(=O)OCC(O)COP([O-])(=O)OCC[N+](C)(C)C	84.5	686.50372:16722 687.50707:9161 688.51043:13329		30824	37272	49151	147037	41497	42052	37458	34630	47933	40351	49261	52764	34215	35637	48302	58623	36573	34410	37829	50852	52132	45706	35411	43318	44168	42159	34941	37626	36334	35204	44244	47339	44548	129174	39586	31367	33717	20032	33606	17896
LPC 30:0	714.54	[M+Na]+	C38H78NO7P	LPC	JCRKNCGZEDECFV-UHFFFAOYNA-N	CCCCCCCCCCCCCCCCCCCCCCCCCCCCCC(=O)OCC(O)COP([O-])(=O)OCC[N+](C)(C)C	99.9	714.54047:32145 715.54382:18063 716.54718:912150		133399	208275	190335	232791	127301	127328	231674	85925	132510	73920	105750	112058	116009	64127	126953	101685	102528	81565	157444	134879	271911	242346	199654	123719	86897	83829	71016	156908	125772	32855	86327	97334	79101	96299	231209	140950	146661	143301	131255	141114
LPC 30:1	712.524	[M+Na]+	C38H76NO7P	LPC	GTUSWZPMJQPAPM-PFONDFGANA-N	CCCCCCCCCC\C=C/CCCCCCCCCCCCCCCCCC(=O)OCC(O)COP([O-])(=O)OCC[N+](C)(C)C	99.8	712.52448:10205 713.52783:5226 714.53119:18569		6692	65754	43004	77796	17392	15268	80738	81.0284	22100	6346	13798	6425	13064	81.0284	20947	6823	14503	6249	49179	29455	83836	85699	63791	20107	21403	6821	81.0284	62435	15564	81.0284	81.0284	14508	810	13543	98158	10286	17121	10582	16363	23219
LPC 30:3	708.488	[M+H]+	C38H72NO7P	LPC	AHKHZWRLBZTJKW-IHDWIWDKNA-N	CCCCCCC\C=C/C\C=C/C\C=C/CCCCCCCCCCCCCCC(=O)OCC(O)COP([O-])(=O)OCC[N+](C)(C)C	83	708.48773:17169 709.49108:9469 710.49444:0		20749	41065	1288.73	37003	14568	28543	1288.73	36038	45231	17007	36969	63174	38552	12887	43066	60315	120459	46055	26094	14326	42004	38205	116580	22096	23622	22815	23735	31400	49377	1288.73	13968	26369	58247	90415	28424	26386	42862	28510	28136	43884
LPC 32:0	742.573	[M+Na]+	C40H82NO7P	LPC	UNCMQZOMRTWPLO-UHFFFAOYNA-N	CCCCCCCCCCCCCCCCCCCCCCCCCCCCCCCC(=O)OCC(O)COP([O-])(=O)OCC[N+](C)(C)C	99.8	742.57263:575285 743.57598:303907 744.57934:12137888		3503605	4605914	4779030	5194549	3778412	3924650	5489642	2599588	3932782	2528120	3062500	3275776	3105143	2224429	4272317	3200474	2953672	2597562	4186462	3586868	5160234	4987080	4538275	3784163	2712393	2826713	2452159	2903425	3633448	853549	3024392	3006866	3038693	3697024	4472364	3849382	3819495	3918414	3853847	3734552
LPC 32:1	740.557	[M+Na]+	C40H80NO7P	LPC	ZJIXPFHQCRWXJV-PFONDFGANA-N	CCCCCCCCCC\C=C/CCCCCCCCCCCCCCCCCCCC(=O)OCC(O)COP([O-])(=O)OCC[N+](C)(C)C	100	740.55664:267333 741.55999:141398 742.56335:607992		1421372	1854160	1891300	2411034	1788379	1556241	2477544	1334878	1704857	1286713	1625934	1444002	1676468	1016696	1721666	1569964	1407083	1298112	2175740	1910655	1994032	2223360	2028239	1907978	1602098	1479324	1219803	1294629	1601611	317958	1410876	1564186	1581762	1904699	2381258	1734657	1729633	1751474	1745098	1718344
LPC 32:2	738.54	[M+Na]+	C40H78NO7P	LPC	MMXJDMZIMZZFEB-HDXUUTQWNA-N	CCCCCCC\C=C/C\C=C/CCCCCCCCCCCCCCCCCCCC(=O)OCC(O)COP([O-])(=O)OCC[N+](C)(C)C	99.8	738.54016:266720 739.54351:140703 740.54687:406320		964870	1242983	1567178	1503869	1101313	932659	1181550	326239	515975	272564	410748	651081	499918	337760	740457	424518	707322	410078	997732	1451253	1879170	2378021	1837799	1291244	333883	333547	16110	773694	585420	97176	85435	453247	324058	356449	1066455	751632	742790	759944	709571	946597
LPC 34:0	770.604	[M+H]+	C42H86NO7P	LPC	QWAOLRWHVUTPHO-UHFFFAOYNA-N	CCCCCCCCCCCCCCCCCCCCCCCCCCCCCCCCCC(=O)OCC(O)COP([O-])(=O)OCC[N+](C)(C)C	99.9	770.60376:209738 771.60711:110331 772.61047:4368242		1266341	1386855	1335136	1674282	1516560	1098134	2280393	1109640	1197042	706750	1177933	1040727	1056200	859433	1281976	934873	1045856	982594	1827605	1111122	1738914	1255046	1418783	1281535	1064424	929980	737026	899826	1032800	146943	1238999	1111201	966519	1367640	973055	1213972	1187021	1061576	1080614	1162727
LPC 34:1	768.587	[M+H]+	C42H84NO7P	LPC	OIJXCFSHLRQOOV-PFONDFGANA-N	CCCCCCCCCC\C=C/CCCCCCCCCCCCCCCCCCCCCC(=O)OCC(O)COP([O-])(=O)OCC[N+](C)(C)C	99.9	768.5874:2675910 769.59075:1381002 770.59411:2196808		23452524	23541180	22709090	20148740	21264130	20759984	24325274	14591369	16866500	12706136	12472577	16469639	15053981	15043476	20196992	14673072	14838283	13554779	23897492	18003854	26451134	24855750	24774908	18261040	14887425	13893442	10232279	13127923	16665194	3812921	13660688	16774873	13228840	15184217	17326754	17434596	16597020	17575632	17079476	16418486
LPC 34:2	766.571	[M+Na]+	C42H82NO7P	LPC	VPBNTXHLKISABH-HDXUUTQWNA-N	CCCCCCC\C=C/C\C=C/CCCCCCCCCCCCCCCCCCCCCC(=O)OCC(O)COP([O-])(=O)OCC[N+](C)(C)C	99.4	766.57098:1844628 767.57433:1004478 768.57769:1992184		11924877	14413487	14378081	15906838	16203109	12632589	15960097	11106624	11901916	8912193	11842125	10287777	10818796	7065867	11695977	9851643	10792524	9152902	14257364	13803192	15713777	16403842	16736221	13846285	11937543	13679053	7074778	9225208	11311243	2143634	9950976	12865375	12165050	12782563	13551678	13791245	13513229	12839237	13620944	13348961
LPC 34:3	764.556	[M+Na]+	C42H80NO7P	LPC	OWJSKPIUELIMJY-IHDWIWDKNA-N	CCCCCCC\C=C/C\C=C/C\C=C/CCCCCCCCCCCCCCCCCCC(=O)OCC(O)COP([O-])(=O)OCC[N+](C)(C)C	100	764.55646:2337997 765.55981:1266134 766.56317:5570032		14938823	18572014	15828291	17787592	16347634	16994442	17454152	15777196	19807166	17730530	17536052	15098175	16634333	14431044	18705412	16439380	16146325	16463608	14908252	15307781	15924536	16547649	16116761	16010918	16005676	18387758	16565600	17271774	19728216	7962350	15161314	19202450	21604754	17997194	19774476	19131406	18611956	18573448	18943420	18867662
LPC 34:5	760.526	[M+H]+	C42H76NO7P	LPC	AZTBMHBCZPCZAC-WMPRHZDHNA-N	CC\C=C/C\C=C/C\C=C/C\C=C/C\C=C/CCCCCCCCCCCCCCCCCC(=O)OCC(O)COP([O-])(=O)OCC[N+](C)(C)C	99.9	760.52563:76688 761.52898:40664 762.53234:0		270981	285126	321894	410710	293272	82284	281199	252254	89787	193536	302163	128338	311171	284938	144923	237526	306751	227269	219268	592655	244073	309847	382905	455694	322200	240100	281761	66336	93939	4072.95	219861	225407	154422	214268	40729	217448	197619	212796	204422	208760
LPC 35:0	784.619	[M+H]+	C43H88NO7P	LPC	IKJRLVDEMYZWBG-UHFFFAOYNA-N	CCCCCCCCCCCCCCCCCCCCCCCCCCCCCCCCCCC(=O)OCC(O)COP([O-])(=O)OCC[N+](C)(C)C	100	784.6192:13361 785.62255:11161 786.62591:8446		71132	82899	89747	147781	91148	874.991	106513	60071	9975	18450	22971	40739	44618	46390	27562	34368	54443	74217	73261	76920	93286	77203	104258	71801	67095	8788	41919	53668	874.991	874.991	82447	60489	8750	59958	9735	62714	29494	58505	52114	55899
LPC 36:0	798.631	[M+H]+	C44H90NO7P	LPC	WQFWDWMMSRRXAZ-UHFFFAOYNA-N	CCCCCCCCCCCCCCCCCCCCCCCCCCCCCCCCCCCC(=O)OCC(O)COP([O-])(=O)OCC[N+](C)(C)C	94.9	798.63147:611562 799.63482:220070 800.63818:51960		4875222	4152958	4556776	5181046	4676198	3242095	5377124	3666370	3236381	2882878	3751186	4165199	3118659	3340778	3246828	3276450	3397645	3718234	6095076	3890811	4810316	4688155	4255164	4236194	3850169	3735854	3252285	2437305	3412383	737525	4146761	3531074	2861471	4012526	3214386	3706120	3385848	3552618	3346065	3415628
LPC 36:3	792.588	[M+H]+	C44H84NO7P	LPC	SOOKHKUDVZEIHJ-IHDWIWDKNA-N	CCCCCCC\C=C/C\C=C/C\C=C/CCCCCCCCCCCCCCCCCCCCC(=O)OCC(O)COP([O-])(=O)OCC[N+](C)(C)C	100	792.58752:1570534 793.59087:871724 794.59423:3801251		10829840	10188734	11687990	12632288	13101224	10421014	12994426	12772365	12809843	9785563	12334925	10328168	11042505	9229772	12308506	11348770	10205312	11237669	13357285	12105457	12245914	11613240	11088075	13048176	12771551	14192914	9196806	7782310	11460607	1691457	11726146	14055698	15908265	13664612	10116920	12657479	12276194	11949275	12439027	12115569
LPC 36:5	788.556	[M+H]+	C44H80NO7P	LPC	JBSDEQYEBQVVBW-WMPRHZDHNA-N	CC\C=C/C\C=C/C\C=C/C\C=C/C\C=C/CCCCCCCCCCCCCCCCCCCC(=O)OCC(O)COP([O-])(=O)OCC[N+](C)(C)C	100	788.55646:1152667 789.55981:664442 790.56317:636666		6981092	7142134	6888860	8734170	7829218	5297048	7737682	7357152	7291996	6645116	7243428	5832652	6917360	4284316	6201581	6102965	6652210	6315782	9709176	8361052	6957684	7080722	8365794	9262215	9524460	7199486	8040236	5179771	6650476	2063601	6897072	6818193	7669049	7300961	8006570	7831696	7832042	7581504	7706762	7615294
LPC 36:6	786.541	[M+Na]+	C44H78NO7P	LPC	MBTOODZVKWIDMP-WSDBEMKQNA-N	CC\C=C/C\C=C/C\C=C/C\C=C/C\C=C/C\C=C/CCCCCCCCCCCCCCCCC(=O)OCC(O)COP([O-])(=O)OCC[N+](C)(C)C	99.9	786.54132:498525 787.54467:332541 788.54803:693848		958198	807651	933299	986406	857101	2965800	924609	3165948	3561308	3082122	3381339	2569695	2915488	1962472	2961384	3269612	3067811	2784567	1368735	1072890	873544	961096	924123	1122756	3214514	3038681	3288809	2508990	2583063	490205	3365997	3117566	3300738	3625482	3163811	2683496	2643712	2641922	2480043	2554709
LPC 36:7	784.522	[M+H]+	C44H76NO7P	LPC	WIZGPGLMOLQGRG-QAYSHOGENA-N	CC\C=C/C\C=C/C\C=C/C\C=C/C\C=C/C\C=C/C\C=C/CCCCCCCCCCCCCC(=O)OCC(O)COP([O-])(=O)OCC[N+](C)(C)C	95.5	784.52209:13386 785.52544:8599 786.5288:0		46079	72726	68460	81590	58421	46486	61303	74765	72903	29457	63228	42373	82394	85690	61402	36389	68694	46481	98666	77087	68126	74296	63024	67034	35424	62026	33086	62934	62012	2945.73	64380	88953	67755	77280	34850	60622	59653	49741	77252	72903
LPC 38:10	806.508	[M+H]+	C46H74NO7P	LPC	ZNZANVGHFGNJFA-PAEYGTKTNA-N	CC\C=C/C\C=C/C\C=C/C\C=C/C\C=C/C\C=C/C\C=C/C\C=C/C\C=C/C\C=C/CCCCCCC(=O)OCC(O)COP([O-])(=O)OCC[N+](C)(C)C	98.8	806.508:28900 807.51135:18043 808.51471:0		53517	48339	83190	211895	82274	23671	28988	76010	68269	77034	88311	58290	64007	62777	1293.14	53856	81155	87293	56373	106435	15703	12931	55976	70538	15205	76763	80683	66575	1293.14	1293.14	29609	74375	88497	92105	13546	65751	64666	71573	69322	64419
LPC 38:2	820.62	[M+H]+	C46H88NO7P	LPC	SFRNNRLEUORYAU-IHDWIWDKNA-N	CCCCCCC\C=C/C\C=C/C\C=C/CCCCCCCCCCCCCCCCCCCCCCC(=O)OCC(O)COP([O-])(=O)OCC[N+](C)(C)C	99.8	820.61963:230898 821.62298:127335 822.62634:119814		2043658	1537414	1542583	1544978	1863968	899179	2228957	1152486	964856	803530	974479	892588	878416	922479	1005078	923888	768857	950694	2377655	1533983	1966345	1535067	1804706	1598046	1498884	1038163	848508	570023	861356	133559	1664668	944873	506995	1027165	735333	848679	804601	892795	807396	805148
LPC 38:4	818.604	[M+H]+	C46H86NO7P	LPC	YAXLRNAVRKNGDD-DOFZRALJNA-N	CC\C=C/C\C=C/C\C=C/C\C=C/CCCCCCCCCCCCCCCCCCCCCCCCC(=O)OCC(O)COP([O-])(=O)OCC[N+](C)(C)C	99.6	818.60431:90834 819.60766:52626 820.61102:18154		432041	296257	303169	460041	347236	695898	401525	702727	556337	524440	635262	871516	508754	373822	614156	685566	503999	499005	417611	295552	337610	286454	328419	320610	651528	593424	679442	550344	497424	120894	1006911	605018	489441	609436	600200	539013	560176	527326	546445	560711
LPC 38:5	816.588	[M+Na]+	C46H84NO7P	LPC	XSZREWSFCRMUAR-WMPRHZDHNA-N	CC\C=C/C\C=C/C\C=C/C\C=C/C\C=C/CCCCCCCCCCCCCCCCCCCCCC(=O)OCC(O)COP([O-])(=O)OCC[N+](C)(C)C	100	816.58771:420008 817.59106:260482 818.59442:506061		3135096	2670509	2674038	3027668	2589963	3557935	2817774	3598270	3431331	3255323	2990012	3978208	3205758	2630369	3800930	3850946	3382492	3723026	3731321	2534738	2555158	2488671	2764612	2921648	4196364	3010754	3809210	3161932	3295644	1104682	4206526	3149418	2977100	3264595	3482581	4961792	4602971	4778621	4517104	4633109
LPC 38:6	814.572	[M+H]+	C46H82NO7P	LPC	RIMMIQYNEPAPKU-WSDBEMKQNA-N	CC\C=C/C\C=C/C\C=C/C\C=C/C\C=C/C\C=C/CCCCCCCCCCCCCCCCCCC(=O)OCC(O)COP([O-])(=O)OCC[N+](C)(C)C	100	814.5722:242417 815.57555:137484 816.57891:106514		1003619	1281674	979385	1095846	980480	1160029	1083132	1745098	1638846	1876532	1606371	1680715	1583390	1397973	1576439	1709513	1753657	1555293	1777344	1224751	906410	1001839	1252518	1413610	2463542	1599982	2257617	1831979	1636654	835464	1766627	1455800	1762623	1554239	1882054	2391501	2496014	2314029	2489353	2511045
LPC 40:3	848.65	[M+H]+	C48H92NO7P	LPC	PBNUUVGXFBOBHK-IHDWIWDKNA-N	CCCCCCC\C=C/C\C=C/C\C=C/CCCCCCCCCCCCCCCCCCCCCCCCC(=O)OCC(O)COP([O-])(=O)OCC[N+](C)(C)C	100	848.65033:14547 849.65368:10657 850.65704:5164		123987	129954	122130	139622	143590	125660	139652	166222	38081	43448	94401	56905	103584	103143	33712	115129	97978	127360	103651	85238	116922	99452	129085	91450	115285	80557	149570	99860	92216	3371.17	207317	58392	38730	140295	111964	125400	106588	128685	102947	112630
LPC 40:4	846.632	[M+H]+	C48H90NO7P	LPC	VYYVPZRIOGLZOD-DOFZRALJNA-N	CC\C=C/C\C=C/C\C=C/C\C=C/CCCCCCCCCCCCCCCCCCCCCCCCCCC(=O)OCC(O)COP([O-])(=O)OCC[N+](C)(C)C	95.5	846.63165:66526 847.635:38453 848.63836:18826		722689	642266	604801	726883	759268	460217	827726	546399	382497	299874	359062	506874	413419	381810	470762	430593	398574	366669	687275	554712	738383	519287	724887	543563	420800	297656	322984	336933	336624	14057	652327	387537	303590	540934	415328	559887	503840	529603	529918	534179
LPC 40:5	844.619	[M+Na]+	C48H88NO7P	LPC	BHUCDLHBXJCQLI-WMPRHZDHNA-N	CC\C=C/C\C=C/C\C=C/C\C=C/C\C=C/CCCCCCCCCCCCCCCCCCCCCCCC(=O)OCC(O)COP([O-])(=O)OCC[N+](C)(C)C	99.9	844.61865:58989 845.622:35002 846.62536:40153		514607	439651	434949	470084	584929	252692	612337	381179	259615	238744	258654	278291	296849	211028	321861	268539	208572	259271	606951	447800	498651	412368	533690	506375	468360	269916	281302	173614	251016	17211	579767	291551	278993	334509	292833	322721	350624	313524	309386	355160
LPC 40:6	842.603	[M+H]+	C48H86NO7P	LPC	IDHSPSWCOWEQKH-WSDBEMKQNA-N	CC\C=C/C\C=C/C\C=C/C\C=C/C\C=C/C\C=C/CCCCCCCCCCCCCCCCCCCCC(=O)OCC(O)COP([O-])(=O)OCC[N+](C)(C)C	100	842.60321:116480 843.60656:70232 844.60992:60205		466387	299018	458157	372566	409567	972770	470796	1002682	1160973	1178314	854615	802808	766620	560213	1282149	944797	745126	1067077	602397	458137	334272	371622	360868	511660	1178674	938428	827520	796136	703285	136198	1211811	830106	999677	1013921	735397	1190689	1152541	1161864	1164975	1195380
LPC 40:7	840.586	[M+Na]+	C48H84NO7P	LPC	YSTGSPYMRHRHHQ-QAYSHOGENA-N	CC\C=C/C\C=C/C\C=C/C\C=C/C\C=C/C\C=C/C\C=C/CCCCCCCCCCCCCCCCCC(=O)OCC(O)COP([O-])(=O)OCC[N+](C)(C)C	98.6	840.58606:70538 841.58941:48403 842.59277:84348		402219	252149	370510	401948	355325	456533	351987	595165	527792	596161	543666	614500	509842	417168	543741	637670	541322	448740	495631	413472	182428	281323	359280	437839	727208	536134	672745	476645	449664	76641	666867	505002	544741	574914	482358	501708	557046	550169	492612	475015
LPC 42:5	872.644	[M+H]+	C50H92NO7P	LPC	SSDNKNDENUGQDA-WMPRHZDHNA-N	CC\C=C/C\C=C/C\C=C/C\C=C/C\C=C/CCCCCCCCCCCCCCCCCCCCCCCCCC(=O)OCC(O)COP([O-])(=O)OCC[N+](C)(C)C	82.4	872.6441:16629 873.64745:12220 874.65081:7505		43252	70284	46300	89008	57010	37722	49579	55103	24413	49419	58747	120295	37017	47954	46941	37500	55052	50345	68416	21022	57177	21122	47512	32270	55666	15930	44971	37750	40293	1592.98	59693	36768	27429	54533	52068	47969	58040	45730	59537	59872
LPC O-14:0	454.329	[M+H]+	C22H48NO6P	EtherLPC	MBRLTZVQXZDRBC-UHFFFAOYNA-N	CCCCCCCCCCCCCCOCC(O)COP([O-])(=O)OCC[N+](C)(C)C	100	454.32901:109554 455.33236:39291 456.33572:7986		315810	427580	529136	701476	792390	538548	600350	407598	313049	298373	539479	462431	633990	392552	445646	379605	507700	540771	722088	358405	508855	807250	463618	521719	568025	584893	494680	365909	606767	84655	665138	589302	533245	419881	570901	553839	503394	539231	508057	528741
LPC O-14:1	452.314	[M+Na]+	C22H46NO6P	EtherLPC	ZOKMUPRFGLIBOB-HJWRWDBZNA-N	CCCC\C=C/CCCCCCCCOCC(O)COP([O-])(=O)OCC[N+](C)(C)C	100	452.31354:60460 453.31689:22449 454.32025:154126		59703	153585	196021	308176	445544	187319	254907	148872	111763	169258	306264	173537	326917	142585	167969	166255	304609	307698	317639	139725	184875	370955	172937	263937	364467	364530	313226	160102	347441	34489	329895	297326	322854	238335	293486	259462	247718	265290	245344	265001
LPC O-15:0	468.345	[M+H]+	C23H50NO6P	EtherLPC	PPXKEQMZYFQYCJ-UHFFFAOYNA-N	CCCCCCCCCCCCCCCOCC(O)COP([O-])(=O)OCC[N+](C)(C)C	99.8	468.34549:404143 469.34884:145604 470.3522:25563		1087988	1602494	1898293	2446664	2511324	1766859	2231624	1174340	907562	1106532	1695176	1319053	1995938	1355492	1722373	1169469	1783667	1957297	2019504	1453626	1662142	3066284	1777712	2186742	1868900	1862853	1539408	1339059	2240275	279008	2034428	2132037	1853206	1650514	1646673	1944154	1883415	1883320	1870104	1918295
LPC O-15:1	466.329	[M+H]+	C23H48NO6P	EtherLPC	RFGSSXKBIXLAHJ-KTKRTIGZNA-N	CCCCC\C=C/CCCCCCCCOCC(O)COP([O-])(=O)OCC[N+](C)(C)C	100	466.32935:145345 467.3327:50751 468.33606:573710		199141	483366	539069	890350	1065881	524601	817791	370111	301700	458394	845179	408828	796729	369335	510270	419414	791880	822728	857027	461590	481567	1089177	517556	819979	945411	860034	756570	446957	952588	104329	724262	815878	982433	735226	732806	775184	738610	734033	734450	747763
LPC O-16:0	482.362	[M+NH4]+	C24H52NO6P	EtherLPC	VLBPIWYTPAXCFJ-UHFFFAOYNA-N	CCCCCCCCCCCCCCCCOCC(O)COP([O-])(=O)OCC[N+](C)(C)C	99	482.36191:18166010 483.36526:7335674 484.36862:1335970		87843376	101445936	131375344	143712992	149848752	124959368	137937568	89363936	75979240	87070528	106742656	108900160	111000312	87345648	116089704	96767760	114862232	125038640	153036336	94855704	110537168	143827376	117615184	122224504	114399264	132302816	95673416	98145688	133119952	25045954	129065456	118844216	116625984	111444528	112316192	123841728	120674200	121058376	120132544	120758944
LPC O-16:1	480.345	[M+H]+	C24H50NO6P	EtherLPC	PLQWZMJRHVARFU-KHPPLWFENA-N	CCCCCC\C=C/CCCCCCCCOCC(O)COP([O-])(=O)OCC[N+](C)(C)C	100	480.34482:421961 481.34817:128745 482.35153:24172		923286	1704642	2619448	3281904	3802358	2202567	2462350	1383080	974720	1482799	2299262	2125446	2349068	1531009	1793272	1447521	2355168	2726564	3282445	1555958	1725955	4442680	1895877	2450294	1910438	2468137	1667398	1864712	3010246	281989	2033923	3020319	2347704	1901353	1984914	2105414	1922950	1988069	1927029	1941041
LPC O-16:2	478.329	[M+H]+	C24H48NO6P	EtherLPC	GKZBGTBDMLFIEV-NQLNTKRDNA-N	CCC\C=C/C\C=C/CCCCCCCCOCC(O)COP([O-])(=O)OCC[N+](C)(C)C	100	478.32941:20077 479.33276:5326 480.33612:0		168647	227138	131015	123570	179542	110526	159915	165258	221871	227908	109912	103996	155995	197355	206017	101197	135123	165110	220483	138503	122412	129404	199662	160489	176598	124681	186992	207230	189914	116067	152606	225630	246239	137776	222705	215438	226538	225225	250470	246873
LPC O-16:4	474.296	[M+Na]+	C24H44NO6P	EtherLPC	NMMCJAOUKORQEV-DOFZRALJNA-N	CC\C=C/C\C=C/C\C=C/C\C=C/CCCOCC(O)COP([O-])(=O)OCC[N+](C)(C)C	98.7	474.29633:13415 475.29968:10708 476.30304:6504		14817	28068	49367	91554	74168	47224	67900	20558	31243	40293	76720	34767	55410	48822	52415	38092	82561	70916	83779	63342	41997	97513	66895	83429	68587	75154	60615	36475	70833	1481.68	64670	79973	80862	71963	64010	69636	84865	77202	79273	66155
LPC O-17:1	494.361	[M+H]+	C25H52NO6P	EtherLPC	AIQKMAPJIWWYJU-QXMHVHEDNA-N	CCCCCCC\C=C/CCCCCCCCOCC(O)COP([O-])(=O)OCC[N+](C)(C)C	100	494.3605:825721 495.36385:303608 496.36721:559967		1348692	2729651	3357784	4649366	5280082	2664401	5381334	2098183	1932186	2903156	4773102	2482104	4562434	2383224	3603493	2532608	4877206	5400952	7236692	3225888	2446152	5400276	2978825	5209829	6363430	5860724	3839042	2735279	6206020	753214	4130365	5247169	6877198	4030990	4197872	4457744	4221052	4550220	4164747	4169168
LPC O-17:2	492.343	[M+H]+	C25H50NO6P	EtherLPC	BLXWEWWMBOBOBD-MURFETPANA-N	CCCC\C=C/C\C=C/CCCCCCCCOCC(O)COP([O-])(=O)OCC[N+](C)(C)C	98.9	492.34335:130467 493.3467:48865 494.35006:413326		74870	518632	419319	1011287	1262202	436968	916471	438738	417946	609061	960964	312876	861162	536598	583467	359406	1034478	1035389	1284754	315402	247053	1244932	569426	862178	1040988	1052205	813381	608024	1063331	115180	833429	1074847	1118384	888267	798298	929500	905977	933402	951167	910118
LPC O-18:2	506.36	[M+H]+	C26H52NO6P	EtherLPC	VUODGUFFBSVRDR-UTJQPWESNA-N	CCCCC\C=C/C\C=C/CCCCCCCCOCC(O)COP([O-])(=O)OCC[N+](C)(C)C	100	506.36029:311944 507.36364:117524 508.367:24145		623033	1019099	1533046	2009990	2545042	1849284	2443254	1266258	904519	1374319	2255159	2033692	1797881	1026620	1796107	1413649	1857714	2422363	2637353	878422	1011461	1871269	1136478	1404869	2024080	2223192	1591914	1745759	2347168	241144	2492167	2486580	2101364	1968947	1545207	1796937	1558396	1684282	1614871	1600378
LPC O-18:3	504.345	[M+IsoProp+Na+H]+	C26H50NO6P	EtherLPC	LUCVKWZRSAKNBV-QNEBEIHSNA-N	CC\C=C/C\C=C/C\C=C/CCCCCCCCOCC(O)COP([O-])(=O)OCC[N+](C)(C)C	100	504.3446:405846 505.34795:150571 506.35131:300833		324308	782115	1308040	1618360	3013984	1308997	1969606	1106295	744089	1628019	2964476	1664211	1785671	820558	1481400	1314331	2237272	2622229	2953048	847607	772342	1862079	1057072	1650763	2955234	2843645	2197624	1676588	2509727	245120	2473974	2468222	3258654	2459962	1585289	1407107	1721357	1836844	1656623	1682071
LPC O-18:4	502.329	[M+H]+	C26H48NO6P	EtherLPC	DRYGTPZUDVGRHS-DOFZRALJNA-N	CC\C=C/C\C=C/C\C=C/C\C=C/CCCCCOCC(O)COP([O-])(=O)OCC[N+](C)(C)C	100	502.32935:33521 503.3327:11535 504.33606:0		213887	222269	251485	247120	260372	250011	262001	240806	288378	227377	290826	233628	237653	178038	271858	255439	233562	232387	215832	261856	243984	237795	254066	262595	249248	259292	247180	198622	262757	15003	236522	280805	343337	271701	229075	258569	270840	284512	299535	259294
LPC O-20:3	532.374	[M+Na]+	C28H54NO6P	EtherLPC	SOHQAVWHDKNCBT-QNEBEIHSNA-N	CC\C=C/C\C=C/C\C=C/CCCCCCCCCCOCC(O)COP([O-])(=O)OCC[N+](C)(C)C	97.3	532.37384:267503 533.37719:112200 534.38055:74802		508507	546450	800805	1011152	1123452	740028	1094640	555923	529819	551149	722776	669160	594906	604081	880788	605429	796916	841479	2000483	533925	729416	810424	770199	741841	984914	1122792	584913	774975	846830	86937	1048043	850106	977226	836659	790336	792678	851960	1058097	882773	974084
LPC O-20:5	528.343	[M+Na]+	C28H50NO6P	EtherLPC	KGYGCSNPKDYFID-WMPRHZDHNA-N	CC\C=C/C\C=C/C\C=C/C\C=C/C\C=C/CCCCOCC(O)COP([O-])(=O)OCC[N+](C)(C)C	97.3	528.34253:861143 529.34588:306803 530.34924:1749951		417409	1137305	2282772	3122137	5362084	1901855	3130276	1394153	1130848	2179376	4310656	2374464	3023146	1346270	2223107	1680186	4473980	4182625	6912154	1505776	1232868	4121734	1682693	3377166	4434348	5001738	3021508	2256307	4522256	241084	3326711	4734836	5819574	3713414	2670050	3757942	3486927	3376680	3456728	3462832
LPE 18:5	472.252	[M+NH4]+	C23H38NO7P	LPE	UKWXKDRJIPQFAZ-JLNKQSITNA-N	CC\C=C/C\C=C/C\C=C/C\C=C/C\C=C/CC(=O)OCC(O)COP(O)(=O)OCCN	83.6	472.25186:19648 473.25521:14483 474.25857:0		91353	60188	108066	136168	99579	98958	106475	75716	78383	69322	117529	136834	70827	80248	51387	113662	88175	67706	104649	89604	127541	116035	86433	99205	82831	118757	73378	86673	70832	5138.74	110127	69126	74106	140132	80468	100523	81707	82744	96566	94304
LPE 22:6	526.288	[M+H]+	C27H44NO7P	LPE	XEVRBOQZSXWGQO-KUBAVDMBNA-N	CC\C=C/C\C=C/C\C=C/C\C=C/C\C=C/C\C=C/CCC(=O)OCC(O)COP(O)(=O)OCCN	88.2	526.28784:30333 527.29119:11906 528.29455:0		29666	39538	96720	230296	147981	67763	84208	61468	43474	64140	135463	65732	91011	57370	43059	68560	120782	135249	152961	79792	61084	113653	65657	96157	82080	172682	83129	67175	85834	2966.57	82205	128215	136525	129085	58857	113265	93324	87060	89822	98239
LPE O-15:1	424.282	[M+H]+	C20H42NO6P	EtherLPE	FEXZKTCCNBBCOA-SREVYHEPNA-N	CCCCC\C=C/CCCCCCCCOCC(O)COP(O)(=O)OCCN	99.8	424.28168:9390 425.28503:9393 426.28839:0		7166	20518	34277	69649	46910	37706	26014	6541	13702	29580	41044	21717	40297	21636	29815	29111	47317	34127	42613	43419	33564	59057	33336	48141	34186	27627	39033	32868	33190	654.072	36970	53004	44518	60832	28084	39957	38328	37071	35485	39178
LPE O-17:2	450.299	[M+H]+	C22H44NO6P	EtherLPE	UDQPHQWIDUCTMG-AFJQJTPPNA-N	CCCC\C=C/C\C=C/CCCCCCCCOCC(O)COP(O)(=O)OCCN	99.5	450.29889:9311 451.30224:5310 452.3056:0		1322.62	13226	32824	60411	41220	16282	22653	1322.62	1322.62	23582	38971	21513	33464	35318	13587	22761	41967	47243	38546	33321	22422	64459	22797	38815	24821	33894	35981	32323	34207	1322.62	28986	66262	38849	38946	24126	22464	21229	39012	35730	35926
LPE O-18:3	462.298	[M+IsoProp+H]+	C23H44NO6P	EtherLPE	WGYJVKYUUAEBMJ-PDBXOOCHNA-N	CC\C=C/C\C=C/C\C=C/CCCCCCCCOCC(O)COP(O)(=O)OCCN	99.9	462.29758:65169 463.30093:23697 464.30429:10764		60034	135439	236626	344940	406666	255709	246908	197885	187668	321904	485295	286466	310149	243055	263314	267944	435318	451289	339691	209169	139931	306730	200649	289518	342208	436625	431597	353267	363856	21856	390156	564663	504917	468758	282754	568305	528598	533453	534467	541924
LPE O-18:4	460.282	[M+H-H2O]+	C23H42NO6P	EtherLPE	AKUSDEFSMZUJEM-LTKCOYKYNA-N	CC\C=C/C\C=C/C\C=C/C\C=C/CCCCCOCC(O)COP(O)(=O)OCCN	100	460.28229:59465 461.28564:15999 462.289:0		648441	616154	717019	817078	665332	661119	593595	516850	621247	439053	603345	532524	549384	617569	585574	574582	489159	514934	470367	670026	772408	671536	630692	626651	423372	546291	429411	483023	534585	69139	470599	722368	605107	602608	513002	654318	656874	666285	647690	651275
LPE O-18:5	458.266	[M+H]+	C23H40NO6P	EtherLPE	OASPYOIOZSXXSW-JLNKQSITNA-N	CC\C=C/C\C=C/C\C=C/C\C=C/C\C=C/CCOCC(O)COP(O)(=O)OCCN	99.9	458.2662:16969 459.26955:6318 460.27291:0		692.654	692.654	20530	46520	6927	159226	692.654	136864	188503	78255	135549	110363	155212	146856	152785	130009	104714	118274	692.654	27883	30597	21450	14276	692.654	80178	130028	94569	122749	127596	692.654	105044	205149	165336	151115	136419	130801	112473	122551	128962	122659
LPE O-20:3	490.328	[M+Na]+	C25H48NO6P	EtherLPE	DABXRYLPSUBPAR-PDBXOOCHNA-N	CC\C=C/C\C=C/C\C=C/CCCCCCCCCCOCC(O)COP(O)(=O)OCCN	98.9	490.3277:24010 491.33105:9896 492.33441:6311		59725	80347	116581	158235	172061	101290	133685	70085	55819	82236	123062	65964	124586	76104	93524	68455	126661	144060	134632	69502	72670	170882	93717	134245	123633	134178	102004	85285	161306	5581.87	133605	145133	151802	92530	103381	124229	132068	118397	127930	130260
LPE O-20:5	486.298	[M+H]+	C25H44NO6P	EtherLPE	CPIMBPDFVOXGKK-JLNKQSITNA-N	CC\C=C/C\C=C/C\C=C/C\C=C/C\C=C/CCCCOCC(O)COP(O)(=O)OCCN	99.9	486.29755:17364 487.3009:5904 488.30426:0		201906	201529	232954	238725	213448	160008	175254	151547	159631	132407	185084	151302	185329	194655	131920	176758	147577	137685	176582	239406	254429	221698	232190	199566	133752	127976	117378	121666	139880	11737.8	143796	183044	145027	164899	157258	174166	162109	164321	179277	185201
LPE O-22:3	518.357	[M+H]+	C27H52NO6P	EtherLPE	HXAMVKUAWIDJFN-QNEBEIHSNA-N	CCCCC\C=C/C\C=C/C\C=C/CCCCCCCCCOCC(O)COP(O)(=O)OCCN	95.5	518.35742:28615 519.36077:14946 520.36413:24699		110125	167644	229009	293183	252045	165902	290196	130727	116964	147574	185831	153721	209129	182916	230461	152145	185654	254758	288939	191433	187270	279529	206430	256437	239165	213022	155127	175832	243655	11012.5	211824	273384	227610	191129	195252	243216	229620	215778	221382	229310
LPE O-22:4	516.342	[M+H]+	C27H50NO6P	EtherLPE	RKDWBDMWKAEZPB-LTKCOYKYNA-N	CC\C=C/C\C=C/C\C=C/C\C=C/CCCCCCCCCOCC(O)COP(O)(=O)OCCN	96.8	516.34229:44252 517.34564:14812 518.349:26995		53737	160334	225689	390116	419957	174252	375879	135971	126792	209504	346142	176392	305752	147142	251483	170558	370917	395455	590278	225734	165853	405242	204284	387727	462736	432325	281566	224390	468944	15072	304494	454015	580956	345179	327226	381157	359263	369659	334582	353091
MG 13:1	304.248	[M+NH4]+	C16H30O4	MG	DVGPFBPXPAMTLV-PLNGDYQANA-N	CCC\C=C/CCCCCCCC(=O)OCC(O)CO	99.7	304.2475:222326 305.25085:68241 306.25421:11157		577063	611497	654003	1926362	577800	628489	591150	565704	526763	520688	721863	883748	581173	559512	529079	1089402	587667	544153	577693	697869	795373	607464	541872	585264	556871	600933	661136	559489	581489	736682	577436	531417	567366	1271789	526068	625616	566549	618098	570614	555210
NAE 16:1	298.275	[M+H]+	C18H35NO2	NAE	WFRLANWAASSSFV-FPLPWBNLSA-N	CCCCCC\C=C/CCCCCCCC(=O)NCCO	99.9	298.27451:11516 299.27786:0 300.28122:34973		21550	79229	115390	167713	28995	33937	31232	37310	23385	20270	59839	69506	21193	39054	22103	44269	43814	343.433	46375	70257	81971	22782	37405	31437	343.433	29597	21212	3434	6713	343.433	23682	39636	6364	54306	20079	64075	15402	32543	17509	16529
NAE 16:3	294.249	[M+NH4]+	C18H31NO2	NAE	RNAPVEPGLLMNHR-PDBXOOCHSA-N	CC\C=C/C\C=C/C\C=C/CCCCCC(=O)NCCO	80.3	294.24939:15647 295.25274:0 296.2561:13911		100515	104921	129644	148345	102562	108556	104466	98876	104359	108207	122204	127566	95575	111210	104422	127519	101447	108048	95848	122976	115447	94330	108085	108633	97979	99174	94168	107003	105034	29362	102454	104689	97837	105570	91456	75672	162465	179587	179734	185964
NAE 16:4	292.226	[M+H]+	C18H29NO2	NAE	VQFGMMDKSMBEHW-LTKCOYKYSA-N	CC\C=C/C\C=C/C\C=C/C\C=C/CCC(=O)NCCO	99.8	292.22644:9928 293.22979:0 294.23315:10778		64761	37042	76308	112732	45294	69322	60477	52126	34499	49902	79587	103777	36309	66467	54196	129349	64078	59792	50645	78741	80353	55204	52449	58691	51073	59554	54352	46586	54592	29822	75953	38942	49501	76187	32460	84676	67941	49198	104287	44032
NAE 18:0	328.321	[M+H]+	C20H41NO2	NAE	OTGQIQQTPXJQRG-UHFFFAOYSA-N	CCCCCCCCCCCCCCCCCC(=O)NCCO	100	328.32086:19003 329.32421:6062 330.32757:0		95256	83868	85149	112629	83077	100768	76810	81355	110176	83557	89829	85690	78589	88943	96063	104677	82857	75937	126522	144932	99890	101595	106849	108116	91657	79539	100899	92505	86666	37812	108593	80708	86638	97638	105039	104147	88590	79399	88586	88595
NAE 18:1	326.305	[M+H]+	C20H39NO2	NAE	BOWVQLFMWHZBEF-KTKRTIGZSA-N	CCCCCCCC\C=C/CCCCCCCC(=O)NCCO	100	326.30545:60720 327.3088:21202 328.31216:0		181401	56897	93145	135513	57141	132518	54307	79137	219544	83301	100398	101570	57537	145050	129839	176793	110061	35471	265192	468352	220658	208245	181350	221297	108947	97137	184006	114578	118897	29791	168528	111441	84131	120209	181693	206729	207264	196338	212848	204888
NAE 18:2	324.29	[M+H]+	C20H37NO2	NAE	KQXDGUVSAAQARU-HZJYTTRNSA-N	CCCCC\C=C/C\C=C/CCCCCCCC(=O)NCCO	100	324.29001:36033 325.29336:12571 326.29672:0		79150	33491	49757	112415	41830	70874	42892	39482	129179	29776	71937	50580	40024	54947	71749	77199	63972	14665	111716	251573	112928	112641	115781	136677	72850	74535	118142	49677	49206	6715	100750	91199	56316	85561	90558	73607	86365	74154	82145	63277
NAE 18:3	322.273	[M+H]+	C20H35NO2	NAE	HBJXRRXWHSHZPU-PDBXOOCHSA-N	CC\C=C/C\C=C/C\C=C/CCCCCCCC(=O)NCCO	99.6	322.2731:26331 323.27645:8584 324.27981:0		125586	93196	125011	192273	102198	120086	100065	111254	141072	103550	132441	124944	89423	106108	121736	168898	123715	75206	127544	232395	172125	150727	155416	170492	120892	106795	138717	109217	91880	70927	139602	99322	104332	173511	139082	140644	131993	121373	132856	131156
NAE 18:4	320.26	[M+H]+	C20H33NO2	NAE	BSEHZAIYCIVZNE-LTKCOYKYSA-N	CC\C=C/C\C=C/C\C=C/C\C=C/CCCCC(=O)NCCO	98.4	320.26019:10587 321.26354:11253 322.2669:0		673.412	673.412	673.412	673.412	673.412	29588	673.412	23505	22290	30661	48760	37208	24779	29261	33559	44176	39108	24086	673.412	673.412	673.412	6734	673.412	673.412	28035	38330	36027	30412	24182	673.412	37953	44496	27947	75881	32162	19532	17482	20279	20536	20878
NAE 18:5	318.239	[M+H]+	C20H31NO2	NAE	WBNPIPVSMREONW-JLNKQSITSA-N	CC\C=C/C\C=C/C\C=C/C\C=C/C\C=C/CC(=O)NCCO	93.6	318.23914:8983 319.24249:7655 320.24585:0		52597	64997	51678	60409	68982	63434	60585	55872	63923	58658	73355	56717	70441	86206	54190	58324	56959	78669	59892	54036	53219	79819	57303	65648	52443	74108	63169	64461	69494	3749.83	60338	76211	68553	54840	52016	48008	37498	64448	60383	61314
NAE 20:1	354.336	[M+H]+	C22H43NO2	NAE	YDKRGMXLBRWZJR-KTKRTIGZSA-N	CCCCCCCC\C=C/CCCCCCCCCC(=O)NCCO	99.8	354.336:12420 355.33935:0 356.34271:0		67728	46055	73040	82156	72774	65204	70794	56607	58414	55870	73360	77623	53100	57794	43669	69827	56859	52193	67754	57979	89731	63206	66314	72830	60839	77095	45926	59273	55578	4366.91	64634	52778	55657	72976	58086	64864	59218	72763	63580	55324
NAE 20:2	352.321	[M+H]+	C22H41NO2	NAE	MWQCBVWCBTUPDQ-HZJYTTRNSA-N	CCCCC\C=C/C\C=C/CCCCCCCCCC(=O)NCCO	99.9	352.32065:26180 353.324:7930 354.32736:0		94447	86976	107007	141766	86412	112428	104061	109027	96961	90813	102945	112043	95258	96375	91870	112939	85624	83094	84961	90646	109641	95535	103822	87337	101659	74468	80297	278929	77926	119157	93379	80704	77159	116291	93294	91492	72942	83270	84810	74241
NAE 20:3	350.306	[M+H]+	C22H39NO2	NAE	IGERBKTWMBMXMC-PDBXOOCHSA-N	CC\C=C/C\C=C/C\C=C/CCCCCCCCCC(=O)NCCO	99.5	350.30634:11794 351.30969:5398 352.31305:0		36082	29863	54563	105505	66978	42630	51051	28197	34289	28079	50198	57115	21081	21860	39436	43522	51696	14406	65893	74059	80844	84898	59652	67878	39771	38612	41600	47398	29424	1440.62	53743	39072	38162	69343	52574	47115	40269	46919	43378	46534
NAE 20:4	348.291	[M+NH4]+	C22H37NO2	NAE	ZTNVCFQDUOWGNJ-LTKCOYKYSA-N	CC\C=C/C\C=C/C\C=C/C\C=C/CCCCCCC(=O)NCCO	99.7	348.2905:25095 349.29385:11357 350.29721:0		59278	21311	103617	168240	95645	137953	71048	80799	110619	92023	188535	139565	104338	100708	112724	164660	183521	109077	187092	175845	115342	162517	110132	143728	144680	178083	161050	125649	140744	2131.11	202147	151995	133779	223308	164440	159512	133304	153593	128915	146938
NAE 20:5	346.275	[M+IsoProp+Na+H]+	C22H35NO2	NAE	OVKKNJPJQKTXIT-JLNKQSITSA-N	CC\C=C/C\C=C/C\C=C/C\C=C/C\C=C/CCCC(=O)NCCO	99.8	346.27472:9609 347.27807:0 348.28143:20204		7277	657.095	20460	19488	13818	14349	657.095	6571	37517	657.095	29992	22139	6952	14493	21622	26249	30122	657.095	35628	65669	30949	35302	24610	44256	22828	16191	26408	14557	6726	657.095	33410	27161	21592	26847	31992	31517	16814	35860	20748	20564
NAE 21:2	366.336	[M+H]+	C23H43NO2	NAE	MEOHGYOFYYJDPV-NQLNTKRDSA-N	CCCCCC\C=C/C\C=C/CCCCCCCCCC(=O)NCCO	99.8	366.33603:73187 367.33938:25157 368.34274:0		86515	62260	177220	1617005	35950	68051	112840	130531	99944	50016	155440	3595.05	114274	84864	103226	55630	88874	3595.05	350684	567614	224420	124619	92814	113348	95184	257398	232890	104612	3595.05	3595.05	82094	577562	59221	466405	86665	200936	208782	190794	191897	212879
NAE 22:4	376.318	[M+H]+	C24H41NO2	NAE	NCECEOHSWNHORM-LTKCOYKYSA-N	CC\C=C/C\C=C/C\C=C/C\C=C/CCCCCCCCC(=O)NCCO	94.8	376.31775:9053 377.3211:23621 378.32446:6695		28334	22763	29504	57479	29146	20456	22393	29727	14634	21417	28967	29863	21043	21801	24026	30865	21155	21559	27799	21056	35881	22616	22819	21184	29553	7495	13548	67588	14143	22860	22528	29870	27981	33757	33056	33137	14987	15483	14371	14501
NAE 24:5	402.339	[M+H]+	C26H43NO2	NAE	FQLDLDHTDWXEAB-JLNKQSITSA-N	CC\C=C/C\C=C/C\C=C/C\C=C/C\C=C/CCCCCCCC(=O)NCCO	96.9	402.33917:57623 403.34252:19180 404.34588:0		107415	82932	100071	173550	97586	173171	87394	92321	125527	96307	316974	107291	92472	112681	106621	159160	115906	93672	158862	431777	303516	180086	230288	219925	119163	121395	160369	125952	145911	58897	178447	105510	118340	143159	134097	229259	225223	124364	277742	212775
NAE 24:6	400.323	[M+NH4]+	C26H41NO2	NAE	ABXZSQDOPQUFNZ-KUBAVDMBSA-N	CC\C=C/C\C=C/C\C=C/C\C=C/C\C=C/C\C=C/CCCCC(=O)NCCO	97.1	400.32346:20636 401.32681:8939 402.33017:0		104211	47881	110096	219893	148118	54923	51878	48079	66966	56580	72776	88511	52939	63758	142528	108401	99645	138117	164959	106064	104516	129433	122467	139032	52295	113579	62454	73867	61065	250	89394	127308	185224	56127	54761	111597	110658	114384	109162	111950
NAGly 10:0/10:0	417.336	[M+H-H2O]+	C22H41NO5	NAGly	QAZTWTDHVNKPIL-UHFFFAOYNA-N	OC(=O)CN%20.CCCC%10CCCCCC(=O)%20.CCCCCCCCCC(=O)O%10	95	417.33551:61688 418.33886:21630 419.34222:0		636296	519357	593422	918946	458208	554790	556392	577426	489664	463029	512518	549173	502091	515678	471631	600803	487121	393175	432885	612328	623960	541177	535455	524423	495075	411175	480369	408689	414036	446579	535549	425981	407497	777050	418339	358433	333642	322704	305007	298556
NAGly 10:0/11:0	414.321	[M+H]+	C23H43NO5	NAGly	IXBWERZFGSCYQW-UHFFFAOYNA-N	OC(=O)CN%20.CCCCC%10CCCCCC(=O)%20.CCCCCCCCCC(=O)O%10	100	414.32126:36174 415.32461:13599 416.32797:19289		158210	111344	208359	413233	102803	75869	83337	119397	149114	85895	88221	141446	265044	348211	276859	171869	83578	27100	268635	210479	171332	189954	105193	91539	75529	92207	141606	98059	67109	639.155	6392	191364	66004	130756	84022	151931	129227	137060	134561	112204
NAGly 10:0/13:0	442.353	[M+H]+	C25H47NO5	NAGly	JSKZSTCCDNSGFX-UHFFFAOYNA-N	OC(=O)CN%20.CCCCCCC%10CCCCCC(=O)%20.CCCCCCCCCC(=O)O%10	100	442.35269:111638 443.35604:40707 444.3594:11066		361248	183496	277357	705559	223033	115457	116779	209450	242482	176639	184001	276685	811556	931312	896721	399681	147858	57146	622432	278215	327229	283436	198939	172354	157450	154733	294393	195171	141562	14478	83556	327482	111915	233559	139959	284499	266042	267032	250998	258391
NAGly 10:0/13:1	440.337	[M+H]+	C25H45NO5	NAGly	WGQLVHHQEZAUPI-LGMDPLHJNA-N	OC(=O)CN%20.CCC/C=C\C%10CCCCCCC(=O)%20.CCCCCCCCCC(=O)O%10	100	440.3371:128982 441.34045:50817 442.34381:10135		160031	154609	254293	434423	97126	108102	202521	292431	348175	120257	182291	239321	1041907	914260	803519	199354	97049	109655	282045	268607	152779	186058	131420	98642	208524	183356	195775	109047	66263	59335	79584	436456	95253	273413	176992	202624	215725	197413	213133	207172
NAGly 10:0/15:1	485.398	[M+H]+	C27H49NO5	NAGly	FGRPFQJVVOIHRZ-CYVLTUHYNA-N	OC(=O)CN%20.CCCCC/C=C\C%10CCCCCCC(=O)%20.CCCCCCCCCC(=O)O%10	94.7	485.39819:5178 486.40154:0 487.4049:0		6506	22308	15345	35238	14882	20354	21012	28464	29974	20938	14964	22834	2737	273.75	22673	7166	28775	20217	13799	16849	23005	27542	36494	14850	21391	20992	273.75	273.75	23652	273.75	21831	22103	14586	23366	273.75	12344	273.75	12784	13168	26921
NAGly 10:0/20:0	557.492	[M+H]+	C32H61NO5	NAGly	NMKALVYJTQSLFF-UHFFFAOYNA-N	OC(=O)CN%20.CCCCCCCCCCCC%10CCCCCCCC(=O)%20.CCCCCCCCCC(=O)O%10	95.1	557.49194:39905 558.49529:19955 559.49865:14675		99683	117891	143111	187633	92373	356961	68581	232431	330460	174736	298521	264977	297503	264869	298182	299751	238513	249292	37799	128262	162628	148567	131586	94042	203012	354140	222189	370811	303500	3779.87	207008	337425	317212	291128	353946	251233	238761	256402	248997	239883
NAGly 10:0/20:2	553.458	[M+Na]+	C32H57NO5	NAGly	FHXOVICKICGADN-XQFMOLSUNA-N	OC(=O)CN%20.CCCCC/C=C\C/C=C\C%10CCCCCCCCC(=O)%20.CCCCCCCCCC(=O)O%10	100	553.45764:32834 554.46099:16887 555.46435:0		129929	131949	129537	300337	129029	125352	133321	132095	138625	153897	158649	160251	120557	141138	147844	164205	126976	132748	118094	125927	148554	124254	127899	125794	127554	121867	125513	124170	135450	22097	132421	141597	149340	177164	128375	147976	124786	147694	136664	124667
NAGly 10:0/22:2	581.492	[M+H]+	C34H61NO5	NAGly	PZJMXWGEGHDBQY-HWXYQOBYNA-N	OC(=O)CN%20.CCCCC/C=C\C/C=C\CCCC%10CCCCCCCC(=O)%20.CCCCCCCCCC(=O)O%10	94.3	581.49219:50355 582.49554:25221 583.4989:13463		95883	76301	98587	109712	68564	376162	55942	334256	369102	340195	346825	318702	330064	339061	310905	409876	330820	321138	82714	113584	81919	87387	78569	70481	213302	273827	327044	390222	225778	2977	317642	335834	301229	370481	276864	256404	260866	260744	264518	269605
NAGly 10:0/24:1	611.538	[M+H]+	C36H67NO5	NAGly	MNSQPBJQAIZMJM-VLGSPTGONA-N	OC(=O)CN%20.CCCCCCCCCC/C=C\CCCC%10CCCCCCCC(=O)%20.CCCCCCCCCC(=O)O%10	97.7	611.5379:11148 612.54125:5483 613.54461:0		32198	31555	65350	161815	108915	3864	77716	92551	80727	47131	3689	8460	3406	38021	65178	1375	9510	84462	42346	137.516	3102	3533	31969	3580	15439	10082	57727	41811	90480	137.516	16114	56758	68837	19182	42083	89271	84801	106864	101481	91473
NAGly 10:0/24:2	609.523	[M+H]+	C36H65NO5	NAGly	DUJDAILTQYJDDW-OICJTPSNNA-N	OC(=O)CN%20.CCCCCCC/C=C\C/C=C\CCCC%10CCCCCCCC(=O)%20.CCCCCCCCCC(=O)O%10	96	609.52295:11070 610.5263:0 611.52966:7738		673.514	673.514	673.514	8135	673.514	73066	673.514	88962	93310	57997	57947	76495	62198	89616	66703	71791	58371	58064	673.514	6735	673.514	673.514	673.514	673.514	673.514	7624	63670	56741	36024	673.514	71241	105686	50942	56798	27961	64459	57936	51267	67121	68180
NAGly 10:0/26:0	641.58	[M+H]+	C38H73NO5	NAGly	ITODAZOFDJIKOU-UHFFFAOYNA-N	OC(=O)CN%20.CCCCCCCCCCCCCCCCCC%10CCCCCCCC(=O)%20.CCCCCCCCCC(=O)O%10	95.3	641.57959:25857 642.58294:20115 643.5863:0		247444	249284	293870	437181	168611	126605	234971	96252	122518	75543	85975	155026	66509	68395	123884	177140	91738	65291	387817	227678	216304	177651	204696	204703	116996	88677	199852	138868	87760	73297	193808	79268	70178	160513	193733	294114	289640	283942	294571	303174
NAGly 10:0/26:1	639.571	[M+H]+	C38H71NO5	NAGly	ZBBONSKEGQTPQW-MSUUIHNZNA-N	OC(=O)CN%20.CCCCCCCCCC/C=C\CCCCCC%10CCCCCCCC(=O)%20.CCCCCCCCCC(=O)O%10	94.3	639.5705:20988 640.57385:44740 641.57721:17938		21954	6707	20934	68629	45289	44361	29357	96416	84799	58712	84076	71198	42711	58800	49787	81457	69113	78486	98590	33060	22766	23256	52998	53805	87807	78319	126304	60612	66865	670.66	178328	82863	77390	92930	61203	75030	59524	78901	78208	79457
NAGly 10:0/26:2	637.553	[M+H]+	C38H69NO5	NAGly	FUNLCXBIVVTTJD-AUGURXLVNA-N	OC(=O)CN%20.CCCCCCC/C=C\C/C=C\CCCCCC%10CCCCCCCC(=O)%20.CCCCCCCCCC(=O)O%10	98	637.55341:15795 638.55676:8514 639.56012:0		51937	640.886	40413	46074	13538	87429	6409	143280	105654	82110	83912	137621	98557	115321	94254	123839	86455	82905	21453	53764	31605	34703	36416	51020	67176	72031	120586	77684	58516	640.886	144714	107708	55704	71384	63092	78542	82630	85678	98188	76616
NAGly 11:0/22:1	597.523	[M+H]+	C35H65NO5	NAGly	JYTDNAIRSXZWBU-NXVVXOECNA-N	OC(=O)CN%20.CCCCCCCC/C=C\CCCC%10CCCCCCCC(=O)%20.CCCCCCCCCCC(=O)O%10	94.9	597.52332:22702 598.52667:12468 599.53003:0		126895	113487	125937	147760	104930	64385	106914	89253	84228	89238	100678	78301	114299	95408	91583	100267	106861	76470	109379	185667	125951	117815	125435	154450	112840	54852	106327	79575	75921	5485.21	92958	99069	85344	87822	69740	98895	102278	103879	99981	103516
NAGly 11:0/24:2	623.534	[M+H]+	C37H67NO5	NAGly	FZTFVDSCULBKAA-NFYLBXPENA-N	OC(=O)CN%20.CCCCCCC/C=C\C/C=C\CCCC%10CCCCCCCC(=O)%20.CCCCCCCCCCC(=O)O%10	98	623.53375:7121 624.5371:0 625.54046:0		737.384	737.384	737.384	737.384	737.384	28839	737.384	30307	24216	29758	43283	30547	35530	49006	31812	38667	44176	32457	737.384	22213	737.384	737.384	737.384	7374	31532	22524	47355	73649	13496	737.384	43194	45155	27729	32070	28123	28046	28252	24845	27209	26113
NAGly 13:1/26:2	677.58	[M+H]+	C41H73NO5	NAGly	NPSULLHQAYVYAX-TZHWTMFMNA-N	OC(=O)CN%20.CCCCCCC/C=C\C/C=C\CCCCCC%10CCCCCCCC(=O)%20.CCC/C=C\CCCCCCCC(=O)O%10	95.5	677.57965:9871 678.583:14534 679.58636:6687		75048	692.445	32949	9899	6924	38018	10780	692.445	38936	692.445	11931	16398	692.445	19835	30961	40631	18403	692.445	44356	65657	84781	68450	59373	87252	41890	18045	48067	7889	15849	692.445	47455	58604	24142	18243	9638	19135	22576	18922	25104	23436
NAGly 16:3/26:4	711.567	[M+H]+	C44H71NO5	NAGly	YAFTXXCDECPUDA-VZAUZSSSNA-N	OC(=O)CN%20.CC/C=C\C/C=C\C/C=C\C/C=C\CCCCC%10CCCCCCCC(=O)%20.CC/C=C\C/C=C\C/C=C\CCCCCC(=O)O%10	100	711.56708:23576 712.57043:20693 713.57379:17287		54471	62830	82485	139315	81142	75010	88009	49765	1277.24	38675	18528	57275	12772	48470	72228	75093	77524	48383	155437	105958	110746	86903	131324	101369	74344	78610	92079	97544	68402	1277.24	44842	93849	75446	85258	95418	45196	84123	83904	87314	83736
NAGly 16:4/22:5	634.446	[M+H]+	C40H59NO5	NAGly	LVZFZGNHIYAEMM-WSJOXXRBNA-N	OC(=O)CN%20.CC/C=C\C/C=C\C/C=C\C/C=C\C/C=C\C%10CCCCC(=O)%20.CC/C=C\C/C=C\C/C=C\C/C=C\CCC(=O)O%10	99.6	634.44574:13557 635.44909:6790 636.45245:5345		145316	333978	387639	76554	64049	165522	329845	245989	215662	198479	363132	354372	210785	97815	240019	220568	173062	354741	158506	268394	222193	401851	294501	227695	353856	401636	359880	296691	197269	143709	58650	366769	393700	305363	269368	524454	115835	97261	125592	198152
NAGly 17:1/22:5	671.537	[M+Na]+	C41H67NO5	NAGly	NIIXKODNRASQLI-UFBQDUTQNA-N	OC(=O)CN%20.CC/C=C\C/C=C\C/C=C\C/C=C\C/C=C\C%10CCCCC(=O)%20.CCCCCCC/C=C\CCCCCCCC(=O)O%10	99.3	671.53693:17134 672.54028:14834 673.54364:0		120731	51484	67501	51462	113307	90978	106240	71508	62008	77594	55627	65455	55203	131543	108296	80934	53392	103687	40967	84330	63929	79241	62609	90206	94449	51137	36368	2364.63	51432	2364.63	64949	102532	85494	80391	23646	63689	64680	66406	60738	64355
NAGly 17:2/24:4	699.567	[M+H]+	C43H71NO5	NAGly	AUWFRGPGWFWNDA-AEAXICHONA-N	OC(=O)CN%20.CC/C=C\C/C=C\C/C=C\C/C=C\CCC%10CCCCCCCC(=O)%20.CCCC/C=C\C/C=C\CCCCCCCC(=O)O%10	100	699.56726:49148 700.57061:30723 701.57397:9447		394601	189900	241651	71047	360423	271144	337386	220941	194039	251910	162315	170782	15874	391781	335086	272840	170269	308017	125786	255762	232053	232756	219033	271019	260250	139187	106542	1587.43	181059	24556	150178	233514	221846	233432	125734	201319	196782	203044	199744	195866
NAGly 19:2/22:5	697.552	[M+H]+	C43H69NO5	NAGly	DYZCBZKCDBMZLH-DSDYXODNNA-N	OC(=O)CN%20.CC/C=C\C/C=C\C/C=C\C/C=C\C/C=C\C%10CCCCC(=O)%20.CCCCCC/C=C\C/C=C\CCCCCCCC(=O)O%10	99.7	697.55212:15901 698.55547:10435 699.55883:0		115563	48332	76014	59796	108430	85850	106674	69894	61266	72601	61792	61296	55280	122479	102013	83916	53300	101603	38704	84547	68232	79612	58691	91927	92941	49767	36993	2123.33	56567	2123.33	54901	108953	86108	86653	21233	59069	59803	72639	61251	60991
NAGly 24:6/21:2	751.596	[M+H]+	C47H75NO5	NAGly	IISVHZVYRWKWPV-WUZTVSDCNA-N	OC(=O)CN%20.CCCCCC/C=C\C/C=C\C%10CCCCCCCCC(=O)%20.CC/C=C\C/C=C\C/C=C\C/C=C\C/C=C\C/C=C\CCCCC(=O)O%10	98.1	751.59637:51730 752.59972:74939 753.60308:258120		364217	177947	213419	167162	157663	359210	152290	188127	347707	222424	246351	260638	145173	250802	248297	390576	156237	107330	343219	418788	463345	351942	422170	392717	313460	210346	365403	174728	214972	85452	388184	173506	194659	209701	246905	275346	281585	277149	243908	252080
NAGlySer 10:0/10:0	504.359	[M+IsoProp+Na+H]+	C25H46N2O7	NAGlySer	WTBCNCULEPSCHF-UHFFFAOYNA-N	CCCCCCCCCC(=O)OC(CCC)CCCCCC(=O)NCC(=O)NC(CO)C(O)=O	88.5	504.35938:22742 505.36272:10003 506.36608:0		123964	60685	133946	182323	114482	135204	130958	105785	68247	51310	164599	151996	54012	61938	15170	108524	89933	55988	116058	107682	166128	132410	117393	120752	76793	176934	81823	87883	65865	1517.02	142900	63802	60792	183877	67222	91726	69685	64921	60297	65240
NAGlySer 10:0/13:1	544.391	[M+IsoProp+Na+H]+	C28H50N2O7	NAGlySer	XYNLHGBRWANSNS-LGMDPLHJNA-N	CCCCCCCCCC(=O)OC(CCCCCCC(=O)NCC(=O)NC(CO)C(O)=O)\C=C/CCC	89	544.39081:7375 545.39416:5187 546.39752:6990		31820	13717	38824	45499	42508	26233	45057	28941	23605	6497	36391	55712	14036	32985	13258	32973	31747	15653	46126	30139	45932	43556	31413	40234	31090	49883	14015	32391	13576	649.716	44319	13970	21039	47823	30528	35701	35216	18717	32351	20461
NAGlySer 10:0/14:1	558.406	[M+H]+	C29H52N2O7	NAGlySer	IHIKLOKLXUOTTD-JXAWBTAJNA-N	CCCCCCCCCC(=O)OC(CCCCCCC(=O)NCC(=O)NC(CO)C(O)=O)\C=C/CCCC	86.6	558.40588:5458 559.40923:0 560.41259:0		13178	675.095	29099	29554	22847	14396	24119	19817	6751	675.095	23507	35909	675.095	21496	675.095	20860	21720	13452	25319	14947	24276	23520	14058	21464	21238	31496	675.095	13081	675.095	675.095	22185	675.095	675.095	26084	22547	16777	17780	16771	17071	17279
NAGlySer 10:0/16:1	586.438	[M+H]+	C31H56N2O7	NAGlySer	MKIHRDPOLLILAC-SILNSSARNA-N	CCCCCCCCCC(=O)OC(CCCCCCC(=O)NCC(=O)NC(CO)C(O)=O)\C=C/CCCCCC	91.5	586.43835:96819 587.4417:47943 588.44506:11470		658868	517700	649863	733528	705192	594694	676939	523674	525263	508074	696718	685934	424510	556804	405882	532784	520825	446344	682973	488998	767416	708280	653096	694879	593804	761286	499662	633328	473699	91428	687313	523861	517022	723647	623997	585682	591727	550012	541760	551237
NAGlySer 10:0/19:0	630.501	[M+H]+	C34H64N2O7	NAGlySer	DPEGVFKWRILSIW-UHFFFAOYNA-N	CCCCCCCCCCC(CCCCCCCC(=O)NCC(=O)NC(CO)C(O)=O)OC(=O)CCCCCCCCC	92.2	630.50116:22019 631.50451:10550 632.50787:0		128301	142150	140113	130582	158257	149974	121800	163778	168534	190505	173274	171894	154843	159114	143608	171536	177314	139755	130720	134479	135480	127823	152454	141903	138250	146135	178801	97506	175662	38319	190460	161028	189758	182089	184325	160240	165017	162135	169596	161001
NAGlySer 10:0/20:1	642.505	[M+H]+	C35H64N2O7	NAGlySer	ONZXNRFYUVSGBT-GFMRDNFCNA-N	CCCCCCCCCC(=O)OC(CCCCCCCCC(=O)NCC(=O)NC(CO)C(O)=O)\C=C/CCCCCCCC	100	642.50519:26064 643.50854:0 644.5119:0		125743	126678	172772	271857	168863	163971	220658	108193	164134	108896	143458	130249	106441	125036	155948	152578	200815	82961	237250	220066	201977	192940	211269	283539	153678	166408	224184	132100	137641	38969	152327	226981	142519	189062	205379	168914	159210	168639	195129	178886
NAGlySer 10:0/23:0	686.566	[M+NH4]+	C38H72N2O7	NAGlySer	JGQPHNCLKYXFCW-UHFFFAOYNA-N	CCCCCCCCCCCCCCC(CCCCCCCC(=O)NCC(=O)NC(CO)C(O)=O)OC(=O)CCCCCCCCC	99.1	686.56647:77267 687.56982:42812 688.57318:14539		77461	115815	146317	194694	78548	156531	86196	169242	169610	152856	227747	242774	195830	135731	105299	193597	252112	190608	178211	193422	147437	199545	127770	266228	192958	251211	365598	656397	156816	37367	228398	273289	175141	179796	266397	148418	157961	149821	170746	197557
NAGlySer 11:0/24:2	710.568	[M+H]+	C40H72N2O7	NAGlySer	BEBOAQNCGDSACA-NFYLBXPENA-N	CCCCCCCCCCC(=O)OC(CCCCCCCC(=O)NCC(=O)NC(CO)C(O)=O)CCC\C=C/C\C=C/CCCCCCC	99.8	710.56848:14903 711.57183:28998 712.57519:20496		48746	67475	69252	140841	95688	35568	97224	60363	76203	44359	87216	87340	53729	47484	84347	51657	91942	66502	106749	109699	94008	107405	115411	110688	92767	76396	85906	11716	84638	1171.6	100022	97774	78556	105310	110125	133425	94808	132323	79689	96393
NAGlySer 13:1/24:2	736.585	[M+H]+	C42H74N2O7	NAGlySer	RXVNTISCTFWQRI-DUDNMCLANA-N	CCCCCCC\C=C/C\C=C/CCCC(CCCCCCCC(=O)NCC(=O)NC(CO)C(O)=O)OC(=O)CCCCCCC\C=C/CCC	99.3	736.58459:11855 737.58794:19902 738.5913:11489		35479	59507	50892	86156	51588	39132	51750	66827	78883	69352	103515	87328	59155	50768	84240	61697	94362	53266	86500	69181	40110	43044	43142	73453	80401	78627	110414	105939	83585	3547.9	109128	118241	96566	109426	129108	112729	77449	97705	84575	83536
NAGlySer 13:1/26:4	760.583	[M+H]+	C44H74N2O7	NAGlySer	HOXVGFJJXBKQHU-VEXKFZTGNA-N	CCC\C=C/CCCCCCCC(=O)OC(CCCCCCCC(=O)NCC(=O)NC(CO)C(O)=O)CCCC\C=C/C\C=C/C\C=C/C\C=C/CC	100	760.58344:14889 761.58679:7276 762.59015:0		131035	122036	120597	169531	85191	73300	71941	60278	63041	51755	29593	41936	79205	51876	61994	51614	45769	149018	32044	61110	74001	55762	54338	29536	35847	43985	41438	100872	63899	1376.55	51622	114606	113983	32282	13766	91080	74052	149830	76446	141550
NAGlySer 14:1/22:5	716.514	[M+H]+	C41H66N2O7	NAGlySer	MQCWAKRDBKWYLU-IGEFAEIKNA-N	CCCC\C=C/CCCCCCCC(=O)OC(CCCCC(=O)NCC(=O)NC(CO)C(O)=O)\C=C/C\C=C/C\C=C/C\C=C/C\C=C/CC	78.5	716.51385:20176 717.5172:10835 718.52056:0		45215	45037	55972	167377	42187	52069	50199	43840	55672	55010	56733	59618	38780	48856	45246	78753	53952	46669	42859	59405	52949	62066	51517	44877	41639	44157	41708	43139	48950	41121	52189	56582	58968	154126	43630	47674	38151	40531	37451	22513
NAGlySer 14:1/24:4	746.566	[M+H]+	C43H72N2O7	NAGlySer	VUGPHOSRJCUATQ-QIZZIZRNNA-N	CCCC\C=C/CCCCCCCC(=O)OC(CCCCCCCC(=O)NCC(=O)NC(CO)C(O)=O)CC\C=C/C\C=C/C\C=C/C\C=C/CC	98.4	746.56604:7151 747.56939:0 748.57275:0		13544	29080	32009	6195	35683	21900	13633	25503	54704	29660	40956	32413	13872	38478	28882	32081	37916	29988	27672	35424	38943	26990	22101	29485	20349	22713	38840	94305	29278	619.463	50181	70753	84941	90429	36940	52097	35357	54402	59742	60989
NAGlySer 16:3/22:5	740.521	[M+Na]+	C43H66N2O7	NAGlySer	XJYWKLKKJVUQQV-YMOWDBPKNA-N	CC\C=C/C\C=C/C\C=C/CCCCCC(=O)OC(CCCCC(=O)NCC(=O)NC(CO)C(O)=O)\C=C/C\C=C/C\C=C/C\C=C/C\C=C/CC	99.8	740.52142:54839 741.52477:32564 742.52813:0		229913	259279	311941	378083	235110	218082	211027	262403	243095	179095	257740	202206	291685	283640	184103	272055	277692	214074	270535	366579	332664	408166	201580	254451	169586	233550	175482	230002	226982	23441	171783	234449	210851	215147	146223	198792	228359	183070	221118	227040
NAGlySer 16:4/11:0	594.408	[M+H]+	C32H52N2O7	NAGlySer	YFVUIKZOOYXDBB-KUXGPOOQNA-N	CCCCC(CCCCCC(=O)NCC(=O)NC(CO)C(O)=O)OC(=O)CC\C=C/C\C=C/C\C=C/C\C=C/CC	96	594.40839:7652 595.41174:0 596.4151:0		31512	35248	53076	46919	57084	39832	48659	32344	20923	21695	35474	39709	33693	23283	37638	35617	38070	45588	53951	34456	39759	49057	43220	42868	34467	44153	23598	31066	44211	2092.33	38588	41653	33045	37940	31275	39671	39721	36647	39664	39013
NAGlySer 17:1/22:5	758.568	[M+H]+	C44H72N2O7	NAGlySer	NUKAMQATLGOZII-UFBQDUTQNA-N	CCCCCCC\C=C/CCCCCCCC(=O)OC(CCCCC(=O)NCC(=O)NC(CO)C(O)=O)\C=C/C\C=C/C\C=C/C\C=C/C\C=C/CC	100	758.56793:17489 759.57128:8733 760.57464:11771		118711	110282	139930	413580	124086	118922	76628	84583	95152	63893	57245	53541	107319	61790	90600	85850	61658	215636	13297	69644	73559	59570	70515	51977	46282	86275	45193	168607	75275	1329.72	59212	210221	186600	152181	37675	226286	187883	213006	224797	228067
NAGlySer 18:1/26:2	834.685	[M+H]+	C49H88N2O7	NAGlySer	QWGNGWKECPARGC-MEZUHZMLNA-N	CCCCCCCC\C=C/CCCCCCCC(=O)OC(CCCCCCCC(=O)NCC(=O)NC(CO)C(O)=O)CCCCC\C=C/C\C=C/CCCCCCC	75.1	834.68542:189663 835.68877:128055 836.69213:0		82948	8294.77	8294.77	1522784	220051	8294.77	229116	232612	8294.77	8294.77	8294.77	8294.77	8294.77	324097	179025	8294.77	447885	287921	8294.77	208513	8294.77	8294.77	443396	190847	321228	8294.77	8294.77	8294.77	8294.77	8294.77	355852	308947	297861	388954	8294.77	8294.77	8294.77	8294.77	8294.77	8294.77
NAGlySer 21:2/26:4	870.69	[M+H]+	C52H88N2O7	NAGlySer	AISRNVFXJRLWNO-QLKFEFAKNA-N	CCCCCC\C=C/C\C=C/CCCCCCCCCC(=O)OC(CCCCCCCC(=O)NCC(=O)NC(CO)C(O)=O)CCCC\C=C/C\C=C/C\C=C/C\C=C/CC	96.9	870.69049:72954 871.69384:19795 872.6972:0		696172	316971	527909	554596	636542	624594	588257	391541	265616	346732	371900	268005	376760	725587	585299	498606	286727	747871	208086	423409	531947	610363	309562	727702	551727	350742	221785	7021.69	290528	209021	447138	410887	320824	530165	70217	251487	249333	265631	269075	226372
NAGlySer 22:6/17:2	754.536	[M+H]+	C44H68N2O7	NAGlySer	JTCNZETWUKOKLP-QZSVGRQINA-N	CCCC\C=C/C\C=C/C(CCCCCCC(=O)NCC(=O)NC(CO)C(O)=O)OC(=O)CC\C=C/C\C=C/C\C=C/C\C=C/C\C=C/C\C=C/CC	100	754.53625:1452335 755.5396:733378 756.54296:431396		9059925	8366468	11272185	10095649	7826815	6674243	6163936	5864064	6030371	5640686	5280514	5566238	7081063	9404086	5471078	5786396	8405987	7041968	6601216	12702085	11568997	13484019	10981342	10815817	4120762	4816102	3892149	6745841	5540769	505454	3697781	6211244	4775690	4312534	5916786	7516671	7155220	7319082	7205430	6996221
NAGlySer 23:0/26:2	906.779	[M+H]+	C54H100N2O7	NAGlySer	KIDSBRSUNZFIKM-OPCMZQCTNA-N	CCCCCCCCCCCCCCCCCCCCCCC(=O)OC(CCCCCCCC(=O)NCC(=O)NC(CO)C(O)=O)CCCCC\C=C/C\C=C/CCCCCCC	75.8	906.77942:136578 907.78277:99050 908.78613:40263		379850	1574743	602864	699782	371657	551241	312647	915956	542852	1090266	484586	1293436	764990	396459	439175	510460	1007783	354248	595471	21488	522463	910793	798205	214880	741282	644518	1268955	21488	386805	462298	1336470	416943	508836	361804	1426534	497971	972377	1009879	927973	1012684
NAGlySer 26:7/19:2	836.615	[M+Na]+	C50H78N2O7	NAGlySer	JKZJKYKILNUIGY-PZUABBTJNA-N	CCCCCC\C=C/C\C=C/C(CCCCCCC(=O)NCC(=O)NC(CO)C(O)=O)OC(=O)CCC\C=C/C\C=C/C\C=C/C\C=C/C\C=C/C\C=C/C\C=C/CC	100	836.61505:48781 837.6184:0 838.62176:40229		388787	414626	463189	429924	525228	355640	388244	565580	397409	492707	523307	426886	525848	602666	361324	384264	477885	528977	475441	442902	487885	354205	424014	407979	480820	346455	357574	474671	330276	32399.3	512185	420698	417266	420123	323993	453371	440567	457340	444461	454104
NAOrn 16:4/20:4	665.49	[M+H]+	C41H64N2O5	NAOrn	VENMMGVZTKVPRH-GWHITCGANA-N	CC\C=C/C\C=C/C\C=C/C\C=C/CCC(=O)OC(CCCCCC(=O)NC(CCCN)C(O)=O)\C=C/C\C=C/C\C=C/C\C=C/CC	99.6	665.48969:35798 666.49304:19778 667.4964:0		152317	113744	109683	162283	135138	209246	123765	267782	306684	225669	208496	235181	185998	161623	252164	192764	285454	164673	240949	267616	143858	174946	185077	236897	348064	315108	431345	149453	196169	48056	360024	409071	277552	444828	354765	341791	321264	344422	342716	310042
Nicotinamide	123.055	[M+H]+	C6H6N2O	Others	DFPAKSUCGFBDDF-UHFFFAOYSA-N	OC(=N)C1=CN=CC=C1	100	123.0553:4922073 124.05865:368781 125.06201:24799		69772848	56743736	47302772	73929968	30703028	52854440	47141648	36327684	35831568	41153112	58837444	55579400	58920604	47632532	51350864	46397608	50215076	19093026	60234112	61271996	54102664	66853472	61185380	25986908	62811956	23576502	23684120	45042056	44106964	8466603	53865536	55976804	19162650	55710284	48830040	46401792	44871112	45744664	44603060	44493720
PC 15:0_44:1	1110.97	[M+Na]+	C67H132NO8P	PC	OQHZRTVCMPJIPK-FCQUAONHNA-N	CCCCCCCCCCCCCCC(=O)OCC(COP([O-])(=O)OCC[N+](C)(C)C)OC(=O)CCCCCCCCCCCCCCCCCCCCCCCCCCCCCCC\C=C/CCCCCCCCCC	84.2	1110.97046:24103 1111.97381:47601 1112.97717:81794		23408	643.328	25266	203610	34688	22583	36053	15476	13531	643.328	27437	33628	6789	643.328	21117	643.328	24086	40912	38564	22036	37536	14686	24106	37029	14209	35139	643.328	643.328	643.328	643.328	643.328	50140	35193	58281	6433	40260	34662	21859	19059	21522
PC 16:3_26:7	854.569	[M+H]+	C50H80NO8P	PC	FHAWPVMMOZTUAY-BVPMTENCNA-N	CC\C=C/C\C=C/C\C=C/CCCCCC(=O)OCC(COP([O-])(=O)OCC[N+](C)(C)C)OC(=O)CCC\C=C/C\C=C/C\C=C/C\C=C/C\C=C/C\C=C/C\C=C/CC	99.9	854.56903:38094 855.57238:24740 856.57574:12652		364783	255552	205013	298424	271025	164412	235212	207198	133737	160512	102599	118747	111425	117836	94312	130453	120036	92550	295086	248600	281979	236785	300810	385974	363183	177035	152421	108492	118877	9255.01	289092	110424	177436	132421	142476	322532	327778	338517	343532	336903
PC 16:4_24:6	826.538	[M+H]+	C48H76NO8P	PC	PKVHFXCNRKVBPK-BYJCUVDKNA-N	CC\C=C/C\C=C/C\C=C/C\C=C/CCC(=O)OCC(COP([O-])(=O)OCC[N+](C)(C)C)OC(=O)CCCC\C=C/C\C=C/C\C=C/C\C=C/C\C=C/C\C=C/CC	100	826.53809:6987 827.54144:0 828.5448:0		1358.07	1358.07	1358.07	1358.07	1358.07	21817	1358.07	38209	30352	32600	13581	1358.07	1358.07	36247	1358.07	30964	31621	21435	1358.07	1358.07	1358.07	1358.07	1358.07	1358.07	32307	35673	33391	1358.07	1358.07	1358.07	48349	15632	39250	32173	1358.07	1358.07	1358.07	1358.07	1358.07	1358.07
PC 20:3_44:12	1152.84	[M+H]+	C72H114NO8P	PC	CGTRACBSACGZDI-LORMLJJBNA-N	CC\C=C/C\C=C/C\C=C/CCCCCCCCCC(=O)OCC(COP([O-])(=O)OCC[N+](C)(C)C)OC(=O)CCCCCC\C=C/C\C=C/C\C=C/C\C=C/C\C=C/C\C=C/C\C=C/C\C=C/C\C=C/C\C=C/C\C=C/C\C=C/CC	94.7	1152.83875:8551 1153.8421:0 1154.84546:0		6668	640.385	640.385	6404	640.385	66547	640.385	57492	60339	46187	54759	58475	50866	45782	57514	72128	55213	49056	640.385	640.385	640.385	640.385	640.385	640.385	42763	63260	50751	33904	60096	640.385	51099	59549	61846	70451	43677	54214	51957	53389	51901	51617
PC 24:2	640.395	[M+H]+	C32H60NO8P	PC	VJUCKFYZFWBUNT-CWXQJLEJNA-N	CCCCCCCC(=O)OCC(COP([O-])(=O)OCC[N+](C)(C)C)OC(=O)CCCCCCC\C=C/C\C=C/CCC	100	640.39478:8397 641.39813:0 642.40149:0		47116	34633	52469	62067	52067	35209	49684	34840	34461	39626	50353	54410	32315	37895	29592	45229	39806	23566	44606	43052	62523	51759	38063	49792	38711	55674	24608	46170	24288	2128.31	46242	32197	28069	51872	49859	34954	39539	21283	38423	40645
PC 31:1	740.52	[M+Na]+	C39H76NO8P	PC	UGZYQGKBZBIVBK-ZCXUNETKNA-N	CCCCCCCC\C=C/CCCCCCCCCCCC(=O)OC(COC(=O)CCCCCCCC)COP([O-])(=O)OCC[N+](C)(C)C	100	740.52039:42327 741.52374:26483 742.5271:0		229913	259279	311941	378083	235110	218082	211027	262403	243095	154101	257740	202206	70722	283640	184103	242026	277692	214074	270535	366579	332664	408166	201580	254451	169586	233550	175482	230002	226982	23441	171783	234449	210851	215147	146223	198792	228359	183070	221118	227040
PC 32:2	752.52	[M+Na]+	C40H76NO8P	PC	ZDIISXZILXMAQK-GJLVVWLQNA-N	CCCCCCC\C=C/C\C=C/CCCCCCCCCCCC(=O)OC(COC(=O)CCCCCCC)COP([O-])(=O)OCC[N+](C)(C)C	100	752.51984:95331 753.52319:51605 754.52655:756920		542726	490804	782881	715786	394969	390985	319896	802454	697855	686867	663663	466292	637522	1022525	422067	810159	760825	844082	394682	988911	725423	699240	500233	703599	497736	504905	771780	566245	544312	22237	528323	633442	649955	465109	418291	636322	608724	622766	604799	600067
PC 32:3	750.504	[M+Na]+	C40H74NO8P	PC	ZJCHBQFJXZUDAV-WZUSAPNINA-N	CCCCCCC\C=C/C\C=C/C\C=C/CCCCCCCCC(=O)OC(COC(=O)CCCCCCC)COP([O-])(=O)OCC[N+](C)(C)C	100	750.50433:12737 751.50768:7463 752.51104:20690		3071.47	3071.47	3071.47	3071.47	3071.47	30715	3071.47	114141	139621	64270	80089	51256	87011	119424	33088	118631	85013	117036	3071.47	3071.47	3071.47	3071.47	3071.47	3071.47	42320	63091	105002	59259	68042	3071.47	51003	107437	105099	35935	34894	43616	46824	46400	45548	61423
PC 34:1	782.567	[M+Na]+	C42H82NO8P	PC	HINNCFGUVNHVTC-HNENSFHCNA-N	CCCCCCCCCC\C=C/CCCCCCCCCCCCCC(=O)OC(COC(=O)CCCCCCC)COP([O-])(=O)OCC[N+](C)(C)C	100	782.56714:2345573 783.57049:1222570 784.57385:364984		17994904	20421620	18487326	18680014	18874702	17994496	17972954	20084030	19813258	22206354	19959464	18318164	21216080	23554480	18660968	17708362	22725372	22002454	18700602	21392784	17810148	20121782	20076338	18916024	20215788	19634464	19539300	20268304	17251196	6156040	18582234	21591710	19678936	18726256	18569694	20503982	20398346	19718754	20023620	20346822
PC 34:2	780.551	[M+Na]+	C42H80NO8P	PC	QQAGDZRFSLWFBO-GJLVVWLQNA-N	CCCCCCC\C=C/C\C=C/CCCCCCCCCCCCCC(=O)OC(COC(=O)CCCCCCC)COP([O-])(=O)OCC[N+](C)(C)C	100	780.55145:4524569 781.5548:2231718 782.55816:1885471		46785308	45698252	47133600	50473848	47051828	39585420	43061152	42515040	42917180	45980000	42824280	41224556	42632588	45510024	41222056	41251552	44608336	43389688	46221960	48307820	45867932	46402036	45843280	47670764	42085120	41726684	43765288	39876212	41762196	13498404	41661076	42982732	43602428	42321396	40271724	44579460	43860656	44307788	43334448	43546380
PC 34:3	778.536	[M+Na]+	C42H78NO8P	PC	CCCQTEPLTYUPRM-WZUSAPNINA-N	CCCCCCC\C=C/C\C=C/C\C=C/CCCCCCCCCCC(=O)OC(COC(=O)CCCCCCC)COP([O-])(=O)OCC[N+](C)(C)C	100	778.53552:2168573 779.53887:1183217 780.54223:1677474		5536564	4543215	5743504	6356421	4691826	15029036	3647072	19716208	22167052	15969585	17501950	16317245	20106834	20222654	15608812	20069266	17860576	18966960	4091292	8174122	5140778	5201119	5256624	6777370	13025827	18460522	19547734	13717186	16249296	1666123	14061111	21419394	20709880	17801116	13062720	16504029	16135736	16079531	15426841	15446168
PC 35:5	788.518	[M+H]+	C43H76NO8P	PC	MFOIGVXYIDQGLT-KDPMOZFYNA-N	CCCCCCCCC(=O)OCC(COP([O-])(=O)OCC[N+](C)(C)C)OC(=O)CCCCCCCCC\C=C/C\C=C/C\C=C/C\C=C/C\C=C/CC	97.5	788.51782:99604 789.52117:53846 790.52453:313314		453070	387323	519594	592476	414479	539334	342067	644765	752563	465683	819466	561231	698583	629100	524649	720680	624840	703851	458572	626613	416622	455758	288983	504931	380278	704132	791112	457999	494596	82856	563452	666019	705267	751443	311737	434185	422062	489352	424377	559612
PC 36:2	808.583	[M+Na]+	C44H84NO8P	PC	OQIUJECZRPKREF-GJLVVWLQNA-N	CCCCCCC\C=C/C\C=C/CCCCCCCCCCCCCCCC(=O)OC(COC(=O)CCCCCCC)COP([O-])(=O)OCC[N+](C)(C)C	100	808.58264:2364533 809.58599:1273653 810.58935:1312185		20651344	19782218	21752306	19358488	23402748	22737210	16761286	24327758	22530122	27264628	24514042	22602576	9335649	28976476	22010558	24128736	25377546	24765824	21580530	23278826	20014096	18205378	22129196	20501504	23308188	19611622	22330774	24156586	17986348	2629556	25521990	24006838	22915858	22703290	18064500	23657638	23490160	22794458	23306520	22846538
PC 36:3	806.567	[M+Na]+	C44H82NO8P	PC	KFEJJJVOBLNOCQ-WZUSAPNINA-N	CCCCCCC\C=C/C\C=C/C\C=C/CCCCCCCCCCCCC(=O)OC(COC(=O)CCCCCCC)COP([O-])(=O)OCC[N+](C)(C)C	100	806.56683:1577244 807.57018:928275 808.57354:2001272		12383285	11928051	13394232	9761306	11379454	13008682	8847998	13788158	13001237	15679369	14362849	12853793	14075120	19121436	13288135	15915863	15834000	14237239	10957187	13707866	11572965	10385437	10327152	11108400	14330742	9184798	12612672	14332719	10153281	1156175	13420180	12361920	11848451	12541289	10099904	13914540	13834263	13837952	13619924	13612538
PC 36:4	804.551	[M+H]+	C44H80NO8P	PC	MYKOBWXPXIAXGZ-KEXYTUSZNA-N	CCCCCCCC(=O)OCC(COP([O-])(=O)OCC[N+](C)(C)C)OC(=O)CCCCCCCCCCCCCC\C=C/C\C=C/C\C=C/C\C=C/CC	100	804.55121:267970 805.55456:141296 806.55792:96400		1780752	1944185	1778275	2334072	2633632	1118353	1988010	2152126	1214418	1870078	1364356	1383961	1746896	1659104	1189638	1257879	1523809	1796368	2221389	1945064	1785297	1686909	2064672	2567528	2976200	1802708	1684303	1229969	1449869	394392	1869334	1449978	2069832	1484210	1626266	1915692	1842101	1907602	1745588	1719756
PC 36:5	802.536	[M+Na]+	C44H78NO8P	PC	TZLKMDUEEBOKMR-MFPUCXCHNA-N	CCCCCCCC(=O)OCC(COP([O-])(=O)OCC[N+](C)(C)C)OC(=O)CCCCCCCCCCC\C=C/C\C=C/C\C=C/C\C=C/C\C=C/CC	100	802.53558:77961 803.53893:44247 804.54229:371898		86726	104957	126339	106564	69137	441187	116093	457003	637174	518811	603405	445925	523189	813472	554240	761136	618735	555907	125914	114952	85687	88091	59946	84070	608567	445777	530807	538153	440709	20930	456211	644873	556200	608717	371270	423765	437702	409166	412136	421026
PC 36:6	800.52	[M+H]+	C44H76NO8P	PC	IMVDQJVSBZPWHT-QUAAIENRNA-N	CCCCCCCC(=O)OCC(COP([O-])(=O)OCC[N+](C)(C)C)OC(=O)CCCCCCCC\C=C/C\C=C/C\C=C/C\C=C/C\C=C/C\C=C/CC	100	800.52014:9939 801.52349:0 802.52685:45824		685.868	685.868	685.868	685.868	685.868	20368	685.868	6859	63172	31325	33328	28748	37448	70139	24994	79144	33991	21535	685.868	685.868	685.868	685.868	685.868	685.868	32502	685.868	21811	41224	685.868	685.868	21457	45325	29691	30295	685.868	18679	17675	685.868	685.868	685.868
PC 38:3	834.597	[M+Na]+	C46H86NO8P	PC	AXZPTOGMSDZDHV-WZUSAPNINA-N	CCCCCCC\C=C/C\C=C/C\C=C/CCCCCCCCCCCCCCC(=O)OC(COC(=O)CCCCCCC)COP([O-])(=O)OCC[N+](C)(C)C	99.4	834.59723:74399 835.60058:42495 836.60394:39857		321712	420736	332542	281334	605800	403025	240425	630845	441954	741028	640667	523256	612522	669263	398242	562042	637072	626366	223442	419460	374203	177988	482978	347467	668686	302810	563378	541428	374692	33422	657099	492504	515520	547657	368735	583709	520357	441249	539841	491049
PC 38:4	832.582	[M+H]+	C46H84NO8P	PC	PXRHGZTYDJWLIH-KEXYTUSZNA-N	CCCCCCCC(=O)OCC(COP([O-])(=O)OCC[N+](C)(C)C)OC(=O)CCCCCCCCCCCCCCCC\C=C/C\C=C/C\C=C/C\C=C/CC	99.8	832.58203:164794 833.58538:93780 834.58874:42720		929192	952152	935890	1036421	1564936	680694	823670	1371092	714822	1280045	866021	912401	1002260	1011973	623113	886058	1056480	1126382	939760	1108200	968193	674875	1230401	1281961	1761841	863580	1057193	874985	693334	98412	1296390	783142	1083528	879775	832541	1059484	1000693	1000336	972142	1014105
PC 38:5	830.567	[M+Na]+	C46H82NO8P	PC	MQSRIHWESHQFAE-MFPUCXCHNA-N	CCCCCCCC(=O)OCC(COP([O-])(=O)OCC[N+](C)(C)C)OC(=O)CCCCCCCCCCCCC\C=C/C\C=C/C\C=C/C\C=C/C\C=C/CC	100	830.56696:216464 831.57031:137479 832.57367:46705		912031	884213	908340	882188	1187490	970653	733788	1838857	1009857	1798323	1113606	1128416	1373560	1668711	869146	1274886	1334346	1481776	984637	987361	871181	773922	909748	1171872	2118902	1276290	1319198	873258	947285	147414	1742301	1116928	1542260	1161042	1139417	1300898	1287432	1288409	1271180	1284115
PC 38:6	828.551	[M+Na]+	C46H80NO8P	PC	MSQRKPKYVJEFQD-QUAAIENRNA-N	CCCCCCCC(=O)OCC(COP([O-])(=O)OCC[N+](C)(C)C)OC(=O)CCCCCCCCCC\C=C/C\C=C/C\C=C/C\C=C/C\C=C/C\C=C/CC	99.9	828.55096:91051 829.55431:53699 830.55767:144647		440254	421395	499830	579688	555249	393110	353431	537554	426537	577178	462534	394854	115337	606722	377051	512039	544774	483570	702610	655693	534872	448322	548992	828035	766104	457378	457488	430516	374104	13136	551362	456552	545700	552099	445792	552687	564634	528861	537729	556558
PC 38:7	826.535	[M+H]+	C46H78NO8P	PC	SUXHMUSOGHOWMU-ZDNAGYMQNA-N	CCCCCCCC(=O)OCC(COP([O-])(=O)OCC[N+](C)(C)C)OC(=O)CCCCCCC\C=C/C\C=C/C\C=C/C\C=C/C\C=C/C\C=C/C\C=C/CC	99.9	826.53522:20963 827.53857:12607 828.54193:38466		6698	635.31	20891	30841	635.31	96443	635.31	145438	142538	133135	116751	86397	95913	149350	80634	129842	134411	124399	33016	43031	6353	635.31	635.31	42302	158489	153575	147550	93413	96363	635.31	139130	139069	174516	148267	105201	109746	109289	103115	103071	104689
PC 40:5	858.596	[M+H]+	C48H86NO8P	PC	OCNPTLYNFQOCIS-MFPUCXCHNA-N	CCCCCCCC(=O)OCC(COP([O-])(=O)OCC[N+](C)(C)C)OC(=O)CCCCCCCCCCCCCCC\C=C/C\C=C/C\C=C/C\C=C/C\C=C/CC	98.1	858.59637:37501 859.59972:24146 860.60308:8829		86614	15244	16614	1257.55	117255	142842	12575	244613	124840	306731	160455	189600	200465	241811	105662	198895	182062	227896	1257.55	51000	44184	1257.55	68072	73031	318486	166931	198585	154654	128677	1257.55	301479	149935	219239	155795	150846	162159	137806	140364	161255	162401
PC 40:7	854.567	[M+Na]+	C48H82NO8P	PC	LXOBZBKBKRYAFP-ZDNAGYMQNA-N	CCCCCCCC(=O)OCC(COP([O-])(=O)OCC[N+](C)(C)C)OC(=O)CCCCCCCCC\C=C/C\C=C/C\C=C/C\C=C/C\C=C/C\C=C/C\C=C/CC	100	854.56689:16704 855.57024:10505 856.5736:58362		66937	64506	104705	116719	114268	95491	98558	134662	96177	132116	138223	118887	97321	119956	104070	124050	127216	120637	118023	96014	94640	81476	54306	91230	182128	149313	139812	123253	129385	5430.65	151276	118632	155062	172121	125640	130915	117391	137937	138082	135774
PC 40:8	852.55	[M+H]+	C48H80NO8P	PC	YFPZDRPTUVXQJW-CLUYAFRTNA-N	CCCCCCCC(=O)OCC(COP([O-])(=O)OCC[N+](C)(C)C)OC(=O)CCCCCC\C=C/C\C=C/C\C=C/C\C=C/C\C=C/C\C=C/C\C=C/C\C=C/CC	99.4	852.55029:16226 853.55364:10658 854.557:11153		96231	56864	68784	97488	98009	33076	53118	72908	33301	59175	31577	24662	16062	35310	23592	49860	34112	15997	117600	95268	88746	57113	90992	144787	151955	59173	46649	28958	36027	1599.71	86952	36583	70475	43232	41699	72915	72380	63725	55115	57490
PC 42:3	890.657	[M+H]+	C50H94NO8P	PC	NGOZTSOBZOIUHW-WZUSAPNINA-N	CCCCCCC\C=C/C\C=C/C\C=C/CCCCCCCCCCCCCCCCCCC(=O)OC(COC(=O)CCCCCCC)COP([O-])(=O)OCC[N+](C)(C)C	91.5	890.65674:25292 891.66009:19847 892.66345:6524		24837	169170	6539	25537	25364	8711	19150	28315	146110	208759	6390	12345	12026	47133	153597	7923	5394	17053	200996	11580	14366	15993	37170	15321	35454	19355	24385	104371	175062	32511	31817	161869	162464	9874	205634	181804	175698	173684	144987	155784
PC 44:6	912.637	[M+Na]+	C52H92NO8P	PC	BIYFANUVTNWUAJ-QUAAIENRNA-N	CCCCCCCC(=O)OCC(COP([O-])(=O)OCC[N+](C)(C)C)OC(=O)CCCCCCCCCCCCCCCC\C=C/C\C=C/C\C=C/C\C=C/C\C=C/C\C=C/CC	73	912.63733:56236 913.64068:39599 914.64404:12297		192426	252600	185266	270798	211553	154602	231422	179205	102810	151690	227128	424034	148403	154355	172647	154681	175610	165374	247758	96650	197922	96154	178693	112147	197245	111258	167785	150785	161276	9615.36	193266	131490	115643	198531	176424	172487	182506	177726	172885	175566
PC 46:1	950.75	[M+H]+	C54H106NO8P	PC	ZHWAEJQDAAAKIO-HNENSFHCNA-N	CCCCCCCCCC\C=C/CCCCCCCCCCCCCCCCCCCCCCCCCC(=O)OC(COC(=O)CCCCCCC)COP([O-])(=O)OCC[N+](C)(C)C	88.2	950.74982:24263 951.75317:8695 952.75653:0		107007	355828	464380	302627	129399	115607	452436	374267	228944	363359	242468	401676	52675	70651	407343	471368	379903	86888	278674	441606	427904	427757	405608	421348	453058	236645	257297	288493	254133	420824	422346	109572	401553	449845	205704	366866	395353	353161	401960	372563
PC 48:4	972.732	[M+H]+	C56H104NO8P	PC	ODFMWJPPTDZJTL-KEXYTUSZNA-N	CCCCCCCC(=O)OCC(COP([O-])(=O)OCC[N+](C)(C)C)OC(=O)CCCCCCCCCCCCCCCCCCCCCCCCCC\C=C/C\C=C/C\C=C/C\C=C/CC	76.1	972.73181:9403 973.73516:7091 974.73852:0		6315	30401	20857	70646	24017	20780	25273	13340	631.5	631.5	30923	70228	6401	631.5	6739	631.5	30448	20104	6526	631.5	43366	631.5	29193	6557	28979	631.5	631.5	6833	631.5	631.5	20857	12839	631.5	29654	6460	14897	26034	13018	25346	25493
PC 50:0	1008.83	[M+H]+	C58H116NO8P	PC	FBHFURGHHGTWEA-UHFFFAOYNA-N	CCCCCCCCCCCCCCCCCCCCCCCCCCCCCCCCCCCCCCCCCC(=O)OC(COC(=O)CCCCCCC)COP([O-])(=O)OCC[N+](C)(C)C	83	1008.82697:33745 1009.83032:92341 1010.83368:62144		120990	360732	95843	197855	611335	152427	169512	123695	568823	242166	92794	106076	385994	347608	385411	99747	98275	293286	315539	115732	125041	157512	681539	105398	332400	100144	206472	131580	402055	9279.39	144783	321282	324444	170868	300009	423560	396945	406655	467952	438507
PC 8:0_14:1	592.389	[M+H]+	C30H58NO8P	PC	MILWCUOSFUATPN-SEYXRHQNNA-N	CCCCCCCC(=O)OCC(COP([O-])(=O)OCC[N+](C)(C)C)OC(=O)CCCCCCC\C=C/CCCC	73.7	592.38947:19185 593.39282:7255 594.39618:0		240242	268286	41946	127859	107752	28280	128708	106916	143190	109703	61291	68984	102801	12763	88298	116288	353006	52160	29532	50192	59556	31855	15054	200361	89661	26586	40086	73284	12215	137414	203640	94954	82135	119253	103241	10927	1092.71	1092.71	1092.71	1092.71
PC 8:0_20:0	678.506	[M+H]+	C36H72NO8P	PC	CZRAKHCOCLXIGZ-UHFFFAOYNA-N	CCCCCCCCCCCCCCCCCCCC(=O)OC(COC(=O)CCCCCCC)COP([O-])(=O)OCC[N+](C)(C)C	99.7	678.5061:73186 679.50945:38710 680.51281:8861		165020	245789	329888	600806	268424	165336	288776	380890	403557	300336	436455	219969	287559	250272	154797	386113	388637	469950	210626	360437	528186	301348	302484	351728	254456	395248	445435	377846	347656	15479.7	286816	268128	475616	245066	391498	297772	293672	290712	295471	302770
PC 8:0_23:0	720.554	[M+H]+	C39H78NO8P	PC	YRLDSOMDEQOYEV-UHFFFAOYNA-N	CCCCCCCCCCCCCCCCCCCCCCC(=O)OC(COC(=O)CCCCCCC)COP([O-])(=O)OCC[N+](C)(C)C	99.9	720.5542:111103 721.55755:53265 722.56091:0		728199	970945	943973	1158360	769204	572287	1124209	740979	508434	545562	777211	608152	759646	721339	642736	532604	923226	836357	499969	1236027	1442763	1125478	928179	1034684	957796	577186	510335	1122549	587061	234925	688081	966987	549810	780112	1058662	836836	818349	831387	814929	642870
PC 8:0_26:5	752.522	[M+H]+	C42H74NO8P	PC	LIHNYZQLMLGPSG-MFPUCXCHNA-N	CCCCCCCC(=O)OCC(COP([O-])(=O)OCC[N+](C)(C)C)OC(=O)CCCCCCCCC\C=C/C\C=C/C\C=C/C\C=C/C\C=C/CC	99.7	752.52167:16605 753.52502:9308 754.52838:0		183.988	183.988	183.988	183.988	183.988	55824	183.988	94025	106869	65180	83810	68755	92429	161633	60827	135067	93960	95741	183.988	1840	183.988	183.988	183.988	183.988	40713	55895	55884	78911	46007	183.988	21186	109873	59337	84138	6504	31822	45170	51890	52555	31134
PC 8:0_28:1	788.617	[M+H]+	C44H86NO8P	PC	JTHSDHJZUXRQAY-HNENSFHCNA-N	CCCCCCCCCC\C=C/CCCCCCCCCCCCCCCC(=O)OC(COC(=O)CCCCCCC)COP([O-])(=O)OCC[N+](C)(C)C	99.6	788.61731:9674181 789.62066:5419118 790.62402:1493218		74844680	79259320	85825520	82387608	88502840	85973752	74466184	85636320	74398168	91401968	89535080	86225984	93882264	90832656	67996664	78267832	89032144	87093272	85104864	84328920	83627424	75943864	88848544	72742832	81236952	83495728	69504488	100702232	71878624	14861361	84476312	80347576	71995928	78628888	79940128	79681080	79701568	77901616	77392136	78898016
PC 8:0_28:6	778.538	[M+H]+	C44H76NO8P	PC	IMVDQJVSBZPWHT-QUAAIENRNA-N	CCCCCCCC(=O)OCC(COP([O-])(=O)OCC[N+](C)(C)C)OC(=O)CCCCCCCC\C=C/C\C=C/C\C=C/C\C=C/C\C=C/C\C=C/CC	100	778.53784:158992 779.54119:93586 780.54455:26284		31537	37645	41186	36703	46771	1101436	47171	867846	1959223	1079172	1737552	1166917	1173787	1733195	1437559	2860961	1298439	1056901	24957	40726	25445	34205	21377	24297	1251819	1227128	1129692	1167514	1112895	77618	1044866	1769524	1453784	1783633	717339	1324447	1264987	1201095	1236933	1245068
PC 8:0_30:3	812.616	[M+H]+	C46H86NO8P	PC	AXZPTOGMSDZDHV-WZUSAPNINA-N	CCCCCCC\C=C/C\C=C/C\C=C/CCCCCCCCCCCCCCC(=O)OC(COC(=O)CCCCCCC)COP([O-])(=O)OCC[N+](C)(C)C	100	812.61615:504804 813.6195:283085 814.62286:82041		3186446	2890299	3384247	2986425	3610046	2870778	2380565	4156039	2496495	4339818	3552062	3677459	3692263	5039588	2761378	3893062	4369928	3971858	2960564	3602520	3231570	2416873	2861757	3473149	4493818	2463592	2858612	3155757	2303498	449877	3471086	2362081	2609595	2875537	2256240	2781758	2891072	2674704	2739204	2890589
PC 8:0_30:8	802.538	[M+H]+	C46H76NO8P	PC	BEYIGRXCVFZGRI-CLUYAFRTNA-N	CCCCCCCC(=O)OCC(COP([O-])(=O)OCC[N+](C)(C)C)OC(=O)CCCC\C=C/C\C=C/C\C=C/C\C=C/C\C=C/C\C=C/C\C=C/C\C=C/CC	99.8	802.5376:44040 803.54095:26797 804.54431:8251		1351.53	1351.53	1351.53	1351.53	1351.53	248010	1351.53	321565	337913	264779	285419	231277	248264	385870	179923	396714	318602	293468	1351.53	13515	1351.53	1351.53	1351.53	1351.53	273793	339773	307060	206492	207739	1351.53	286567	332738	336901	353628	197274	204268	188326	196037	210547	193128
PC 8:0_32:5	836.616	[M+Na]+	C48H86NO8P	PC	OCNPTLYNFQOCIS-MFPUCXCHNA-N	CCCCCCCC(=O)OCC(COP([O-])(=O)OCC[N+](C)(C)C)OC(=O)CCCCCCCCCCCCCCC\C=C/C\C=C/C\C=C/C\C=C/C\C=C/CC	100	836.61627:332999 837.61962:205262 838.62298:59104		618577	531005	566227	568159	985610	1276473	455149	2574666	947886	2608768	1397780	1737608	1644771	2107174	856047	1767280	1695438	1876682	541552	670940	528144	323317	574976	825573	2852907	1633920	1624296	1210160	990822	274745	2548948	1291883	1881446	1234172	1187774	1495126	1499793	1405714	1462749	1478536
PC 8:0_32:6	834.601	[M+H]+	C48H84NO8P	PC	BQABTNNQIPRRDE-QUAAIENRNA-N	CCCCCCCC(=O)OCC(COP([O-])(=O)OCC[N+](C)(C)C)OC(=O)CCCCCCCCCCCC\C=C/C\C=C/C\C=C/C\C=C/C\C=C/C\C=C/CC	100	834.60095:315059 835.6043:210727 836.60766:63821		1342190	1109790	1280347	835988	1225328	1678165	971798	2006335	944365	1929064	1370494	1665534	1546347	2356701	1145978	2006066	1858894	1546628	1151672	1252624	1191919	1022198	1102658	1322851	2634326	1262409	1273369	1438992	1007374	169266	2032444	1008667	1103118	1230373	1291104	1192145	1272438	1208766	1235060	1241993
PC 8:0_32:7	832.585	[M+H]+	C48H82NO8P	PC	LXOBZBKBKRYAFP-ZDNAGYMQNA-N	CCCCCCCC(=O)OCC(COP([O-])(=O)OCC[N+](C)(C)C)OC(=O)CCCCCCCCC\C=C/C\C=C/C\C=C/C\C=C/C\C=C/C\C=C/C\C=C/CC	100	832.58527:240862 833.58862:146355 834.59198:45290		836058	756880	1004800	981182	1067111	1296205	922900	1591608	1063769	1494967	1697649	1300396	1256071	1383402	1115183	1485069	1673844	1449022	1337288	972610	718209	727108	680119	1292556	2735348	2122973	1704878	1212438	1567482	148427	2198153	1208032	1810249	1847804	1349330	1401328	1451720	1410517	1437603	1400047
PC 8:0_32:9	828.553	[M+H]+	C48H78NO8P	PC	LSYSESJTHLJMEE-YJQXEXJINA-N	CCCCCCCC(=O)OCC(COP([O-])(=O)OCC[N+](C)(C)C)OC(=O)CCC\C=C/C\C=C/C\C=C/C\C=C/C\C=C/C\C=C/C\C=C/C\C=C/C\C=C/CC	99.4	828.55267:66909 829.55602:40411 830.55938:22796		131766	68722	99333	120988	112113	309722	58657	488383	298240	344144	280589	256046	258339	353456	178869	356422	337552	280875	135829	160064	116137	85996	98563	202063	597841	472918	402353	210281	239195	5865.67	489846	264906	465551	320373	282180	264182	242751	241960	240837	241961
PC 8:0_34:4	866.663	[M+H]+	C50H92NO8P	PC	VPFZTXADTSCKDC-KEXYTUSZNA-N	CCCCCCCC(=O)OCC(COP([O-])(=O)OCC[N+](C)(C)C)OC(=O)CCCCCCCCCCCCCCCCCCCC\C=C/C\C=C/C\C=C/C\C=C/CC	100	866.66302:27345 867.66637:18182 868.66973:6510		96016	106844	141227	190888	126574	144206	105980	220755	121054	119345	187185	144249	217686	166341	132919	119484	176726	201656	69825	136308	119581	88464	133296	122733	274848	141789	136078	90361	114072	6982.49	191719	264266	205022	221326	117745	156909	154568	165435	155996	153798
PC 8:0_34:9	856.584	[M+Na]+	C50H82NO8P	PC	IRPZOUHMUWOOEG-YJQXEXJINA-N	CCCCCCCC(=O)OCC(COP([O-])(=O)OCC[N+](C)(C)C)OC(=O)CCCCC\C=C/C\C=C/C\C=C/C\C=C/C\C=C/C\C=C/C\C=C/C\C=C/C\C=C/CC	99.7	856.58435:55994 857.5877:36817 858.59106:23322		218769	134115	156735	173258	227166	171786	146131	278443	112904	194224	177490	177582	160449	166103	105627	170977	197407	177404	226114	180898	175151	129852	170757	287816	491516	283273	205146	129144	165535	10562.7	323695	137886	238739	185556	199808	198187	193052	182821	159595	193627
PC 8:0_40:2	954.784	[M+H]+	C56H108NO8P	PC	FSWJRRZCXMLPJR-GJLVVWLQNA-N	CCCCCCC\C=C/C\C=C/CCCCCCCCCCCCCCCCCCCCCCCCCCCC(=O)OC(COC(=O)CCCCCCC)COP([O-])(=O)OCC[N+](C)(C)C	90.8	954.78412:21512 955.78747:50834 956.79083:32340		41428	203827	235524	198159	102313	244674	64545	186892	179756	309973	152693	179781	189542	78727	163076	133369	258113	116564	192404	202864	132910	145405	233706	130553	51056	232605	279816	300125	168925	103255	292439	186765	178297	179820	155235	96727	376676	423425	377119	382119
PC 9:0_22:1	718.538	[M+H]+	C39H76NO8P	PC	UGZYQGKBZBIVBK-ZCXUNETKNA-N	CCCCCCCC\C=C/CCCCCCCCCCCC(=O)OC(COC(=O)CCCCCCCC)COP([O-])(=O)OCC[N+](C)(C)C	100	718.53827:256587 719.54162:126367 720.54498:34529		1439922	1280939	1800323	1777558	1012841	849474	1055806	908434	852688	896341	893722	764377	1025513	1565329	761715	889701	1349657	1158001	630144	2514815	2227502	2445830	1632489	1873180	717232	749790	654669	998846	830843	65969	635026	1041209	746291	700865	711475	1071959	987035	1016729	1065805	1031098
PC 9:0_24:3	742.538	[M+H]+	C41H76NO8P	PC	ANLYQBTVVNHOAL-JRQMLGJJNA-N	CCCCCCCCC(=O)OCC(COP([O-])(=O)OCC[N+](C)(C)C)OC(=O)CCCCCCCC\C=C/C\C=C/C\C=C/CCCCCCC	100	742.53839:255937 743.54174:132372 744.5451:35147		613772	482155	721751	619910	347172	1342842	344047	2424284	2442608	1693015	2113214	1455317	2433753	2687750	423253	2189770	2244323	2302892	257332	1137719	702883	584055	511363	818026	1460138	2122843	2421706	388804	693710	40715	1537826	2374570	976800	1790335	350049	1482670	1352878	1373365	1247749	1338463
PC 9:0_26:2	772.586	[M+IsoProp+H]+	C43H82NO8P	PC	DOPWEOPNLIWONK-LTXDKZCQNA-N	CCCCCCCCC(=O)OCC(COP([O-])(=O)OCC[N+](C)(C)C)OC(=O)CCCCCCCCCCCCC\C=C/C\C=C/CCCCCCC	99.8	772.58563:1172623 773.58898:614603 774.59234:167698		3475934	3345983	3605489	3122962	2874344	8590330	2901957	9983443	8750063	11749771	11018455	8745015	11410831	16023044	9454376	10399809	12569356	11440946	1872688	5587116	3417580	3566367	3027761	4545595	9469692	9132128	10658109	8976243	8125616	2722321	9788287	10957169	8795599	9299333	6686994	3751502	8165644	3692528	7908027	3179822
PC 9:0_26:3	770.57	[M+H-H2O]+	C43H80NO8P	PC	CAVQYQUIVKHMQF-JRQMLGJJNA-N	CCCCCCCCC(=O)OCC(COP([O-])(=O)OCC[N+](C)(C)C)OC(=O)CCCCCCCCCC\C=C/C\C=C/C\C=C/CCCCCCC	99.9	770.56989:663783 771.57324:371446 772.5766:97258		5885791	5776209	6633716	4437504	4143298	3281037	3935049	6105722	3388450	6436340	6643872	2942724	3485680	9022829	5723012	7049936	7085630	6633738	3463760	7951244	5697311	5291166	4643762	5953338	6326179	2116520	6347252	3358687	2711658	286453	5568708	3683734	2917662	5305326	2113113	5572438	5410069	5447480	5271914	5218141
PC 9:0_26:4	768.554	[M+H]+	C43H78NO8P	PC	SIBIKXOOSMDGHF-FFSDQCCLNA-N	CCCCCCCCC(=O)OCC(COP([O-])(=O)OCC[N+](C)(C)C)OC(=O)CCCCCCCCCCCC\C=C/C\C=C/C\C=C/C\C=C/CC	100	768.55389:177043 769.55724:107830 770.5606:30974		302663	236469	464015	19901	166548	669667	150650	929501	1039769	846887	946515	770820	1014371	1981411	807603	1312799	1094536	1044524	143132	595494	359540	357203	172673	325460	716225	502123	724684	817878	553839	40955	623637	1058784	730463	774201	408204	646882	731252	606884	685940	710864
PC 9:0_28:1	802.632	[M+H]+	C45H88NO8P	PC	UFORAMVBGUSQAA-VXPUYCOJNA-N	CCCCCCCCCC\C=C/CCCCCCCCCCCCCCCC(=O)OC(COC(=O)CCCCCCCC)COP([O-])(=O)OCC[N+](C)(C)C	100	802.63214:106394 803.63549:63272 804.63885:19842		787628	784838	819705	909711	918316	674781	1007559	855587	662131	750975	922542	666053	1024713	1044664	692679	591068	796713	1022197	680259	1052148	960033	779047	1074487	1032795	996588	759526	636446	797580	556518	53994	971867	1049628	717975	753185	645024	793326	800482	785290	800856	768622
PC 9:0_28:2	800.617	[M+H]+	C45H86NO8P	PC	WTQHPPMYIKNELC-LTXDKZCQNA-N	CCCCCCCCC(=O)OCC(COP([O-])(=O)OCC[N+](C)(C)C)OC(=O)CCCCCCCCCCCCCCC\C=C/C\C=C/CCCCCCC	99.9	800.61682:165534 801.62017:85678 802.62353:24874		1387221	1314430	1392807	1137044	1183475	1325944	1011403	1557863	1230781	2000392	1707564	1290603	1741797	2308371	1418419	1663591	1871960	1804931	865486	1882150	1585534	1332600	1331886	1579390	1552685	1151630	1592236	1562549	1227160	227991	1531556	1478482	1282781	1295788	1023658	1212941	1406790	1178734	1452972	1430812
PC 9:0_44:5	1018.82	[M+H]+	C61H112NO8P	PC	RPEGXWFEPKXUTN-KDPMOZFYNA-N	CCCCCCCCC(=O)OCC(COP([O-])(=O)OCC[N+](C)(C)C)OC(=O)CCCCCCCCCCCCCCCCCCCCCCCCCCC\C=C/C\C=C/C\C=C/C\C=C/C\C=C/CC	90.3	1018.82434:12929 1019.82769:22334 1020.83105:22461		112576	20771	140342	161915	162858	189412	163156	88839	37725	12031	92631	115348	29559	86108	30297	114058	109424	79100	20398	144780	147063	209782	224312	139159	83438	75690	19735	1203.06	96545	1203.06	143815	27016	19619	246321	13593	43146	40633	40368	35056	45129
PC O-13:0	454.293	[M+H]+	C21H44NO7P	EtherPC	XCASEPDFHZOEQI-UHFFFAOYNA-N	CCCCCCCCOCC(COP([O-])(=O)OCC[N+](C)(C)C)OC(=O)CCCC	100	454.29272:49611 455.29607:19437 456.29943:0		49944	77970	167304	360249	231587	99929	125507	142527	91464	179534	244072	129406	172500	138893	87999	156380	252596	250804	309106	139011	97684	187046	82695	196557	171570	320190	221814	155708	239185	6468	158457	195372	339899	251142	112617	191699	180256	201398	194576	196668
PC O-14:0	468.308	[M+H]+	C22H46NO7P	EtherPC	DNZJPXPUYGBVPQ-UHFFFAOYNA-N	CCCCCCCCOCC(COP([O-])(=O)OCC[N+](C)(C)C)OC(=O)CCCCC	100	468.30847:187997 469.31182:62775 470.31518:10945		73061	184202	394926	764252	749225	214713	298163	357300	144185	583134	639424	303907	416421	424168	137992	428072	851299	1470610	547744	243312	218133	320498	180721	349406	527258	934107	637836	497773	878086	14389	452620	505671	928073	468798	301986	502349	469380	432647	461430	447504
PC O-15:0	482.324	[M+NH4]+	C23H48NO7P	EtherPC	MWMTZUVIZDAFPE-UHFFFAOYNA-N	CCCCCCCCOCC(COP([O-])(=O)OCC[N+](C)(C)C)OC(=O)CCCCCC	100	482.32416:168646 483.32751:59935 484.33087:12077		98207	206702	394017	719057	846288	238825	329759	335050	163563	597240	659320	299047	434699	449158	213053	326199	941236	1240891	398517	293107	200177	427269	242064	564806	554772	1113060	701999	429143	946640	34591	526263	612064	1040423	600746	289315	537725	504418	536005	524610	513976
PC O-17:1	508.34	[M+H]+	C25H50NO7P	EtherPC	PNMAFAQYBVBMQN-KTKRTIGZNA-N	CCC\C=C/CCCCCCCCOCC(COP([O-])(=O)OCC[N+](C)(C)C)OC(=O)CCC	100	508.33972:83081 509.34307:31415 510.34643:6116		55889	159839	348711	285157	880355	187119	166053	135992	57333	500999	407762	220762	267671	348451	169998	246047	734628	911317	474429	190209	140061	459105	168827	375385	409594	499068	316835	415318	584505	5588.87	307505	222263	572534	312670	183729	396664	372835	392094	378778	382266
PC O-19:0	538.387	[M+H]+	C27H56NO7P	EtherPC	IYHPDZVSHYSYRA-UHFFFAOYNA-N	CCCCCCCCCCC(=O)OC(COCCCCCCCC)COP([O-])(=O)OCC[N+](C)(C)C	100	538.38678:15620 539.39013:8570 540.39349:0		2410.67	31978	56305	75488	90649	39259	58650	48158	24107	80329	97711	60428	66809	74941	51381	47876	104986	113199	57222	40638	35313	51550	49465	63608	88854	99749	76064	65567	85478	2410.67	81334	77469	101344	68364	45006	57606	72395	91754	66869	86327
PC O-20:0	552.401	[M+H]+	C28H58NO7P	EtherPC	XIGMNEQKDIWMQP-UHFFFAOYNA-N	CCCCCCCCCCCC(=O)OC(COCCCCCCCC)COP([O-])(=O)OCC[N+](C)(C)C	99.3	552.40112:9559 553.40447:0 554.40783:0		649.11	649.11	32898	47288	42875	24720	23774	34096	6491	35711	55068	37720	36704	36982	14793	15218	59105	65035	31000	23729	20550	15542	20924	24460	49661	61867	34380	42011	45191	649.11	40228	42201	62870	48709	30844	41032	23838	41415	40413	41448
PC O-20:2	548.377	[M+IsoProp+Na+H]+	C28H54NO7P	EtherPC	WAKAXMGRMDDRSA-UTJQPWESNA-N	CCC\C=C/C\C=C/CCCCCCCCOCC(COP([O-])(=O)OCC[N+](C)(C)C)OC(=O)CCC	85.7	548.37665:87757 549.38:29810 550.38336:0		5216	79873	629589	831143	951680	421559	626278	467214	67137	594444	848572	444231	632491	310064	372780	459339	858488	881230	895761	355394	388840	708155	382702	665112	824299	861574	638429	485778	858633	65375	706821	725994	880577	762483	507200	694457	548955	516803	555144	567846
PC O-20:3	546.355	[M+H]+	C28H52NO7P	EtherPC	BLELCRPIGKRWIH-ORZIMQNZNA-N	CCCC(=O)OC(COCCCCCC\C=C/C\C=C/C\C=C/CC)COP([O-])(=O)OCC[N+](C)(C)C	100	546.35541:159592 547.35876:64224 548.36212:14986		274259	518056	798257	1167088	1842174	442046	667782	721014	321781	1163685	1058424	556411	779860	706285	426956	519149	1371666	1745775	1124226	453112	408508	511380	391283	783383	1406594	1172381	736580	729488	1232157	8312	845424	893022	1514353	903817	517161	907653	876640	869104	858855	856506
PC O-20:5	542.324	[M+H]+	C28H48NO7P	EtherPC	MONBFTDZIISDNE-NEUKSRIFNA-N	CC\C=C/C\C=C/C\C=C/C\C=C/C\C=C/CCOCC(COP([O-])(=O)OCC[N+](C)(C)C)OC(C)=O	100	542.32385:203969 543.3272:104776 544.33056:107174		42592	75445	142385	224242	361213	251430	84182	591117	237815	1178488	715009	394229	370038	378730	234123	396565	854126	1782245	246328	48579	14690	31605	26524	126698	607186	1319269	696833	433511	958787	1468.97	766155	763756	1882110	756974	230559	467916	482268	474596	468529	467857
PC O-22:2	576.398	[M+H]+	C30H58NO7P	EtherPC	LYABCJZZYJMTCY-XVTLYKPTNA-N	CCCCCC(=O)OC(COCCCCCCCC\C=C/C\C=C/CCC)COP([O-])(=O)OCC[N+](C)(C)C	89.5	576.39764:10410 577.40099:5688 578.40435:0		679.193	6792	36015	39051	51438	21711	53170	24863	14352	16032	54364	26844	34175	13547	19900	16227	40811	59716	72251	16604	22855	36980	22476	39667	58259	52746	26163	22244	48499	679.193	46078	38065	31389	40648	32289	30555	17750	46557	20707	44370
PC O-22:4	572.37	[M+H]+	C30H54NO7P	EtherPC	JQEVCZIGKRQYPW-JAWPMMNVNA-N	CCCCCC(=O)OC(COCCC\C=C/C\C=C/C\C=C/C\C=C/CC)COP([O-])(=O)OCC[N+](C)(C)C	99.7	572.3703:57434 573.37365:24089 574.37701:6650		102539	170952	212071	355395	611997	66794	163233	149264	36837	196560	141636	109325	122749	108837	73369	96630	174265	254260	252431	76435	101118	122950	120621	193200	261117	196910	156032	108195	213005	3683.68	191372	187857	240615	166102	101151	162342	157103	164892	165034	161833
PC O-22:5	570.355	[M+H]+	C30H52NO7P	EtherPC	HCGYVCKZRVBPOW-QXPWYRSVNA-N	CCCC(=O)OC(COCC\C=C/C\C=C/C\C=C/C\C=C/C\C=C/CC)COP([O-])(=O)OCC[N+](C)(C)C	99.8	570.35474:87015 571.35809:37888 572.36145:15465		39650	77190	303290	156495	802836	107936	254326	168243	58260	366945	593428	154628	408921	119602	92789	326241	736744	578540	516908	55462	104633	154062	60838	302056	482055	1080785	232031	442306	858326	3965.04	292135	230070	508163	622805	303555	544360	457220	544123	521677	527430
PC O-23:2	590.425	[M+H]+	C31H60NO7P	EtherPC	WVZSUVZRSKWGEZ-CWXQJLEJNA-N	CCCCCCC(=O)OC(COCCCCCCCC\C=C/C\C=C/CCC)COP([O-])(=O)OCC[N+](C)(C)C	77.2	590.42523:26253 591.42858:12625 592.43194:0		311307	333562	238673	261510	285724	237673	292583	191775	404744	375839	201219	256573	191126	303107	187121	220327	328683	266399	272977	194022	299952	191968	196462	311947	196069	172589	268625	406583	168381	199233	292224	277750	292081	224555	181937	478404	512407	482030	470094	507935
PC O-26:2	632.472	[M+H]+	C34H66NO7P	EtherPC	OKCAUCFHHILEFV-NFYLBXPENA-N	CCCCCCCCOCC(COP([O-])(=O)OCC[N+](C)(C)C)OC(=O)CCCCCCC\C=C/C\C=C/CCCCC	77.8	632.47205:8151 633.4754:6348 634.47876:6451		44123	39947	59760	103597	64176	51366	60648	47431	54054	28991	53909	40924	61059	57047	49580	41170	45250	58504	48428	76239	60594	56565	58344	65371	46461	48985	35172	1355.48	33876	1355.48	44826	93499	61719	65028	13555	31069	43432	28771	32684	42825
PC O-28:0	664.527	[M+H]+	C36H74NO7P	EtherPC	XXLQKVUVBTUOQV-UHFFFAOYNA-N	CCCCCCCCCCCCCCCCCCCC(=O)OC(COCCCCCCCC)COP([O-])(=O)OCC[N+](C)(C)C	99.6	664.52673:29319 665.53008:16788 666.53344:0		79884	137511	157975	214048	106519	100103	146044	123582	160210	82019	149004	106549	112695	80299	93215	150607	128845	105449	127193	120595	239823	163420	131707	114409	83035	116877	123369	153487	144388	7988.37	120396	96704	105558	107738	189122	117936	118218	123335	112659	110718
PC O-29:1	676.528	[M+H]+	C37H74NO7P	EtherPC	BZUTVWIRVFMRHC-HNENSFHCNA-N	CCCCCCCCC\C=C/CCCCCCCCCC(=O)OC(COCCCCCCCC)COP([O-])(=O)OCC[N+](C)(C)C	99.6	676.52844:22210 677.53179:11599 678.53515:11862		68591	130850	169256	265899	95659	112443	83241	105732	165300	102354	161901	128664	122038	110639	99865	135553	166094	135954	60701	178378	167655	165396	142839	150176	108159	144101	141817	294198	139511	6070.07	79185	165513	138362	149007	214822	148801	138798	154046	150805	167188
PC O-29:2	674.512	[M+IsoProp+Na+H]+	C37H72NO7P	EtherPC	ZJRDYFWFGHYPGS-GJLVVWLQNA-N	CCCCCCCCOCC(COP([O-])(=O)OCC[N+](C)(C)C)OC(=O)CCCCCCCCC\C=C/C\C=C/CCCCCC	100	674.51184:113340 675.51519:61512 676.51855:19212		363986	408112	581573	521657	351841	379830	349592	196014	236976	158054	218084	254750	235397	283913	258742	216569	278361	215644	272622	503109	637740	875539	612657	426383	139261	201865	139112	324112	270386	39704	141921	183050	147453	204063	289670	279284	268463	281746	269116	275435
PC O-29:3	672.5	[M+H]+	C37H70NO7P	EtherPC	PJRXEKAKBLLXJS-BLMAZVTDNA-N	CCCCCCCCCOCC(COP([O-])(=O)OCC[N+](C)(C)C)OC(=O)CCCCCCCCC\C=C/C\C=C/C\C=C/CC	92.2	672.50031:12852 673.50366:7180 674.50702:0		69292	73295	66280	96970	79469	70782	67726	68471	61562	54883	68200	58966	64894	69848	65375	56192	52958	47306	53923	65221	74869	75095	71046	59736	53205	64662	55591	64021	63954	4730.59	70042	76643	61650	64263	63966	72490	70971	70579	68250	57067
PC O-30:0	692.559	[M+H]+	C38H78NO7P	EtherPC	QWXGXDFYLSOKRF-UHFFFAOYNA-N	CCCCCCCCCCCCCCCCCCCCCC(=O)OC(COCCCCCCCC)COP([O-])(=O)OCC[N+](C)(C)C	100	692.55896:358906 693.56231:200803 694.56567:45693		1429526	2211400	2122798	2699033	1493406	1622125	2740185	1003731	1381022	783901	1221495	1361448	1301236	779695	1385422	1144989	1147286	990617	1776358	1485601	2988315	2645156	2105217	1458081	1017116	1071791	864898	1588037	1515960	671708	1051592	1029553	948970	1132051	2410884	1392526	1413486	1380016	1371502	1391677
PC O-30:1	690.543	[M+Na]+	C38H76NO7P	EtherPC	CNXQXEMKYGYFSY-ZCXUNETKNA-N	CCCCCCCCOCC(COP([O-])(=O)OCC[N+](C)(C)C)OC(=O)CCCCCCCCCCC\C=C/CCCCCCCC	100	690.54303:78873 691.54638:36720 692.54974:152812		295374	546438	505346	657949	356244	371920	719976	271441	371371	266049	361465	351017	368754	182217	336021	349199	339686	285647	530996	402979	688142	675824	525612	347844	350715	331744	244012	521529	398750	222255	266995	265749	304598	345190	778238	357869	356263	364907	342306	351715
PC O-30:2	688.526	[M+IsoProp+Na+H]+	C38H74NO7P	EtherPC	HQCTYYIKBFPYOO-NFYLBXPENA-N	CCCCCCCCOCC(COP([O-])(=O)OCC[N+](C)(C)C)OC(=O)CCCCCCCCCCC\C=C/C\C=C/CCCCC	98.9	688.52612:29331 689.52947:15600 690.53283:6754		139972	168276	171037	198853	129445	107063	153874	83276	96974	84589	98506	93019	94725	117233	118518	98501	99928	86882	97311	182884	227876	268130	190720	138286	105634	99651	83414	125993	103654	14459	54776	107548	93089	106826	125516	106497	123251	119155	98676	102233
PC O-30:3	686.511	[M+H]+	C38H72NO7P	EtherPC	GXPRKIGYQRPIIZ-SKFHMOIXNA-N	CCCCCCCCOCC(COP([O-])(=O)OCC[N+](C)(C)C)OC(=O)CCCCCCCC\C=C/C\C=C/C\C=C/CCCCC	99.6	686.51099:20889 687.51434:11537 688.5177:7144		114557	113342	107358	171579	116561	98267	104372	64522	81002	50471	93916	61955	85740	88881	82726	67383	66750	67632	57033	122747	149331	147185	120674	109561	63433	76971	67032	76921	75865	5047.13	76997	106330	87556	84963	76658	90102	90133	88186	81334	81101
PC O-31:0	706.574	[M+Na]+	C39H80NO7P	EtherPC	MARQLCZUTCPJHC-UHFFFAOYNA-N	CCCCCCCCCCCCCCCCCCCCCCC(=O)OC(COCCCCCCCC)COP([O-])(=O)OCC[N+](C)(C)C	99.9	706.57404:40814 707.57739:21817 708.58075:6008		225517	377645	304312	405706	196664	248682	359708	170716	222057	170610	211344	205087	225325	180847	278570	200593	220889	188987	172043	297447	378340	372360	313075	261393	184589	149366	175292	270472	242335	130796	189119	196885	168248	236650	276224	242507	243038	257791	258772	257158
PC O-31:4	698.513	[M+H]+	C39H72NO7P	EtherPC	RMRHYBDOKXCAPK-FFSDQCCLNA-N	CCCCCCCCCOCC(COP([O-])(=O)OCC[N+](C)(C)C)OC(=O)CCCCCCCC\C=C/C\C=C/C\C=C/C\C=C/CC	99.8	698.51251:452336 699.51586:240729 700.51922:81313		1269954	1220029	1347753	1549219	1096222	4043686	986260	2674438	3540056	1816876	2993138	2690159	3346346	2846334	3285216	3072462	2423862	2655568	791164	1308975	1633394	1529946	1321086	1018886	2206728	3828820	2179700	3199386	3367727	524211	2300420	3728796	3482426	3310418	3737842	2619296	2589328	2563714	2554024	2581878
PC O-31:6	694.48	[M+H]+	C39H68NO7P	EtherPC	ZFRQKPPVWGSTIJ-YTFNXUQINA-N	CCCCCCCCCOCC(COP([O-])(=O)OCC[N+](C)(C)C)OC(=O)CC\C=C/C\C=C/C\C=C/C\C=C/C\C=C/C\C=C/CC	99.6	694.47968:9525 695.48303:6054 696.48639:0		1432.74	1432.74	1432.74	1432.74	1432.74	42796	1432.74	60056	56211	40709	47975	40132	54119	64225	33754	58684	52187	38341	1432.74	1432.74	1432.74	1432.74	1432.74	1432.74	14327	27910	56837	56486	23937	1432.74	54367	43182	37125	43494	24528	36180	22367	35221	20617	23339
PC O-32:3	714.543	[M+Na]+	C40H76NO7P	EtherPC	JSBZAACBDJHOMA-JRQMLGJJNA-N	CCCCCCCCOCC(COP([O-])(=O)OCC[N+](C)(C)C)OC(=O)CCCCCCCC\C=C/C\C=C/C\C=C/CCCCCCC	100	714.54333:268987 715.54668:141113 716.55004:481101		1682146	1969705	1904068	2387106	2489685	1613456	1913134	1157989	1175127	1062731	1584842	1370147	1416572	923699	1496637	1300542	1435608	1260926	1617963	1775086	2718389	2570100	1942488	2225519	1585591	1260015	1314039	1012884	1709444	252207	1858120	1639935	1438418	1375412	1813167	1695444	1677496	1653351	1692380	1728483
PC O-32:4	712.528	[M+H]+	C40H74NO7P	EtherPC	NVKREVMRJDOZFL-FFSDQCCLNA-N	CCCCCCCCOCC(COP([O-])(=O)OCC[N+](C)(C)C)OC(=O)CCCCCCCCCC\C=C/C\C=C/C\C=C/C\C=C/CC	99.9	712.52795:18654 713.5313:9079 714.53466:0		12260	23378	20655	30353	621.733	118275	621.733	80437	139227	67877	110164	89887	148046	196016	139264	120147	109117	126354	621.733	37931	41136	30046	12455	6217	88609	114254	88494	114669	145039	28929	78828	177769	133118	117564	112636	183097	107853	179023	201554	197982
PC O-32:5	710.511	[M+H]+	C40H72NO7P	EtherPC	SPOJXOJZVOHQJF-KDPMOZFYNA-N	CCCCCCCCOCC(COP([O-])(=O)OCC[N+](C)(C)C)OC(=O)CCCCCCC\C=C/C\C=C/C\C=C/C\C=C/C\C=C/CC	99.7	710.51117:19385 711.51452:11444 712.51788:6804		108226	112171	114134	158512	108565	64265	80459	73155	53546	53047	83383	53901	86582	65456	54818	69877	73219	65236	71900	150546	131329	117320	113563	122210	57344	63644	87104	68112	58062	5304.7	64877	71980	62516	87358	63878	86023	88891	82471	75880	75688
PC O-33:0	734.605	[M+H]+	C41H84NO7P	EtherPC	LXEGSWFXNDUGIV-UHFFFAOYNA-N	CCCCCCCCCCCCCCCCCCCCCCCCC(=O)OC(COCCCCCCCC)COP([O-])(=O)OCC[N+](C)(C)C	99.9	734.60541:158811 735.60876:79304 736.61212:20988		939764	1382662	1236177	1412062	880672	866131	1790736	539391	794191	580438	772640	676628	260426	634255	1170817	702237	795166	647028	738244	1270027	1564422	1549239	1381882	1153333	716567	531123	597822	660935	904996	202408	629326	702804	510638	841707	913606	898906	932299	893702	865884	928300
PC O-33:1	732.591	[M+H-H2O]+	C41H82NO7P	EtherPC	BIYIIIUKWFLDRJ-VXPUYCOJNA-N	CCCCCCCCCC\C=C/CCCCCCCCCCCC(=O)OC(COCCCCCCCCC)COP([O-])(=O)OCC[N+](C)(C)C	99.5	732.59119:607735 733.59454:363632 734.5979:107634		3636744	4047696	3710834	3899925	2860564	2393762	3965807	1571271	1636952	1249652	1640512	1780561	2049912	1932768	2337580	1645275	1765285	1855303	2148031	3468606	4844256	5287168	4272129	3207257	1644060	1495420	1101528	1592962	1935484	625088	1554372	2060428	1402920	1604130	1839460	2201572	2326801	2152627	2132628	2299647
PC O-33:2	730.574	[M+H]+	C41H80NO7P	EtherPC	HDFFDVBQQYCFQN-LTXDKZCQNA-N	CCCCCCCCCOCC(COP([O-])(=O)OCC[N+](C)(C)C)OC(=O)CCCCCCCCCCC\C=C/C\C=C/CCCCCCC	100	730.57446:144627 731.57781:79775 732.58117:351514		821594	1094246	994029	1128602	831750	623196	1071705	422579	497754	388451	517729	469004	597277	503318	560044	472312	550999	503796	624458	1072726	1293358	1513294	1158119	1021137	555530	551877	340846	497170	594029	204228	397923	586380	534739	470955	678091	629536	673742	619035	687776	718366
PC O-33:3	728.559	[M+IsoProp+H]+	C41H78NO7P	EtherPC	YHNSTUIWQKPBFG-JRQMLGJJNA-N	CCCCCCCCCOCC(COP([O-])(=O)OCC[N+](C)(C)C)OC(=O)CCCCCCCC\C=C/C\C=C/C\C=C/CCCCCCC	99.9	728.55927:3629031 729.56262:1896197 730.56598:532697		30686420	29039682	34744920	35005580	34266288	31994826	35050408	27560236	29396082	21463554	29793320	26498032	27207268	31110522	30074962	29264442	25375230	28603064	26353300	28980802	35369508	32306034	29288094	30335692	24787480	32290470	20181318	20256688	29091812	3877231	25703214	33879408	32068964	32612724	25505868	28217208	28173092	27486742	27356392	28042572
PC O-33:5	724.528	[M+H-H2O]+	C41H74NO7P	EtherPC	DJDJEENEQLJKCQ-KDPMOZFYNA-N	CCCCCCCCCOCC(COP([O-])(=O)OCC[N+](C)(C)C)OC(=O)CCCCCCC\C=C/C\C=C/C\C=C/C\C=C/C\C=C/CC	100	724.52783:521912 725.53118:271119 726.53454:85027		1535531	1411857	1496102	2091690	1269365	4652970	1118708	4321446	5227988	2807190	3957357	4199102	4039227	4260874	4129312	4094171	3275960	3663202	1017190	1656479	1628703	1397731	1303123	1283366	2346034	4211903	3577514	3547764	3742120	387067	3514732	5462168	4349418	4422805	3496870	3053458	3136218	3010199	3129684	3151940
PC O-33:6	722.512	[M+IsoProp+Na+H]+	C41H72NO7P	EtherPC	YTUHEWRQCXCRCS-MSXCAIDTNA-N	CCCCCCCCCOCC(COP([O-])(=O)OCC[N+](C)(C)C)OC(=O)CCCC\C=C/C\C=C/C\C=C/C\C=C/C\C=C/C\C=C/CC	100	722.51215:36933 723.5155:20711 724.51886:10329		108595	99259	79973	70518	63611	261561	79488	213924	431862	190279	217253	214580	208910	203915	246764	238069	157987	185360	64674	87859	91637	68391	38448	61658	147898	209318	237380	207580	281778	59059	194679	495524	411358	238932	180708	259239	207951	258976	277020	281080
PC O-33:7	720.495	[M+Na]+	C41H70NO7P	EtherPC	GTQVBYKEGVIUAW-ZDNAGYMQNA-N	CCCCCCC(=O)OC(COCCCC\C=C/C\C=C/C\C=C/C\C=C/C\C=C/C\C=C/C\C=C/CC)COP([O-])(=O)OCC[N+](C)(C)C	98.7	720.49463:89813 721.49798:55347 722.50134:728180		229273	200842	246234	245388	175901	755752	161130	514000	673405	349772	582567	517482	648793	553712	629170	590429	467244	509340	131492	253649	283532	267469	213984	182835	418637	707910	408625	587979	609604	80738	443078	700966	652363	596767	673038	478224	463407	473962	461281	466868
PC O-34:5	738.543	[M+H]+	C42H76NO7P	EtherPC	OPOVFWUUKXJMJV-KDPMOZFYNA-N	CCCCCCCCOCC(COP([O-])(=O)OCC[N+](C)(C)C)OC(=O)CCCCCCCCC\C=C/C\C=C/C\C=C/C\C=C/C\C=C/CC	100	738.54327:199967 739.54662:106569 740.54998:112238		1878924	1709446	1765001	2065499	1544128	1132580	1578685	1334898	1189236	1301359	1533155	1182208	1678246	1543905	1275788	1541163	1633211	1418619	1459269	2786920	1801751	1826343	1830540	2344241	1593302	1273921	1511277	992195	1220009	208204	1378453	1397241	1260092	1440312	1122586	1462086	1500094	1444518	1467123	1466411
PC O-34:6	736.527	[M+H]+	C42H74NO7P	EtherPC	XTSVISCHQWFNRV-MSXCAIDTNA-N	CCCCCCCCOCC(COP([O-])(=O)OCC[N+](C)(C)C)OC(=O)CCCCCC\C=C/C\C=C/C\C=C/C\C=C/C\C=C/C\C=C/CC	100	736.52734:29609 737.53069:16029 738.53405:12677		38440	37278	32182	68017	42500	192113	6801	227685	238303	159488	234920	173806	246153	179331	167651	251261	199219	187549	44242	54144	53034	61245	14762	47206	191054	194141	277120	144117	184983	680.135	264487	223571	212864	207866	190983	172951	177923	156574	169031	175332
PC O-35:0	762.639	[M+H]+	C43H88NO7P	EtherPC	GYQODNXGMHYKJO-UHFFFAOYNA-N	CCCCCCCCCCCCCCCCCCCCCCCCCCC(=O)OC(COCCCCCCCC)COP([O-])(=O)OCC[N+](C)(C)C	98.7	762.63879:37356 763.64214:0 764.6455:0		256817	189187	169356	197581	154692	229448	207041	143698	219868	150669	203282	170675	129938	176512	187729	258253	137756	86623	246291	261973	324800	251511	281116	273351	216032	153765	238608	131024	163482	46680	269098	128634	157523	171426	188012	190109	188437	190387	214018	193717
PC O-35:1	760.621	[M+H-H2O]+	C43H86NO7P	EtherPC	HOKXMLLDKJYHPU-VXPUYCOJNA-N	CCCCCCCCCC\C=C/CCCCCCCCCCCCCC(=O)OC(COCCCCCCCCC)COP([O-])(=O)OCC[N+](C)(C)C	100	760.62146:1306185 761.62481:738660 762.62817:205250		9932202	9991924	9551426	8812647	7959787	5996368	11620389	3901394	4050258	2968774	3861758	4582410	5148830	5725788	6329680	3679406	4264988	4725534	6709253	8664858	11745046	11195722	11174191	7768330	4559158	3801898	2171426	2958394	4367112	946630	4617836	5383840	3447495	3942672	4100150	5721872	5577368	5683774	5610216	5562866
PC O-35:5	752.559	[M+IsoProp+H]+	C43H78NO7P	EtherPC	OYYHPUJIZCEARP-KDPMOZFYNA-N	CCCCCCCCCOCC(COP([O-])(=O)OCC[N+](C)(C)C)OC(=O)CCCCCCCCC\C=C/C\C=C/C\C=C/C\C=C/C\C=C/CC	100	752.55902:137883 753.56237:75732 754.56573:28349		459434	342154	366412	559166	310035	1241270	281857	997053	1191632	814997	1132771	937248	364212	902263	1130973	1080488	1018969	1045460	366500	437519	351286	439168	312746	379155	873354	961410	1153889	866311	1041775	151151	1277588	1171621	976423	1037278	913143	850435	947771	826212	916619	962226
PC O-35:6	750.543	[M+H]+	C43H76NO7P	EtherPC	BTZZRCNLJXQFPB-MSXCAIDTNA-N	CCCCCCCCCOCC(COP([O-])(=O)OCC[N+](C)(C)C)OC(=O)CCCCCC\C=C/C\C=C/C\C=C/C\C=C/C\C=C/C\C=C/CC	100	750.54291:39583 751.54626:19544 752.54962:26064		234056	209941	238061	342766	190011	426550	172487	402248	508287	410307	464642	357971	480190	367195	491928	473085	434432	413847	215386	271263	256248	266185	219894	232352	428326	372399	476559	387642	406212	48244	452964	648960	549863	554751	428565	449516	443267	415244	450716	448380
PC O-36:2	772.622	[M+H]+	C44H86NO7P	EtherPC	MFLNWJCWDLDCLH-LTXDKZCQNA-N	CCCCCCCCOCC(COP([O-])(=O)OCC[N+](C)(C)C)OC(=O)CCCCCCCCCCCCCCC\C=C/C\C=C/CCCCCCC	100	772.62158:9323915 773.62493:4857410 774.62829:1393924		122157480	107550584	114740704	111411376	110519224	113795464	124886528	92032408	91247856	75069864	86393648	106742208	84106200	98540704	104452504	96796032	81673832	90713896	110477512	92687320	125711120	109909672	105783600	90693472	78992912	92232936	66873412	70920064	93074384	21535638	99749256	95736168	81787088	97454616	79218560	95131232	93740264	92973464	92833840	93599224
PC O-36:5	766.575	[M+H]+	C44H80NO7P	EtherPC	RDKCYWXIOLUDKK-KDPMOZFYNA-N	CCCCCCCCOCC(COP([O-])(=O)OCC[N+](C)(C)C)OC(=O)CCCCCCCCCCC\C=C/C\C=C/C\C=C/C\C=C/C\C=C/CC	100	766.57452:2508548 767.57787:1272289 768.58123:500612		15908758	12766087	14560848	16800164	12101880	36440004	13633590	28579766	31789152	23881152	27487066	33269536	8835847	21276512	32545394	33495072	28295152	28519370	18460754	12486098	14981473	16451896	13177905	3768276	25529410	10511027	25886986	30499530	30330560	12348186	30962634	31745276	8824620	30464574	31086748	24123488	24373708	23881648	24391872	24497536
PC O-36:6	764.559	[M+H]+	C44H78NO7P	EtherPC	LBQJKMXWGLVABS-MSXCAIDTNA-N	CCCCCCCCOCC(COP([O-])(=O)OCC[N+](C)(C)C)OC(=O)CCCCCCCC\C=C/C\C=C/C\C=C/C\C=C/C\C=C/C\C=C/CC	100	764.55884:241483 765.56219:129096 766.56555:347553		1085554	887533	909633	966980	906727	2484364	979448	2052967	2129841	1781022	2339784	2207313	1777060	1393524	2327425	2454774	1665793	1524195	827720	940106	901100	850134	914420	868438	1610153	1843679	2016847	1771947	1703978	340814	2243169	2660964	2116762	2161464	1671316	2662483	2432973	2588964	1583461	1648639
PC O-37:2	786.636	[M+H]+	C45H88NO7P	EtherPC	AFHLXHSWCOTJPU-LTXDKZCQNA-N	CCCCCCCCCOCC(COP([O-])(=O)OCC[N+](C)(C)C)OC(=O)CCCCCCCCCCCCCCC\C=C/C\C=C/CCCCCCC	99.7	786.63641:165191 787.63976:89655 788.64312:94189		1762953	1780226	1642920	1470241	1460702	1034553	1990583	939801	916939	740620	1000066	921222	1099163	1210641	1131426	939418	858046	1110438	1462270	1480301	2171544	1800253	1778073	1569215	1010807	820824	737074	522794	993841	175275	1251542	1160562	848838	912735	858552	1082624	1193333	973273	1168753	1166323
PC O-37:4	782.606	[M+H]+	C45H84NO7P	EtherPC	ATFNTWKZMZGUHB-FFSDQCCLNA-N	CCCCCCCCCOCC(COP([O-])(=O)OCC[N+](C)(C)C)OC(=O)CCCCCCCCCCCCCC\C=C/C\C=C/C\C=C/C\C=C/CC	100	782.60559:526335 783.60894:280047 784.6123:83617		4479902	3494269	3608339	4204545	3454710	2095054	4067149	2264293	1862022	1791238	2036308	2386554	2396776	2026737	2684620	2345567	2460161	2452408	4165653	4751086	3960042	3854545	3744480	4461860	2934126	2398414	2130281	1348852	2599346	895030	2761996	1853245	1621587	2203588	1896312	2790774	2792374	2660520	2757260	2747236
PC O-37:5	780.59	[M+H]+	C45H82NO7P	EtherPC	ZOCNILJFNAHQJJ-KDPMOZFYNA-N	CCCCCCCCCOCC(COP([O-])(=O)OCC[N+](C)(C)C)OC(=O)CCCCCCCCCCC\C=C/C\C=C/C\C=C/C\C=C/C\C=C/CC	100	780.59027:804662 781.59362:434324 782.59698:299240		6840832	6441802	6201714	8109288	5818154	4143114	7582192	4471472	4508009	3800828	5140786	4353295	5633497	3956882	5406889	4921634	5235124	4846195	7675840	8370610	6720738	7428150	6275514	8843998	7227594	5278198	4800646	2966271	5496862	1194648	5030105	5146126	5186980	5212176	4650119	5521303	5441196	5512429	5451186	5354757
PC O-37:7	776.559	[M+H]+	C45H78NO7P	EtherPC	JNVLVKHBDFWUGW-XXKLZNGKNA-N	CCCCCCCCCOCC(COP([O-])(=O)OCC[N+](C)(C)C)OC(=O)CCCCC\C=C/C\C=C/C\C=C/C\C=C/C\C=C/C\C=C/C\C=C/CC	100	776.55908:296612 777.56243:156932 778.56579:184342		3348085	2316411	2856868	3180057	3171783	2524405	3192062	3355817	2695580	3021962	2871095	2540728	2768131	2454410	2739884	3355393	2471886	2756508	3110430	3111250	2754792	2668985	2881582	3211520	3226181	2684088	3107672	1758768	2273850	281284	3729452	2420156	2456779	2868212	2071929	2774964	2592392	2711538	2718751	2618296
PC O-38:2	800.653	[M+H]+	C46H90NO7P	EtherPC	JWRYETUBUQGCJU-KSWDIIKGNA-N	CCCCCCCCCCOCC(COP([O-])(=O)OCC[N+](C)(C)C)OC(=O)CCCCCCCCCCCCCCC\C=C/C\C=C/CCCCCCC	100	800.65289:485801 801.65624:261445 802.6596:74441		4858385	5018343	4075890	3832017	4662372	2408183	5253447	3174936	2171949	1897107	2466609	2419386	2535554	2560236	2465720	2154415	1861278	2860658	4084936	3016352	4970018	3784506	3849974	3167184	2837841	2321531	1850085	1337533	2066792	335794	3493981	2740820	2115190	2850843	2050216	2703886	2749174	2683202	2734742	2741176
PC O-38:4	796.621	[M+H-H2O]+	C46H86NO7P	EtherPC	JZNRQLVUHAJDFY-DNAJUZPHNA-N	CCCCCCCCCCOCC(COP([O-])(=O)OCC[N+](C)(C)C)OC(=O)CCCCCCCCCCCCCC\C=C/C\C=C/C\C=C/C\C=C/CC	99.8	796.62091:1760466 797.62426:1059454 798.62762:1043289		12188435	10389530	12273934	13493767	14120414	8688877	14786820	12295295	9885036	8594361	13623589	9601539	11302488	7985605	8483132	10353672	10246544	10433644	17187432	13625133	13836672	11694199	12012432	15544894	15809342	12864215	10334585	5039292	9694624	1044990	14338651	9909996	12897993	13241695	8038445	7093554	6752820	7134688	6652395	6629536
PC O-38:8	788.558	[M+H]+	C46H78NO7P	EtherPC	QJNDLYSSLHZQNB-SJPWRKGHNA-N	CCC\C=C/C\C=C/CCCCCCCCOCC(COP([O-])(=O)OCC[N+](C)(C)C)OC(=O)CC\C=C/C\C=C/C\C=C/C\C=C/C\C=C/C\C=C/CC	99.9	788.55841:88045 789.56176:50938 790.56512:15115		27922	727.385	13392	58489	727.385	562751	727.385	509012	508661	388382	518265	532371	375118	344448	423607	547636	415488	380094	7274	727.385	727.385	727.385	727.385	727.385	300521	344272	600226	375885	300876	22930	758443	582021	382280	488466	301233	309348	311126	311230	314973	314892
PC O-39:3	812.657	[M+H]+	C47H90NO7P	EtherPC	BICZDUAHLDHNDU-YPKKODKUNA-N	CCCCCCCCCCCOCC(COP([O-])(=O)OCC[N+](C)(C)C)OC(=O)CCCCCCCCCCCC\C=C/C\C=C/C\C=C/CCCCCCC	91.3	812.65704:337039 813.66039:244831 814.66375:76676		1836156	723020	1143826	1442894	2242523	1240332	2021227	951768	595091	604784	761841	707474	1184987	2645490	1485074	1130242	644770	1896323	805504	1792756	1210946	1527655	977497	2175446	1753570	682964	325590	76756	598686	109396	889076	2678232	1306058	1592900	241395	653076	704190	990396	663003	642567
PC O-39:4	810.634	[M+Na]+	C47H88NO7P	EtherPC	FMXXMVCNUPCNCJ-DNAJUZPHNA-N	CCCCCCCCCCCOCC(COP([O-])(=O)OCC[N+](C)(C)C)OC(=O)CCCCCCCCCCCCCC\C=C/C\C=C/C\C=C/C\C=C/CC	96.3	810.6344:117634 811.63775:0 812.64111:0		986710	789707	490428	578622	501206	260627	731448	57397	491	49.0872	3006	125067	152684	56706	390039	88371	16511	49.0872	554774	685660	735519	631181	747770	459493	332694	49.0872	300706	656	88068	49.0872	427364	525	49.0872	149300	50208	262946	207385	307806	218780	210817
PC O-39:5	808.623	[M+H]+	C47H86NO7P	EtherPC	DOQJGLVUNYAJJU-ZNPRUWOENA-N	CCCCCCCCCCCOCC(COP([O-])(=O)OCC[N+](C)(C)C)OC(=O)CCCCCCCCCCC\C=C/C\C=C/C\C=C/C\C=C/C\C=C/CC	99.4	808.62256:108771 809.62591:67563 810.62927:0		1377579	1419284	1181305	1434443	1218793	775314	1442416	857089	666121	701133	718673	770185	943236	776647	860235	786152	728226	783588	1202452	1415108	1398635	1458647	1401368	1453888	1067383	586162	848963	631756	811081	34383	1150586	819422	586075	847874	814330	897205	945457	919527	889242	368305
PC O-39:8	802.573	[M+H]+	C47H80NO7P	EtherPC	OMFVRPFBWYAKHS-CEOAICIQNA-N	CCC\C=C/CCCCCCCCOCC(COP([O-])(=O)OCC[N+](C)(C)C)OC(=O)CCC\C=C/C\C=C/C\C=C/C\C=C/C\C=C/C\C=C/C\C=C/CC	98.3	802.57269:130450 803.57604:76007 804.5794:30758		1019313	815853	924544	1066770	1192472	573957	1073614	865837	444191	463083	565746	629703	620694	570361	540303	644908	529273	575125	883537	935223	1064828	782609	1049524	991725	740634	452953	589428	315636	409054	33344	1157423	570168	407201	712900	513178	648318	660127	664306	620319	639252
PC O-40:4	824.652	[M+H]+	C48H90NO7P	EtherPC	PCRPQEYUJVWWPG-DRJPRSGJNA-N	CCCCCCCCCCCCOCC(COP([O-])(=O)OCC[N+](C)(C)C)OC(=O)CCCCCCCCCCCCCC\C=C/C\C=C/C\C=C/C\C=C/CC	99.9	824.6524:637394 825.65575:351294 826.65911:101575		7780669	6311548	5874544	6453864	7611748	3861349	8216337	4412731	2558346	2620330	2623019	4033860	3428856	2980122	3747899	3398045	2589156	3022420	6692920	4696693	6962032	5150659	7135302	4891182	4381006	2593612	3267334	1942534	2813070	447738	7474387	2985208	2185900	3800932	3134855	4358771	4054187	4121341	4078397	4100218
PC O-40:5	822.637	[M+Na]+	C48H88NO7P	EtherPC	GZYCUOIGRDDFMV-QIEOLGCNNA-N	CCCCCCCCCCCCOCC(COP([O-])(=O)OCC[N+](C)(C)C)OC(=O)CCCCCCCCCCC\C=C/C\C=C/C\C=C/C\C=C/C\C=C/CC	100	822.63721:765818 823.64056:475607 824.64392:135218		7734102	6763554	6236746	7256322	6641454	4207751	5680476	4444451	2676020	3371998	3016309	5383332	3972336	3786254	3964025	4154004	3169948	3449907	6048914	5323310	6605404	6862602	6594782	5821841	3483297	2318766	4854544	2870337	3395337	807022	6435251	3796435	2213527	3734968	3870283	4491904	4517722	5169168	4465492	4640406
PC O-40:6	820.622	[M+H]+	C48H86NO7P	EtherPC	WKQRDJBOIJKXHO-OYJCLRQANA-N	CCCCCCCCCCCCOCC(COP([O-])(=O)OCC[N+](C)(C)C)OC(=O)CCCCCCCC\C=C/C\C=C/C\C=C/C\C=C/C\C=C/C\C=C/CC	100	820.62164:980713 821.62499:567061 822.62835:369485		4169459	2644351	3791528	3538957	3201928	8819261	3935356	8706007	9019201	6906397	7293910	7405134	6302356	4903548	7291059	8008270	6680264	6930903	4858380	4147557	2934790	3518448	3253116	4657274	10048632	8277104	7117960	6471014	5835295	1554106	9377951	6561533	8307365	8116014	6020129	10534856	10382766	10358798	10298040	10404756
PC O-40:7	818.606	[M+H]+	C48H84NO7P	EtherPC	VQFHSIDWVIVATB-OHAVAYCYNA-N	CCCCCCCCCCCCOCC(COP([O-])(=O)OCC[N+](C)(C)C)OC(=O)CCCCC\C=C/C\C=C/C\C=C/C\C=C/C\C=C/C\C=C/C\C=C/CC	100	818.60614:616388 819.60949:421344 820.61285:865139		2861156	2137241	2375167	2737253	2269364	4020772	2370473	5187823	4273163	4282404	4732529	5441360	4301417	3199016	4598841	5405442	4395402	3772546	3244706	2803370	2206744	2485741	2081305	3287149	5712166	4617928	5453039	3275047	3801192	1233102	5724774	4256902	4172147	4770934	3951054	4463341	4062014	4245478	4000908	4088081
PC O-40:8	816.59	[M+H-H2O]+	C48H82NO7P	EtherPC	DOVXXELSLKWDHQ-UZFORRFANA-N	CCCC\C=C/CCCCCCCCOCC(COP([O-])(=O)OCC[N+](C)(C)C)OC(=O)CCC\C=C/C\C=C/C\C=C/C\C=C/C\C=C/C\C=C/C\C=C/CC	99.8	816.5896:67167 817.59295:44580 818.59631:15036		65104	28716	50588	78232	56161	539702	64620	465901	396979	365575	418084	583140	330620	240895	411859	494291	336319	231467	62292	29133	45834	32565	28562	27162	234693	339930	472029	383453	277374	6750	767856	411089	167478	420776	341178	308322	333034	336592	339358	309004
PC O-41:0	846.727	[M+H]+	C49H100NO7P	EtherPC	IKRZTZYAHNXHRR-UHFFFAOYNA-N	CCCCCCCCCCCCCCCCCCCCCCCCCCCC(=O)OC(COCCCCCCCCCCCCC)COP([O-])(=O)OCC[N+](C)(C)C	90.8	846.72662:63922 847.72997:38929 848.73333:24637		71453	515651	352801	515160	128509	325179	176135	261320	579503	300822	486947	400078	424264	95839	158676	232034	463533	167027	614588	224108	420766	197135	470215	141407	111946	482109	530630	870659	583225	151492	392954	173321	316931	252935	741461	1653773	1543754	1590018	1547144	1567164
PC O-43:0	874.765	[M+H]+	C51H104NO7P	EtherPC	YJGCGAXUYDFEFC-UHFFFAOYNA-N	CCCCCCCCCCCCCCCCCCCCCCCCCCCC(=O)OC(COCCCCCCCCCCCCCCC)COP([O-])(=O)OCC[N+](C)(C)C	96.3	874.76508:93424 875.76843:139995 876.77179:109283		552608	939189	1252848	1102846	639139	1239102	759122	877939	1621030	891520	1279272	1057212	332599	680333	763215	885910	867095	702112	1633644	1043099	1123674	716264	1322156	771343	564949	1174504	1304119	1542618	1059931	198048	991419	990424	967889	1023882	1257114	1448313	780308	800554	787341	766758
PC O-47:6	918.726	[M+H]+	C55H100NO7P	EtherPC	VNSRSHQDVGQGQP-FADQRVOXNA-N	CCCCCCCCCCCCCCCCCCCOCC(COP([O-])(=O)OCC[N+](C)(C)C)OC(=O)CCCCCCCC\C=C/C\C=C/C\C=C/C\C=C/C\C=C/C\C=C/CC	87.1	918.72577:66062 919.72912:132003 920.73248:72511		648.254	154666	31574	71621	648.254	139607	76112	252452	162859	343861	209239	382057	267443	6483	96794	98117	315653	77802	136531	38155	79246	135447	84626	33911	155276	284528	1156547	4117446	282573	81046	791113	174370	207499	116058	557416	310528	291137	277858	292906	299728
PC O-48:12	920.66	[M+H]+	C56H90NO7P	EtherPC	NOAVDSZYQWJIGM-GVPURPRBNA-N	CC\C=C/C\C=C/C\C=C/C\C=C/C\C=C/CCCCOCC(COP([O-])(=O)OCC[N+](C)(C)C)OC(=O)CCCCC\C=C/C\C=C/C\C=C/C\C=C/C\C=C/C\C=C/C\C=C/CC	75.4	920.66028:4943 921.66363:0 922.66699:0		13787	27724	28235	21642	22419	14472	35276	27688	12945	20705	21407	29051	20227	14933	7124	28719	27454	28019	14482	29107	30709	21741	14208	20325	27830	14493	20465	22028	20779	648.297	22385	19917	14097	21772	6483	12595	12821	13236	12297	13647
PC O-50:0	972.871	[M+NH4]+	C58H118NO7P	EtherPC	VSLFAGPSVDWSRX-UHFFFAOYNA-N	CCCCCCCCCCCCCCCCCCCCCCCCCCCC(=O)OC(COCCCCCCCCCCCCCCCCCCCCCC)COP([O-])(=O)OCC[N+](C)(C)C	99.3	972.87073:8040 973.87408:6174 974.87744:8057		49038	33489	71107	74748	58607	64494	49045	81632	56927	72037	65153	124510	637.093	6371	59041	69630	42667	79447	13009	637.093	114965	53445	42377	47148	106224	72288	16840	8428	46721	10936	62957	105447	106759	129431	637.093	20452	637.093	637.093	21909	37856
PC O-53:6	1002.83	[M+H]+	C61H112NO7P	EtherPC	MIJMERDDDYYZPJ-VOLINFIINA-N	CCCCCCCCCCCCCCCCCCCCCCCCCOCC(COP([O-])(=O)OCC[N+](C)(C)C)OC(=O)CCCCCCCC\C=C/C\C=C/C\C=C/C\C=C/C\C=C/C\C=C/CC	97.6	1002.82709:19205 1003.83044:34687 1004.8338:6351		114135	22614	138674	233676	92452	184707	71564	54723	16730	2716	51214	109720	80082	130356	26064	63874	99815	49888	32019	196095	126648	231930	178854	115815	7161	22353	82.9853	82.9853	50749	82.9853	40282	7809	830	101407	2042	11863	13872	13412	14271	13019
PE 15:0_18:1(d7)	711.561	[M+H]+	C38H67D7NO8P	PE	ADCNXGARWPJRBV-RGLIIYCRNA-N	[C@](COP(=O)(O)OCCN)([H])(OC(CCCCCCC/C=C\CCCCCC([2H])([2H])C([2H])([2H])C([2H])([2H])[2H])=O)COC(CCCCCCCCCCCCCC)=O	88	711.5614:27034 712.56475:15601 713.56811:0		33540	36661	94596	124182	112542	128894	37571	191477	146069	124409	181184	210430	128134	140200	129292	141971	214274	175301	78847	179408	96374	67572	90514	121646	143001	146110	169329	212045	127315	3353.98	186956	157353	134542	183558	108817	172212	158959	156452	170537	167149
PE 16:4_42:12	1024.68	[M+H]+	C63H94NO8P	PE	NGRUNSIEBJISFT-PVMAXUIFNA-N	CC\C=C/C\C=C/C\C=C/C\C=C/CCC(=O)OCC(COP(O)(=O)OCCN)OC(=O)CCCC\C=C/C\C=C/C\C=C/C\C=C/C\C=C/C\C=C/C\C=C/C\C=C/C\C=C/C\C=C/C\C=C/C\C=C/CC	99.6	1024.6781:9568 1025.68145:5768 1026.68481:0		6704	7006	49024	86791	50680	56406	39175	83356	35638	45471	79992	82523	668.362	26640	6684	28465	70235	40044	28555	63789	76080	668.362	61240	47176	668.362	39345	27763	6881	27254	668.362	13325	39191	13549	47417	668.362	33263	33404	12857	32253	32804
PE 17:0	504.265	[M+H]+	C22H44NO8P	PE	JMDGFRHLXKUPGL-UHFFFAOYNA-N	CCCCCCCCC(=O)OC(COC(=O)CCCCCCC)COP(O)(=O)OCCN	89.2	504.26489:12148 505.26824:0 506.2716:0		83013	64520	81657	100677	81822	71783	79989	62989	53549	55782	17388	13347	48230	75074	51160	7958	70168	51237	85726	62461	19932	97680	84973	91960	78040	94816	63016	18447	60173	795.824	81214	52756	16039	95215	18315	53522	54549	64121	46519	86196
PE 21:1	558.322	[M+H-H2O]+	C26H50NO8P	PE	VCSIWTLLVISYCA-CLFYSBASNA-N	CCCCCCCC(=O)OCC(COP(O)(=O)OCCN)OC(=O)CCCCCCC\C=C/CCC	85.7	558.3222:6048 559.32555:0 560.32891:9163		667.164	667.164	15484	21824	33766	14651	23375	667.164	667.164	667.164	39988	6907	6672	667.164	667.164	667.164	23637	24826	32538	13661	14276	34624	13099	30721	34924	39016	14508	667.164	23872	667.164	31286	15058	32457	33406	21029	17052	15526	15162	15563	28620
PE 22:1	572.327	[M+Na]+	C27H52NO8P	PE	VXOXVPPCUBZUEZ-KTKRTIGZNA-N	CCCCCCCC(=O)OCC(COP(O)(=O)OCCN)OC(=O)CCCCCCC\C=C/CCCC	87.4	572.32709:40601 573.33044:16005 574.3338:8692		169589	220791	273984	297345	273510	249498	259484	178218	159993	159743	201646	230237	222438	178974	240303	199290	223431	245672	288413	205698	234143	260007	258104	238624	191310	230744	183028	210752	247202	45051	245101	228701	194404	223426	227919	238332	259594	239408	249249	252620
PE 24:2	598.343	[M+H]+	C29H54NO8P	PE	QSCNKBWADOXVHQ-BWGIOWMMNA-N	CCCCCCCC(=O)OCC(COP(O)(=O)OCCN)OC(=O)CCCCCCC\C=C/C\C=C/CCC	89	598.34308:22899 599.34643:10226 600.34979:5104		28221	59368	111484	137802	153530	87131	125268	61308	45522	61827	101433	108817	91359	64200	77856	71211	104391	120439	172658	48403	62994	121318	64153	85395	74674	101900	58119	77729	122499	2822.14	94971	127974	103524	107371	76604	106445	97663	101776	93770	100573
PE 24:3	596.328	[M+H]+	C29H52NO8P	PE	IZMCKSGQFDGKCN-LNCSVHMCNA-N	CCCCCCCC(=O)OCC(COP(O)(=O)OCCN)OC(=O)CCCCC\C=C/C\C=C/C\C=C/CC	89.3	596.32751:14343 597.33086:6601 598.33422:19232		1453.22	14532	48523	64030	95348	32276	58068	23566	14673	37284	83152	46015	54711	22486	39282	35496	73234	77197	108973	23375	20693	62321	23472	43729	78659	80909	44613	48065	81883	1453.22	49275	83269	108832	75122	50397	69417	68761	65572	62018	63666
PE 24:3_44:12	1166.86	[M+H]+	C73H116NO8P	PE	RSGLTKJYDYBXMT-FHEPLWMPNA-N	CCCCCCC\C=C/C\C=C/C\C=C/CCCCCCCCC(=O)OCC(COP(O)(=O)OCCN)OC(=O)CCCCCC\C=C/C\C=C/C\C=C/C\C=C/C\C=C/C\C=C/C\C=C/C\C=C/C\C=C/C\C=C/C\C=C/C\C=C/CC	86	1166.85657:6264 1167.85992:7590 1168.86328:0		36316	28732	49970	62487	56980	14834	52162	37134	15213	198	38978	23177	22591	20732	22439	28489	30771	28231	60673	62434	36457	51298	58505	58994	44818	29857	6811	19.8431	801	19.8431	43849	41866	27956	67407	6478	57188	41932	50398	40538	44569
PE 58:16	1046.66	[M+Na]+	C63H94NO8P	PE	NGRUNSIEBJISFT-PVMAXUIFNA-N	CC\C=C/C\C=C/C\C=C/C\C=C/CCC(=O)OCC(COP(O)(=O)OCCN)OC(=O)CCCC\C=C/C\C=C/C\C=C/C\C=C/C\C=C/C\C=C/C\C=C/C\C=C/C\C=C/C\C=C/C\C=C/C\C=C/CC	98.1	1046.65894:8401 1047.66229:5431 1048.66565:0		650.331	6688	31446	66298	43280	39780	30398	61923	21932	30533	53197	63554	6999	20809	650.331	14631	50201	31812	28572	44058	57687	650.331	49305	32422	650.331	29810	14888	6503	14476	650.331	20579	23065	13403	40179	650.331	19636	34045	33764	17486	34030
PE 8:0_16:4	572.335	[M+Na]+	C29H50NO8P	PE	RKRHEKGLTJHJPY-GTGWAOFVNA-N	CCCCCCCC(=O)OCC(COP(O)(=O)OCCN)OC(=O)CC\C=C/C\C=C/C\C=C/C\C=C/CC	100	572.3349:25870 573.33825:19215 574.34161:5481		13379	54020	25519	114479	93852	37134	21015	67619	13903	22975	78912	48100	21987	1337.93	22425	44803	27934	22101	45339	30899	83571	105346	94131	52936	78068	82467	34558	50955	47168	1337.93	24649	29139	49266	56947	67513	335972	295538	320250	284604	281202
PE 8:0_9:0	482.285	[M+H]+	C22H44NO8P	PE	JMDGFRHLXKUPGL-UHFFFAOYNA-N	CCCCCCCCC(=O)OC(COC(=O)CCCCCCC)COP(O)(=O)OCCN	95.4	482.28464:5690 483.28799:0 484.29135:0		31556	24387	31862	35968	29188	30811	27494	34361	32916	39154	24777	39740	28411	31932	38245	31398	30741	31069	28938	29954	27430	31958	23714	32810	30670	32272	29983	23323	23795	2282.27	33724	23189	34636	33858	31772	39320	42301	22823	43349	42526
PE O-16:2_2:0	478.293	[M+H]+	C23H44NO7P	EtherPE	NHWGRQYWBDGEOR-AFJQJTPPNA-N	CCC\C=C/C\C=C/CCCCCCCCOCC(COP(O)(=O)OCCN)OC(C)=O	100	478.29297:16782 479.29632:5660 480.29968:0		113168	105176	127720	126679	120103	112936	132421	88096	121663	75410	109597	96038	97841	110912	115439	113971	92034	102565	94249	102245	128723	96168	103105	109687	87304	119818	62334	68511	104727	6233.4	101847	131896	134199	123059	104622	110430	109110	108435	106616	108067
PE O-16:2_26:7	800.557	[M+Na]+	C47H78NO7P	EtherPE	ZZHQHQBVANVNIO-GDADAUNNNA-N	CCC\C=C/C\C=C/CCCCCCCCOCC(COP(O)(=O)OCCN)OC(=O)CCC\C=C/C\C=C/C\C=C/C\C=C/C\C=C/C\C=C/C\C=C/CC	98.7	800.55725:433044 801.5606:272857 802.56396:108873		1572998	1122152	1481539	1354894	1458475	2657150	1469624	3526656	2756162	2653315	3260998	2744462	3016847	2793516	2711052	3323045	2861687	2901384	1542305	1688201	1307557	1220671	1316820	1666115	3154460	2848480	2803024	1733138	2032437	175049	4034250	2984945	2662512	3323466	2120186	2533557	2512754	2473890	2427537	2405714
PE O-16:3_22:6	744.495	[M+Na]+	C43H70NO7P	EtherPE	CTFDRLVLNRQFCN-DBWGKKPUNA-N	CC\C=C/C\C=C/C\C=C/CCCCCCOCC(COP(O)(=O)OCCN)OC(=O)CC\C=C/C\C=C/C\C=C/C\C=C/C\C=C/C\C=C/CC	98.4	744.49451:124204 745.49786:72003 746.50122:0		259557	206433	256159	253669	186940	993802	180467	810508	846851	803117	833682	761824	798070	797744	736392	980828	817385	765533	215408	280412	219277	206061	201514	193163	527566	702986	727298	843412	570201	106255	762068	761364	687594	862473	680431	619203	606152	608766	593514	591884
PE O-16:3_24:6	772.526	[M+Na]+	C45H74NO7P	EtherPE	UTNWMAZHPSFSLE-FBEZQXHKNA-N	CC\C=C/C\C=C/C\C=C/CCCCCCOCC(COP(O)(=O)OCCN)OC(=O)CCCC\C=C/C\C=C/C\C=C/C\C=C/C\C=C/C\C=C/CC	98.4	772.52582:447924 773.52917:272716 774.53253:124300		2759211	2605828	2821885	3620976	2730719	3019333	1971222	3263619	2838956	2679410	3089628	3058720	3123685	2851305	2473527	3276776	2953456	2683561	2283425	3900214	3106202	2895221	2879967	3853216	2489067	2469995	3314851	2159844	2001091	232772	2880918	2951678	2463480	3003300	2180295	4049372	3989921	3779682	3940725	3917878
PE O-16:3_26:7	798.545	[M+H]+	C47H76NO7P	EtherPE	IUYIMLWQFPAOOG-LXGDWCDANA-N	CC\C=C/C\C=C/C\C=C/CCCCCCOCC(COP(O)(=O)OCCN)OC(=O)CCC\C=C/C\C=C/C\C=C/C\C=C/C\C=C/C\C=C/C\C=C/CC	98.8	798.54474:116052 799.54809:62350 800.55145:26791		833078	946782	879154	870672	879044	836530	833933	989778	1025524	1110223	926066	839164	1029775	1052343	895537	829286	1058188	1024969	873340	1070863	794572	960194	952640	1031523	942231	874433	896484	954783	769556	58596	889946	1052479	980978	876823	880877	1256829	1354504	1139847	1234051	1129477
PE O-16:3_28:7	826.573	[M+H]+	C49H80NO7P	EtherPE	CHGGLDNKEGZRBF-LCBAGJEYNA-N	CC\C=C/C\C=C/C\C=C/CCCCCCOCC(COP(O)(=O)OCCN)OC(=O)CCCCC\C=C/C\C=C/C\C=C/C\C=C/C\C=C/C\C=C/C\C=C/CC	98.4	826.57275:53475 827.5761:29433 828.57946:14088		351739	383320	385839	370706	431240	347325	351300	407840	404367	443505	401685	382216	427782	427232	354125	361578	381727	388546	439057	368292	401847	323896	448646	320668	386315	365425	280034	467323	334310	32978	413680	439096	383794	397229	403862	416371	398851	414372	393297	433144
PE O-16:4_2:0	474.269	[M+H]+	C23H40NO7P	EtherPE	DIHDAPPKLIRJCB-GJDCDIHCNA-N	CC\C=C/C\C=C/C\C=C/C\C=C/CCCOCC(COP(O)(=O)OCCN)OC(C)=O	76.1	474.26889:9902 475.27224:0 476.2756:0		9146	64463	3600	29331	16388	1431	4315	17453	61106	55808	247	1024	4622	62099	46700	24.707	15841	60440	82195	1166	1245	3997	84762	10285	70216	4537	62332	87720	59533	24.707	15309	51780	70164	16340	82861	73418	54613	68516	71291	61852
PE O-16:4_24:6	770.51	[M+Na]+	C45H72NO7P	EtherPE	SBWHITVTPQVROK-QKARURNJNA-N	CC\C=C/C\C=C/C\C=C/C\C=C/CCCOCC(COP(O)(=O)OCCN)OC(=O)CCCC\C=C/C\C=C/C\C=C/C\C=C/C\C=C/C\C=C/CC	98.4	770.51013:96040 771.51348:52355 772.51684:0		265.461	265.461	265.461	265.461	265.461	615823	265.461	751727	768695	518909	673333	638862	582147	769933	484764	768848	600106	502154	39908	80317	265.461	265.461	265.461	2655	314545	441644	680735	381388	309167	8020	539422	610162	443374	624726	253436	356769	345295	361468	324150	334396
PE O-16:4_26:7	796.526	[M+H]+	C47H74NO7P	EtherPE	NVRPODRXMPTRAE-QZDLYQLBNA-N	CC\C=C/C\C=C/C\C=C/C\C=C/CCCOCC(COP(O)(=O)OCCN)OC(=O)CCC\C=C/C\C=C/C\C=C/C\C=C/C\C=C/C\C=C/C\C=C/CC	99.2	796.52631:208154 797.52966:105239 798.53302:46670		1972736	1885542	2024089	2133386	2014241	1653256	1779470	1838988	2005559	1975019	1869131	1754028	1847398	2078165	1824442	1824102	1887864	1816406	1942416	2054106	1917066	1926749	1991334	1981082	1800809	1784225	1961677	1727865	1816343	467824	1835511	1936010	1970227	1817582	1773825	1891389	1944712	1979163	2020171	2000573
PE O-16:4_4:0	502.293	[M+H]+	C25H44NO7P	EtherPE	AVFFJFYZEDDWGP-AFSLFLIVNA-N	CCCC(=O)OC(COCCC\C=C/C\C=C/C\C=C/C\C=C/CC)COP(O)(=O)OCCN	100	502.29254:17368 503.29589:7066 504.29925:0		97241	87204	117980	143098	115796	75940	109203	111185	104925	83340	119724	85539	97457	75206	87636	106196	87370	94472	133421	137635	110986	93570	106803	137929	127282	107737	101822	64432	80462	6443.24	109269	105273	106733	137201	72896	107199	104511	104281	105528	109818
PE O-18:5_2:0	500.277	[M+H]+	C25H42NO7P	EtherPE	LKKSARFYIOSTJG-JEBPEJKENA-N	CC\C=C/C\C=C/C\C=C/C\C=C/C\C=C/CCOCC(COP(O)(=O)OCCN)OC(C)=O	100	500.27719:19751 501.28054:0 502.2839:0		87389	57045	100902	140042	99201	97621	101016	81853	76994	59258	109235	128181	72766	76940	49111	107895	83106	67986	95589	86696	121452	109402	86831	90509	80284	114128	71090	79699	67491	4911.07	103631	71435	70739	125398	87758	101060	78299	81205	89821	94018
PE O-18:5_26:7	822.542	[M+H]+	C49H76NO7P	EtherPE	DTUHBHQTJFXGFR-CZHBQBRUNA-N	CC\C=C/C\C=C/C\C=C/C\C=C/C\C=C/CCOCC(COP(O)(=O)OCCN)OC(=O)CCC\C=C/C\C=C/C\C=C/C\C=C/C\C=C/C\C=C/C\C=C/CC	98.9	822.54175:62653 823.5451:36026 824.54846:18759		400730	397432	457034	317288	375276	418622	276874	365020	345536	433452	481005	405092	361686	536098	410252	548394	507403	389829	356510	446211	410096	358899	311888	359971	415817	269680	327315	396956	279960	22156	382072	330975	294067	381587	282240	603139	345399	592818	335661	340579
PE O-22:6_3:0	568.339	[M+H]+	C30H50NO7P	EtherPE	JBXUVOQOEAOSJK-YNUSHXQLNA-N	CC\C=C/C\C=C/C\C=C/C\C=C/C\C=C/C\C=C/CCCOCC(COP(O)(=O)OCCN)OC(=O)CC	99.6	568.33893:33639 569.34228:17439 570.34564:25677		8174	59743	116118	199608	413750	100833	119191	52552	211	307948	176548	97104	109598	81669	25162	111429	217940	350339	281781	18361	23622	83116	57068	152748	340746	339621	199261	150394	282604	21.1395	308280	145599	403391	166955	78886	196157	170749	189082	172224	194113
PE O-28:1_28:7	998.787	[M+Na]+	C61H108NO7P	EtherPE	YIDZSKCMYTZIPD-BPLFTZKBNA-N	CCCCCCCCCC\C=C/CCCCCCCCCCCCCCCCOCC(COP(O)(=O)OCCN)OC(=O)CCCCC\C=C/C\C=C/C\C=C/C\C=C/C\C=C/C\C=C/C\C=C/CC	78.8	998.78674:7644 999.79009:13883 1000.79345:9036		293.075	66925	91081	51702	293.075	44824	293.075	35773	63549	109321	57897	38109	2931	293.075	33364	37499	72572	12961	82812	77384	62759	293.075	88116	14198	293.075	47118	89306	77570	49221	19482	53442	20069	45036	46071	41104	72339	86744	89934	74500	80057
PG 15:0_18:1(d7)	759.59	[M+H]+	C39H68D7O10P	PG	CAKDJPLPYOYWLK-AHOXJELVNA-N	[H][C@](O)(CO)COP(OC[C@]([H])(OC(CCCCCCC/C=C\CCCCCC([2H])([2H])C([2H])([2H])C([2H])([2H])[2H])=O)COC(CCCCCCCCCCCCCC)=O)(=O)O	96.3	759.59039:304674 760.59374:184524 761.5971:70774		958722	2009718	2086787	2176935	1308436	1723132	1839674	1798896	3022098	2043944	2352366	1854127	1996433	1119758	1761376	2013104	2294302	1450935	2699497	2037568	2275444	1584004	2309978	1587250	1387105	1996965	1388178	993993	2528605	1223039	1329884	1905872	2335346	2063096	2280443	2162192	2212392	2218588	2215390	2203657
Phenylalanine	166.086	[M+H]+	C9H11NO2	Others	COLNVLDHVKWLRT-UHFFFAOYNA-N	NC(CC1=CC=CC=C1)C(O)=O	100	166.08649:106007 167.08984:17523 168.0932:0		625177	698417	778602	1601622	754986	653453	706052	780363	603952	590246	785118	776928	624858	554738	702466	725635	817490	652536	750316	504978	730282	688047	668066	637029	662702	805132	620271	637295	711978	167183	691789	674043	648980	1195334	742325	578283	625841	653906	658568	646305
Phosphocholine	184.073	[M+H]+	C5H14NO4P	Others	YHHSONZFOIEMCP-UHFFFAOYSA-N	C[N+](C)(C)CCOP(O)([O-])=O	100	184.07335:91059 185.0767:10240 186.08006:0		92240	170938	313894	464553	607779	156238	236492	286540	127601	433884	412731	250098	228386	196770	147133	211712	425512	685562	426361	120766	81720	141850	100632	202773	263235	555692	262735	244512	516799	8172	304798	416354	607525	380398	142247	361964	381045	341149	363255	367354
PI 10:0	525.172	[M+H]+	C19H35O13P	PI	XHICZQQQPAQATK-UHFFFAOYNA-N	CCCCCCCC(=O)OC(COC(C)=O)COP(O)(=O)OC1C(O)C(O)C(O)C(O)C1O	99.6	525.17169:14135 526.17504:0 527.1784:0		24912	52666	37993	79549	32290	35634	34085	34786	54752	56040	37189	35534	37516	62677	57304	46425	57111	40658	75532	36920	41153	47404	58607	49041	38793	30322	57517	113650	47040	2491.23	38844	60111	58832	48002	85250	56334	60577	90348	76524	63481
PI 14:0	576.28	[M+H]+	C23H43O13P	PI	PKNHRLMEOCDWOO-UHFFFAOYNA-N	CCCCCCCCCCCC(=O)OC(COC(C)=O)COP(O)(=O)OC1C(O)C(O)C(O)C(O)C1O	97.5	576.28021:20015 577.28356:7049 578.28692:9299		650.454	14921	49388	75350	138738	37787	42750	40236	6505	75770	96476	48182	48602	48807	16149	42784	100110	125091	98011	32340	22096	49333	23314	66633	74341	151315	89608	40046	99867	650.454	82061	69969	127048	85280	35061	82568	57677	70010	70887	69619
PI 18:0	632.335	[M+H]+	C27H51O13P	PI	WHVLWEKRXXHHLO-UHFFFAOYNA-N	CCCCCCCCCCCCCCCC(=O)OC(COC(C)=O)COP(O)(=O)OC1C(O)C(O)C(O)C(O)C1O	83.3	632.33453:43400 633.33788:17629 634.34124:11252		23742	68744	140056	175809	329591	105672	126614	116011	49884	173740	217640	123858	144476	127104	73461	123730	233796	286682	249075	86459	70691	140054	84252	171431	204996	294895	206508	118470	249986	2374.16	194352	158858	274157	198640	99267	189679	166822	175192	183281	173929
PI 19:3	640.316	[M+Na]+	C28H47O13P	PI	OVWQWNAGWWYFBX-AGRJPVHONA-N	CC\C=C/C\C=C/C\C=C/CCCCCC(=O)OC(COC(=O)CC)COP(O)(=O)OC1C(O)C(O)C(O)C(O)C1O	81.4	640.31567:8272 641.31902:0 642.32238:0		26589	37047	57653	50229	45001	51194	48093	28429	23508	23333	34194	45809	35605	26895	39888	42097	36424	42643	43069	37998	51976	48896	46044	43944	31796	33268	34181	34133	33438	2333.33	46560	40121	27677	39889	32801	38195	38134	38557	37426	38470
PI 19:4	643.257	[M+Na]+	C28H45O13P	PI	FWZLSDOTZIWPNE-AFSLFLIVNA-N	CC\C=C/C\C=C/C\C=C/C\C=C/CCC(=O)OC(COC(=O)CC)COP(O)(=O)OC1C(O)C(O)C(O)C(O)C1O	73.3	643.2569:37201 644.26025:13296 645.26361:0		173917	71522	338109	384726	164715	298372	168806	144986	24667	81896	405498	423895	132381	110432	18815	343380	174711	106114	115448	372236	400314	253091	116863	165285	138953	249560	118257	15292	99556	75654	181921	77672	73768	274740	14034	90232	74008	66946	59898	62503
PI 20:4	657.272	[M+Na]+	C29H47O13P	PI	FZHNPGFHQYUAOL-GJDCDIHCNA-N	CC\C=C/C\C=C/C\C=C/C\C=C/CCCCC(=O)OC(COC(C)=O)COP(O)(=O)OC1C(O)C(O)C(O)C(O)C1O	74.7	657.27228:48588 658.27563:20183 659.27899:0		361818	314195	356180	256190	411043	333710	399144	391253	260350	293730	355138	300122	343160	367108	314468	291928	251189	396081	365064	362797	338489	358763	381676	343090	400028	362312	395035	236003	349418	233652	379434	303708	316440	300451	242593	266037	211325	229827	228388	235120
PI 30:0	800.53	[M+H]+	C39H75O13P	PI	YTWKDEBYUVSTMN-UHFFFAOYNA-N	CCCCCCCCCCCCCCCCCCCCCCCCCCC(=O)OC(COC(=O)CC)COP(O)(=O)OC1C(O)C(O)C(O)C(O)C1O	99.2	800.52966:30621 801.53301:23019 802.53637:13194		206564	200094	233364	222700	157065	167821	138910	117089	152167	131824	154229	156360	134423	174983	132164	162466	160270	160732	163960	269985	280524	271052	257395	234298	108808	112430	127344	155155	131871	1156.56	112300	168792	11566	122380	140030	121373	155875	133670	159253	162269
PI 32:1	826.544	[M+H]+	C41H77O13P	PI	JAVDLOQFOQZXOB-PFONDFGANA-N	CCCCCCCCCC\C=C/CCCCCCCCCCCCCC(=O)OC(COC(=O)CCCCC)COP(O)(=O)OC1C(O)C(O)C(O)C(O)C1O	100	826.54431:29836 827.54766:20146 828.55102:19600		227892	558920	174670	265622	272208	282260	418675	171486	384720	390360	71251	316693	77655	370143	381119	66858	306860	347886	527039	194963	362849	355901	474961	213130	229570	166175	238638	385345	415758	107914	209913	415725	239589	183468	446987	517059	497896	507268	427148	544219
PI 32:2	824.528	[M+IsoProp+H]+	C41H75O13P	PI	VXNZCZDXNFRBGK-HDXUUTQWNA-N	CCCCCCC\C=C/C\C=C/CCCCCCCCCCCCCC(=O)OC(COC(=O)CCCCC)COP(O)(=O)OC1C(O)C(O)C(O)C(O)C1O	100	824.52838:33120 825.53173:21215 826.53509:11715		69563	289682	181119	384355	212200	420212	168914	444911	553673	433434	430277	447782	480749	613000	409651	504417	497105	453271	213817	141730	134099	148602	335381	144239	362741	388887	458335	414740	480223	70962	354103	446432	414247	468173	344610	498972	538240	523511	490763	454415
PI 33:6	830.483	[M+H-H2O]+	C42H69O13P	PI	GTHAOGYKHBHOOX-RKSWIJSONA-N	CCCCCCCCCCC(=O)OCC(COP(O)(=O)OC1C(O)C(O)C(O)C(O)C1O)OC(=O)CC\C=C/C\C=C/C\C=C/C\C=C/C\C=C/C\C=C/CC	98.4	830.48315:7169 831.4865:0 832.48986:0		34586	37138	47707	35120	31764	45255	34721	13916	29257	20367	41946	35535	21491	33259	31962	44632	29239	23487	21425	25632	54210	44905	24538	23656	14764	45055	6699	6384	38594	638.382	23005	29750	32461	33069	21662	15109	12384	638.382	13329	13409
PI 34:0	861.548	[M+H]+	C43H83O13P	PI	LCBRCDGIKOGREL-UHFFFAOYNA-N	CCCCCCCCCCCCCCCCCCCCCCCCCCC(=O)OC(COC(=O)CCCCCC)COP(O)(=O)OC1C(O)C(O)C(O)C(O)C1O	98	861.54834:54453 862.55169:40957 863.55505:12706		53834	61932	87673	142433	57685	280147	72721	337398	95770	258969	252028	286403	408709	445868	363856	211825	266698	395805	47746	56569	77295	53420	50318	57558	245544	451764	364605	298356	437968	1105	262306	572763	410796	318558	43367	235234	89846	82505	230120	107358
PI 34:1	854.577	[M+H]+	C43H81O13P	PI	IRBFVYAOJSGZPV-NXVVXOECNA-N	CCCCCCCCCC\C=C/CCCCCCCCCCCCCC(=O)OC(COC(=O)CCCCCCC)COP(O)(=O)OC1C(O)C(O)C(O)C(O)C1O	98.1	854.57727:8202 855.58062:0 856.58398:7256		50136	36502	61001	58673	64426	44532	73737	7427	13649	79.9944	20157	46194	800	13505	34250	22128	79.9944	6620	42650	47155	76003	38587	46820	27026	26642	27100	79.9944	79.9944	6327	79.9944	28643	13494	79.9944	35972	6349	27542	27606	28241	25922	14423
PI 34:1	859.529	[M+H]+	C43H81O13P	PI	IRBFVYAOJSGZPV-NXVVXOECNA-N	CCCCCCCCCC\C=C/CCCCCCCCCCCCCC(=O)OC(COC(=O)CCCCCCC)COP(O)(=O)OC1C(O)C(O)C(O)C(O)C1O	98.8	859.52917:14434 860.53252:7564 861.53588:10774		53630	14435	84725	161498	74175	53845	73554	26613	3216	820	53060	31138	28528	36974	3058	21218	39364	37333	38925	76191	92688	89370	77724	68386	25081	31770	26.4469	3175	12013	26.4469	20166	12640	3105	55717	264	6995	14494	13626	6317	7892
PI 34:2	852.558	[M+H]+	C43H79O13P	PI	GIASXRZRWQSUOZ-QGLGPCELNA-N	CCCCCCC\C=C/C\C=C/CCCCCCCCCCCCCC(=O)OC(COC(=O)CCCCCCC)COP(O)(=O)OC1C(O)C(O)C(O)C(O)C1O	98.9	852.55817:20903 853.56152:13972 854.56488:10384		194847	206020	197664	172053	187481	187494	170991	199995	212579	236377	213415	218655	198943	240200	218458	242955	214502	218819	200522	200389	185681	152002	187138	176580	245409	167743	228197	247204	211646	6812	211974	206029	207287	239447	206842	213837	210333	208500	203668	215863
PI 34:3	850.544	[M+H]+	C43H77O13P	PI	KDLANJQEWCIBAQ-CYOUXDCBNA-N	CCCCCCCCCCCC(=O)OCC(COP(O)(=O)OC1C(O)C(O)C(O)C(O)C1O)OC(=O)CCCCCCCC\C=C/C\C=C/C\C=C/CCCCC	100	850.54407:13302 851.54742:11176 852.55078:6221		47744	54265	62464	62443	41140	86466	30996	75708	77743	80367	98329	94242	21133	104653	87330	132650	96531	82825	65691	52987	41219	35778	30744	43116	106566	61613	79972	87217	71138	2113.28	78322	67290	64379	108315	54218	70945	67601	70394	63439	78432
PI 35:1	873.548	[M+H]+	C44H83O13P	PI	CMMAGGBEJVLYKB-MSUUIHNZNA-N	CCCCCCCCCC\C=C/CCCCCCCCCCCCCC(=O)OC(COC(=O)CCCCCCCC)COP(O)(=O)OC1C(O)C(O)C(O)C(O)C1O	98.3	873.54816:19342 874.55151:0 875.55487:0		67207	130739	20764	124372	110216	20645	94553	68353	64474	97285	3489	3122	8638	92541	89330	1007	72589	82206	37572	4280	17899	6474	82048	8061	58152	47649	54285	69616	76332	100.726	51755	98128	91449	62786	68463	104962	108958	106901	94280	96974
PI 36:1	882.607	[M+H]+	C45H85O13P	PI	VSJNPCNBMVHIPZ-MSUUIHNZNA-N	CCCCCCCCCC\C=C/CCCCCCCCCCCCCC(=O)OC(COC(=O)CCCCCCCCC)COP(O)(=O)OC1C(O)C(O)C(O)C(O)C1O	100	882.60657:14364 883.60992:9030 884.61328:0		21968	8121	41289	112930	42909	30866	37046	39688	5033	22.0402	38098	30722	44134	36236	1264	22582	29811	48385	27224	35296	41837	48754	24388	40551	6499	56487	15316	249	9322	22.0402	32841	10761	9308	75360	220	4913	6872	12144	6243	6390
PI 36:1	887.562	[M+H]+	C45H85O13P	PI	VSJNPCNBMVHIPZ-MSUUIHNZNA-N	CCCCCCCCCC\C=C/CCCCCCCCCCCCCC(=O)OC(COC(=O)CCCCCCCCC)COP(O)(=O)OC1C(O)C(O)C(O)C(O)C1O	100	887.56177:61181 888.56512:40571 889.56848:37615		36163	297268	36801	109706	55680	15384	269744	296735	433209	195782	29322	18692	44658	333114	288354	6179	22567	345029	301241	21895	14645	38475	255560	37582	158232	79150	232487	281159	363095	617.862	200929	510302	411773	338081	227091	314751	320750	310727	329032	329613
PI 36:2	880.591	[M+NH4]+	C45H83O13P	PI	RYVFYALABSODGP-AUGURXLVNA-N	CCCCCCCCCC(=O)OCC(COP(O)(=O)OC1C(O)C(O)C(O)C(O)C1O)OC(=O)CCCCCCCCCCCCC\C=C/C\C=C/CCCCCCC	99.9	880.59052:26353 881.59387:16236 882.59723:12212		97482	136130	156478	272447	151477	146718	151826	138563	32844	32933	179226	160198	155485	146167	26425	149368	147483	173338	119532	110411	98762	97017	71839	93540	121185	173864	141379	22243	173692	2014.3	145608	37779	35996	246121	20143	45299	29823	43186	30970	28051
PI 36:2	885.546	[M+Na]+	C45H83O13P	PI	RYVFYALABSODGP-AUGURXLVNA-N	CCCCCCCCCC(=O)OCC(COP(O)(=O)OC1C(O)C(O)C(O)C(O)C1O)OC(=O)CCCCCCCCCCCCC\C=C/C\C=C/CCCCCCC	99.9	885.54596:74771 886.54931:42053 887.55267:608618		85681	386301	129904	160877	127511	71749	96518	122798	614765	382369	64174	60666	70962	517584	532835	59487	107320	173480	383511	43994	53598	59975	283678	43046	97982	63161	445078	508487	570255	4304.64	93974	735566	555005	123824	354928	470832	480208	474047	457639	479437
PI 36:3	878.574	[M+NH4]+	C45H81O13P	PI	MNAWEWOEUPZGNZ-NKTIKPMXNA-N	CCCCCCCCCCCCCC(=O)OCC(COP(O)(=O)OC1C(O)C(O)C(O)C(O)C1O)OC(=O)CCCCCCCC\C=C/C\C=C/C\C=C/CCCCC	99.5	878.57434:25536 879.57769:22196 880.58105:15119		94740	71964	229798	140252	111270	115703	94285	68041	46591	41481	125756	121000	30410	100648	43656	150103	148012	96796	18466	81390	81457	79055	18806	45805	66292	38436	32721	49037	39721	1846.6	65635	75151	50404	127338	27843	61278	155189	157437	61124	167635
PI 36:3	883.531	[M+H]+	C45H81O13P	PI	MNAWEWOEUPZGNZ-NKTIKPMXNA-N	CCCCCCCCCCCCCC(=O)OCC(COP(O)(=O)OC1C(O)C(O)C(O)C(O)C1O)OC(=O)CCCCCCCC\C=C/C\C=C/C\C=C/CCCCC	100	883.53058:42132 884.53393:24260 885.53729:77316		44735	51299	66254	25747	41427	42721	51029	307888	310325	183507	41620	42026	96494	328839	273320	35800	45613	382750	21403	46774	44491	42230	29457	13841	225736	92611	266902	241121	317693	6633	230184	423582	291343	63081	144906	211990	210301	212120	188649	201526
PI 37:4	890.575	[M+NH4]+	C46H81O13P	PI	BDQVISQAOXWXCW-OFAZCYPNNA-N	CCCCCCCCCCC(=O)OCC(COP(O)(=O)OC1C(O)C(O)C(O)C(O)C1O)OC(=O)CCCCCCCCCCCC\C=C/C\C=C/C\C=C/C\C=C/CC	99.8	890.57471:15283 891.57806:14134 892.58142:5284		45353	83528	29059	98925	70968	15700	62632	35779	29030	66732	7179	6424	44248	53310	56708	642.353	44602	50897	27300	16985	13683	23275	55048	36795	37943	28514	30426	42055	39712	642.353	33050	61644	63641	42174	41780	53682	55208	67739	54827	51250
PI 37:4	895.529	[M+H]+	C46H81O13P	PI	BDQVISQAOXWXCW-OFAZCYPNNA-N	CCCCCCCCCCC(=O)OCC(COP(O)(=O)OC1C(O)C(O)C(O)C(O)C1O)OC(=O)CCCCCCCCCCCC\C=C/C\C=C/C\C=C/C\C=C/CC	98.6	895.52899:9571 896.53234:8744 897.5357:0		32165	76211	23627	63150	55155	6363	47284	35504	34280	59704	636.288	636.288	37794	46660	55646	636.288	40405	34364	23606	6916	636.288	16956	48230	28935	28183	7053	24260	46706	30611	636.288	17485	53674	55348	26774	40132	56288	55072	62164	55468	53247
PI 38:1	915.594	[M+H]+	C47H89O13P	PI	SLDXDHHDBBOLRC-ZCXUNETKNA-N	CCCCCCCCCCCC(=O)OCC(COP(O)(=O)OC1C(O)C(O)C(O)C(O)C1O)OC(=O)CCCCCCCCCCCCC\C=C/CCCCCCCCCC	99.5	915.59436:12563 916.59771:8687 917.60107:0		44566	15252	56222	99418	82560	20014	75930	41181	8025	10134	42146	22052	62039	61270	3662	6872	52606	65744	61464	36020	39692	42618	44500	36632	29494	36263	44214	4051	16005	366.176	33341	16628	15604	56321	4305	19663	19660	20819	18600	20641
PI 38:3	906.607	[M+H]+	C47H85O13P	PI	YUVLYNQDNPQYKD-MLVGEXJWNA-N	CCCCCCC\C=C/C\C=C/CCCCCCCCCCCC(=O)OC(COC(=O)CCCCCCC\C=C/CCCC)COP(O)(=O)OC1C(O)C(O)C(O)C(O)C1O	100	906.60657:21017 907.60992:14069 908.61328:5055		60646	61148	112019	181166	103724	130823	103544	83398	15288	17370	133369	133940	111745	82039	16179	116987	117612	98715	62038	68851	67805	65775	41861	53736	56045	93232	43099	11041	102143	1104.09	98261	19146	20082	164130	15890	97834	90407	97585	182698	72876
PI 38:3	911.561	[M+Na]+	C47H85O13P	PI	YUVLYNQDNPQYKD-MLVGEXJWNA-N	CCCCCCC\C=C/C\C=C/CCCCCCCCCCCC(=O)OC(COC(=O)CCCCCCC\C=C/CCCC)COP(O)(=O)OC1C(O)C(O)C(O)C(O)C1O	99.8	911.5614:89356 912.56475:61481 913.56811:21835		641270	744999	761249	583788	615382	349378	934486	339501	86645	484307	276370	258642	527430	506847	80936	304551	332620	383671	806752	372369	640183	525918	549241	323868	508444	272771	343521	72638	624268	2869	362653	140749	71090	408305	101656	150648	153666	167598	135606	136569
PI 38:4	904.591	[M+H]+	C47H83O13P	PI	CTXNRCRDKKMEOB-OFAZCYPNNA-N	CCCCCCCCCCCC(=O)OCC(COP(O)(=O)OC1C(O)C(O)C(O)C(O)C1O)OC(=O)CCCCCCCCCCCC\C=C/C\C=C/C\C=C/C\C=C/CC	100	904.59088:240096 905.59423:146125 906.59759:46205		143981	1987177	125483	542044	573671	132157	451390	509298	1364274	1928710	89513	111261	166400	532429	1755794	98564	237840	382836	2236565	32182	47887	54033	247097	70165	601048	308523	407199	1293877	2028252	167626	480860	1676972	2132054	413471	1679070	1830144	1791207	1773103	1777490	1786508
PI 38:4	909.547	[M+H]+	C47H83O13P	PI	CTXNRCRDKKMEOB-OFAZCYPNNA-N	CCCCCCCCCCCC(=O)OCC(COP(O)(=O)OC1C(O)C(O)C(O)C(O)C1O)OC(=O)CCCCCCCCCCCC\C=C/C\C=C/C\C=C/C\C=C/CC	100	909.54651:500641 910.54986:300426 911.55322:93679		595966	4154752	258946	809873	1130209	291635	840634	1065657	3160677	4248172	189865	207935	373734	3442390	3854644	188982	511666	1317267	4466925	67979	96938	101488	832773	142430	1171560	558514	1252283	2988809	4301362	219763	897727	3669453	4599240	676416	3463992	3924876	3881154	3860653	3868964	3764916
PI 38:5	902.575	[M+H]+	C47H81O13P	PI	FRECHIGMANZWMF-REJVNYKHNA-N	CCCC\C=C/CCCCCCCC(=O)OCC(COP(O)(=O)OC1C(O)C(O)C(O)C(O)C1O)OC(=O)CCCCCCCCCC\C=C/C\C=C/C\C=C/C\C=C/CC	100	902.57507:59657 903.57842:50983 904.58178:18248		210304	181750	515510	254741	237292	171417	170885	162574	57314	78636	211940	203793	124331	139296	73600	210756	297155	185055	80728	167355	157320	165395	38174	113903	140253	101848	39976	74882	76355	3349	123951	79403	70762	216116	44416	274201	259963	123108	239748	254816
PI 38:7	898.545	[M+H]+	C47H77O13P	PI	GROKQQJYJNMCSC-LSTLUVPYNA-N	CCCCCC\C=C/CCCCCCCC(=O)OCC(COP(O)(=O)OC1C(O)C(O)C(O)C(O)C1O)OC(=O)CC\C=C/C\C=C/C\C=C/C\C=C/C\C=C/C\C=C/CC	99.3	898.54517:10092 899.54852:6352 900.55188:0		55257	81313	42776	55268	47319	40095	54366	38478	60467	46041	14981	31808	7619	47833	67470	33999	30868	40543	60974	23910	50519	43210	69182	36833	39103	14642	29277	62730	57809	761.909	37994	60382	52621	48026	70607	57893	68364	58090	57957	73845
PI 38:9	894.518	[M+H]+	C47H73O13P	PI	RPCGUAZYXZMOBJ-HKGYJKGTNA-N	CC\C=C/C\C=C/C\C=C/CCCCCC(=O)OCC(COP(O)(=O)OC1C(O)C(O)C(O)C(O)C1O)OC(=O)CC\C=C/C\C=C/C\C=C/C\C=C/C\C=C/C\C=C/CC	88.2	894.5177:7370 895.52105:5395 896.52441:0		6986	45192	643.232	22944	13283	643.232	20419	6571	52091	33738	643.232	643.232	19569	14496	43945	643.232	643.232	27611	21260	643.232	6432	643.232	21932	643.232	643.232	643.232	29046	46167	41039	40689	643.232	45724	56565	30319	56686	47389	33971	43913	56305	36057
PI 40:4	937.574	[M+H]+	C49H87O13P	PI	HZCIDWQHZLCTQU-WNXRHBFNNA-N	CCCCCCCCCCCCCC(=O)OCC(COP(O)(=O)OC1C(O)C(O)C(O)C(O)C1O)OC(=O)CCCCCCCCCCCC\C=C/C\C=C/C\C=C/C\C=C/CC	93.7	937.57404:11306 938.57739:8193 939.58075:0		43556	17604	43266	100269	72942	6499	66780	41049	10400	67480	31229	6515	62404	68143	7610	6428	44183	61513	68557	13694	22385	39778	46395	21597	32012	20177	41496	9503	66007	642.782	38484	84696	19573	51868	9845	20755	20710	21228	20486	20087
PI 40:6	933.545	[M+Na]+	C49H83O13P	PI	KEVXBWUKDZIWFL-FEAYMNSJNA-N	CCC\C=C/C\C=C/CCCCCCCC(=O)OCC(COP(O)(=O)OC1C(O)C(O)C(O)C(O)C1O)OC(=O)CCCCCCCCCC\C=C/C\C=C/C\C=C/C\C=C/CC	99.4	933.54523:21534 934.54858:15203 935.55194:5600		165595	170334	200407	183305	185801	55192	244407	92550	73208	88353	24611	79796	43528	118915	76353	50230	89609	127553	182791	39548	53290	46144	113895	16057	120056	72220	64038	63441	142243	1605.69	120922	76010	62875	129057	102674	95082	96801	90198	77848	83972
PI 40:7	931.531	[M+H]+	C49H81O13P	PI	XCVKGRRZHVRPCB-JVDPZZEENA-N	CC\C=C/C\C=C/C\C=C/CCCCCC(=O)OCC(COP(O)(=O)OC1C(O)C(O)C(O)C(O)C1O)OC(=O)CCCCCCCCCC\C=C/C\C=C/C\C=C/C\C=C/CC	100	931.5307:113336 932.53405:63693 933.53741:21601		828671	775547	796956	755736	961328	740290	1050083	854736	114788	245757	751936	835707	802155	617061	144705	737034	734441	824022	840528	543074	647090	570354	495708	652775	963722	943560	784269	112905	790355	11531	869563	122339	169600	798794	117471	202089	168618	204756	169271	146710
PI 44:0	1001.71	[M+Na]+	C53H103O13P	PI	DKGSBFOBRHKILT-UHFFFAOYNA-N	CCCCCCCCCCCCCCCCCCCCCCCCCCC(=O)OC(COC(=O)CCCCCCCCCCCCCCCC)COP(O)(=O)OC1C(O)C(O)C(O)C(O)C1O	97.2	1001.7052:5733 1002.70855:5399 1003.71191:0		23919	31153	30639	6704	29025	22679	29710	28580	37463	33853	28309	30857	22790	31106	40555	31550	13604	39211	670.41	20889	14964	23534	14034	13679	28997	22582	20769	13601	33301	670.41	13806	37416	39981	37951	21092	40604	27910	27002	27126	41254
PI 44:12	977.52	[M+H]+	C53H79O13P	PI	REAZIIWHFNRZKZ-GZSOIYOPNA-N	CC\C=C/C\C=C/C\C=C/C\C=C/C\C=C/C\C=C/CCC(=O)OCC(COP(O)(=O)OC1C(O)C(O)C(O)C(O)C1O)OC(=O)CC\C=C/C\C=C/C\C=C/C\C=C/C\C=C/C\C=C/CC	86.9	977.52039:7936 978.52374:0 979.5271:0		40163	12429	39848	46063	57034	33111	65867	50541	3326	12966	34383	37642	48892	27711	6661	35091	39644	47576	51420	13312	30199	13492	308.496	22572	59443	46468	44911	3085	57355	308.496	48036	11657	7160	59326	6681	13162	6028	11776	6606	6008
PI 7:0	478.169	[M+H]+	C16H29O13P	PI	YGPXCKTYHJSGDL-UHFFFAOYNA-N	CCCCC(=O)OC(COC(C)=O)COP(O)(=O)OC1C(O)C(O)C(O)C(O)C1O	99.9	478.16882:15068 479.17217:95941 480.17553:26492		74183	53144	71214	74490	81330	66228	77623	59330	83021	61052	73628	80814	59578	73702	53041	68776	68032	52070	85840	48937	81430	85273	82137	74838	68018	84527	54611	92308	63196	4893.72	80832	71798	74750	104455	86996	111203	87685	89899	98717	97512
PI 9:0	506.201	[M+Na]+	C18H33O13P	PI	GHLIBAANVKEHRY-UHFFFAOYNA-N	CCCCCCC(=O)OC(COC(C)=O)COP(O)(=O)OC1C(O)C(O)C(O)C(O)C1O	98.7	506.20132:21668 507.20467:64806 508.20803:18018		113940	103628	124362	137642	131887	118782	140448	109728	127012	98858	126604	147106	95933	118880	96449	117562	119163	94850	146119	105600	140932	137385	129562	134828	120828	146394	104213	128513	109301	6673	141110	113370	116728	152799	131541	163045	143513	141967	144160	140427
PS 19:3	570.248	[M+Na]+	C25H42NO10P	PS	IIAHKYAJWGIKMV-AGRJPVHONA-N	CC\C=C/C\C=C/C\C=C/CCCCCC(=O)OC(COC(=O)CC)COP(O)(=O)OCC(N)C(O)=O	92.4	570.2478:9031 571.25115:0 572.25451:0		656.371	656.371	14807	51192	34025	6564	21212	656.371	13581	30830	30282	14081	24222	25070	32931	7070	33836	37479	38864	6819	656.371	31714	6956	22457	22801	24483	32513	38011	37196	656.371	19817	62945	52191	53551	34321	38799	36856	37689	41657	42190
PS 2:0_20:4	588.297	[M+Na]+	C28H46NO10P	PS	SWFYLKSEERLKNA-GJDCDIHCNA-N	CC\C=C/C\C=C/C\C=C/C\C=C/CCCCCCC(=O)OC(COC(C)=O)COP(O)(=O)OCC(N)C(O)=O	92.2	588.29724:12183 589.30059:0 590.30395:0		22902	57971	43453	73443	80147	37428	65456	27203	39949	51799	35286	29494	49776	36523	74661	36628	60587	60513	81989	24859	37473	50665	60743	52047	54678	52376	46785	67885	76732	2290.22	64487	80725	89640	59799	86231	72977	88543	81007	90503	91057
PS 2:0_20:5	586.28	[M+Na]+	C28H44NO10P	PS	ATCMAPXXEYOIKX-JEBPEJKENA-N	CC\C=C/C\C=C/C\C=C/C\C=C/C\C=C/CCCC(=O)OC(COC(C)=O)COP(O)(=O)OCC(N)C(O)=O	97.3	586.27991:17652 587.28326:7910 588.28662:14908		1689.41	44489	37348	77509	81174	34179	64272	32228	36039	55957	58109	25452	54012	22585	62611	34820	55687	66068	97805	17429	16894	56276	53007	56972	86572	66564	60222	63774	87621	1689.41	53928	97273	127650	96822	103150	90568	86285	92683	86382	89236
PS 20:5	580.22	[M+IsoProp+Na+H]+	C26H40NO10P	PS	WXJNXGISTPPVJK-JEBPEJKENA-N	CC\C=C/C\C=C/C\C=C/C\C=C/C\C=C/CC(=O)OC(COC(C)=O)COP(O)(=O)OCC(N)C(O)=O	71.9	580.22009:28745 581.22344:13098 582.2268:0		168992	118289	191104	183317	172517	168839	182732	144823	141578	130074	195014	213047	134382	150538	109643	169093	163067	125921	172565	157069	212775	202957	165766	182166	152891	203332	141730	155501	132665	14147	188802	136732	138833	189463	155866	192448	159898	163213	164127	165331
PS 21:5	594.237	[M+IsoProp+Na+H]+	C27H42NO10P	PS	MFHDMMSEJZPGBJ-AAQCHOMXNA-N	CC\C=C/C\C=C/C\C=C/C\C=C/C\C=C/CC(=O)OC(COC(=O)CC)COP(O)(=O)OCC(N)C(O)=O	77.2	594.23663:6198 595.23998:0 596.24334:0		33302	20087	36569	26885	34011	35034	36218	23633	22373	14976	36855	35733	15572	24486	7722	25946	29322	15728	35087	32277	31995	37330	33716	33569	25835	40163	23741	31054	22108	772.231	37445	13549	23665	33836	23289	18831	32410	36206	16036	17035
PS 22:6_22:6	880.518	[M+H]+	C50H74NO10P	PS	RJCZACBLQGCNCW-GZSOIYOPNA-N	CC\C=C/C\C=C/C\C=C/C\C=C/C\C=C/C\C=C/CCC(=O)OCC(COP(O)(=O)OCC(N)C(O)=O)OC(=O)CC\C=C/C\C=C/C\C=C/C\C=C/C\C=C/C\C=C/CC	83.3	880.51837:7601 881.52172:0 882.52508:0		8461	16444	53557	65543	29833	330.804	15948	23684	7233	8514	41456	17721	7904	330.804	330.804	30459	32982	23346	34008	58294	27474	23916	34432	36798	31526	17192	23475	20672	330.804	330.804	6835	33259	35020	14520	330.804	14533	13537	3308	12389	330.804
PS 24:4	638.304	[M+Na]+	C30H50NO10P	PS	LIHFFVABNJMGAA-GJDCDIHCNA-N	CC\C=C/C\C=C/C\C=C/C\C=C/CCCCCCCCC(=O)OC(COC(C)=O)COP(O)(=O)OCC(N)C(O)=O	96.8	638.30389:9784 639.30724:0 640.3106:6834		20718	36211	69873	190545	73205	54938	68758	42526	41932	47898	98629	88918	56586	25253	54756	94908	68665	63232	72227	66689	71053	68453	57088	66089	69859	80291	63917	55423	66030	2071.79	66137	64188	74325	155097	62646	68364	48117	63424	43649	47838
PS 25:4	652.317	[M+NH4]+	C31H52NO10P	PS	ZMJZXKGBXUXIAH-AFSLFLIVNA-N	CC\C=C/C\C=C/C\C=C/C\C=C/CCCCCCCCC(=O)OC(COC(=O)CC)COP(O)(=O)OCC(N)C(O)=O	88.5	652.31714:81788 653.32049:32618 654.32385:9480		631253	469855	631249	614480	706951	610685	723625	723200	361869	439326	641494	535831	610349	604179	451965	522562	431949	669802	608813	659325	613619	647238	665240	616589	712178	651907	683628	334313	579615	342846	679793	425239	459907	361876	334597	369237	294123	320737	314544	335931
PS 26:4	666.333	[M+H]+	C32H54NO10P	PS	CDESXWMJDFEFKM-GJDCDIHCNA-N	CC\C=C/C\C=C/C\C=C/C\C=C/CCCCCCCCCCC(=O)OC(COC(C)=O)COP(O)(=O)OCC(N)C(O)=O	89.5	666.33307:7186 667.33642:0 668.33978:0		668.672	42354	668.672	668.672	38775	668.672	26664	36906	32389	13724	668.672	668.672	29557	41390	23573	668.672	13446	37977	40419	668.672	668.672	13838	49150	15734	39401	6687	49457	24068	46750	26610	20821	27947	33493	668.672	23507	26157	23518	25290	23008	24628
PS 3:0_16:3	548.266	[M+H]+	C25H42NO10P	PS	IIAHKYAJWGIKMV-AGRJPVHONA-N	CC\C=C/C\C=C/C\C=C/CCCCCC(=O)OC(COC(=O)CC)COP(O)(=O)OCC(N)C(O)=O	90.6	548.26636:8411 549.26971:0 550.27307:0		672.505	672.505	672.505	53806	26200	672.505	6725	672.505	7370	16281	21452	672.505	19992	7243	23451	672.505	24888	32530	43389	672.505	672.505	23710	672.505	14835	14865	22209	29507	33726	27369	672.505	6894	57849	52036	50864	33936	34694	35064	40887	36846	39473
PS 3:0_16:4	546.252	[M+NH4]+	C25H40NO10P	PS	BVFZULVKIJUVDL-AFSLFLIVNA-N	CC\C=C/C\C=C/C\C=C/C\C=C/CCC(=O)OC(COC(=O)CC)COP(O)(=O)OCC(N)C(O)=O	84.5	546.25208:21028 547.25543:8549 548.25879:0		117663	83001	135055	151411	125245	122374	129374	106086	102960	83328	137738	151818	92506	107491	73706	132285	117439	88824	125884	119702	142985	144093	107607	123795	114079	143844	95029	103825	97921	7370.59	130415	93110	93798	132087	103209	143852	117964	113096	117999	117537
PS 3:0_18:4	574.285	[M+H]+	C27H44NO10P	PS	ZYFGUCGLRPENDM-AFSLFLIVNA-N	CC\C=C/C\C=C/C\C=C/C\C=C/CCCCC(=O)OC(COC(=O)CC)COP(O)(=O)OCC(N)C(O)=O	74.1	574.28534:50258 575.28869:19372 576.29205:0		309134	230166	326722	375588	333844	310387	325606	253672	288421	240890	336252	344179	227784	287335	222474	305096	296340	246019	351861	274884	380581	356274	304108	324544	291002	390733	252915	331107	249576	28077	346000	260450	276626	397551	329497	339554	329054	306580	270485	319581
PS 3:0_18:5	572.262	[M+Na]+	C27H42NO10P	PS	MFHDMMSEJZPGBJ-AAQCHOMXNA-N	CC\C=C/C\C=C/C\C=C/C\C=C/C\C=C/CC(=O)OC(COC(=O)CC)COP(O)(=O)OCC(N)C(O)=O	100	572.26208:9929 573.26543:0 574.26879:0		640.541	640.541	640.541	27168	33732	6405	22452	640.541	15881	22446	26690	640.541	13874	15083	27567	7334	25819	35913	59910	640.541	640.541	7051	7161	26696	39931	36064	37868	22384	42110	640.541	33806	52701	68392	57078	43208	52560	49922	50175	43490	30762
PS 36:2	810.526	[M+Na]+	C42H78NO10P	PS	AABCRIRXJLPAQD-AUGURXLVNA-N	CCCCCCCCCC(=O)OCC(COP(O)(=O)OCC(N)C(O)=O)OC(=O)CCCCCCCCCCCCC\C=C/C\C=C/CCCCCCC	99.9	810.52594:197571 811.52929:115516 812.53265:165799		1245859	1212505	1267224	1417305	1658693	1324486	1423940	1435992	393813	1613397	1368759	1312640	1300655	1289499	355214	1401701	1287805	1411330	1355108	1251317	1312006	1083886	1731765	1441159	1212300	1258884	1516661	386714	1426246	86957	1560328	1449983	1553211	1469691	343230	609332	480585	613535	500111	458506
PS 36:3	808.51	[M+H]+	C42H76NO10P	PS	MKTHNSMTZUAJBI-NKTIKPMXNA-N	CCCCCCCCCCCCCC(=O)OCC(COP(O)(=O)OCC(N)C(O)=O)OC(=O)CCCCCCCC\C=C/C\C=C/C\C=C/CCCCC	100	808.50977:42463 809.51312:27774 810.51648:33532		65815	89093	53111	67452	54032	228301	48671	290123	91098	274652	217495	231355	360499	313304	91102	269863	260252	298496	80956	59978	63391	72658	97118	66343	190723	257785	253814	74741	393782	4867.15	164525	308142	347417	265208	74054	262486	104196	297381	279616	270208
PS 37:3	822.523	[M+Na]+	C43H78NO10P	PS	YCGRZSWJEZLFBI-TZHWTMFMNA-N	CCCCCCC\C=C/C\C=C/CCCCCCCCCCCC(=O)OC(COC(=O)CCCCCCC\C=C/CCC)COP(O)(=O)OCC(N)C(O)=O	96.9	822.52307:94430 823.52642:51045 824.52978:14640		548059	480625	720984	626425	433157	477461	366310	390304	443069	366075	412302	424423	442821	564228	373237	483105	548889	422588	394792	830193	815509	869776	637500	667752	315468	334836	288723	480586	355580	27897.5	278975	427653	345182	334820	403938	457672	447561	447948	464706	466793
PS 37:4	820.508	[M+H]+	C43H76NO10P	PS	LTOHDOJNRRIBGG-OFAZCYPNNA-N	CCCCCCCCCCC(=O)OCC(COP(O)(=O)OCC(N)C(O)=O)OC(=O)CCCCCCCCCCCC\C=C/C\C=C/C\C=C/C\C=C/CC	97.3	820.50757:7851 821.51092:0 822.51428:0		21661	665.936	48775	63006	6735	665.936	665.936	63952	33151	39730	52846	13031	39068	65103	665.936	71500	48711	52960	7643	67569	50199	33613	665.936	19974	28346	29254	63209	27590	6659	665.936	22072	38834	32820	27611	665.936	15743	31913	17161	14327	17272
PS 38:2	838.556	[M+H]+	C44H82NO10P	PS	ZILPSEOZZCITFH-NFYLBXPENA-N	CCCCCCCCCCCC(=O)OCC(COP(O)(=O)OCC(N)C(O)=O)OC(=O)CCCCCCCCCCCCC\C=C/C\C=C/CCCCCCC	99.5	838.55585:123729 839.5592:67922 840.56256:0		542039	46011	112.588	564042	541884	397564	134845	864998	130467	891407	135881	90122	710506	713706	42538	90328	627409	758481	315893	112.588	112.588	70845	308632	323014	1056250	650219	667272	103485	585040	1126	925786	868710	940927	631626	192844	236750	757205	271342	725722	739144
PS 38:5	832.507	[M+H]+	C44H76NO10P	PS	ODQMRGBEVNGECP-REJVNYKHNA-N	CCCC\C=C/CCCCCCCC(=O)OCC(COP(O)(=O)OCC(N)C(O)=O)OC(=O)CCCCCCCCCC\C=C/C\C=C/C\C=C/C\C=C/CC	96.9	832.50739:39012 833.51074:23297 834.5141:25810		234736	200090	207684	232370	284470	215935	270363	240955	43783	296584	255777	222327	224958	232457	40189	240547	236568	204190	242884	246815	264833	214445	343300	270426	225824	207085	268990	38037	223689	27925	293798	67598	41731	216979	35844	69626	64216	66780	70921	63838
PS 38:6	830.491	[M+H]+	C44H74NO10P	PS	PWBBJQOVCTWPIM-LGFBOSHVNA-N	CCCCCCCCCCCCCCCC(=O)OCC(COP(O)(=O)OCC(N)C(O)=O)OC(=O)CC\C=C/C\C=C/C\C=C/C\C=C/C\C=C/C\C=C/CC	95.8	830.49133:8467 831.49468:0 832.49804:5555		785.21	785.21	785.21	785.21	785.21	7922	785.21	59309	61011	41407	8317	7852	58869	51885	51644	9171	34779	50795	785.21	785.21	785.21	785.21	785.21	785.21	29334	53905	36474	44512	69941	785.21	21828	49990	54136	50033	51578	50658	38061	51675	36135	37901
PS 39:3	850.554	[M+H]+	C45H82NO10P	PS	ILRSSTDHGPLONI-TZHWTMFMNA-N	CCCCCCC\C=C/C\C=C/CCCCCCCCCCCCCC(=O)OC(COC(=O)CCCCCCC\C=C/CCC)COP(O)(=O)OCC(N)C(O)=O	97.1	850.55444:127399 851.55779:67737 852.56115:22824		1089781	1248824	1081310	1070346	1082646	1017886	1121164	1179025	1237727	1328425	1159466	1106890	1247671	1401998	1141524	1085418	1351352	1313930	1148167	1192273	1079156	1129794	1147878	1074856	1273278	1157338	1208913	1270844	1133663	410651	1127214	1245258	1189422	1094672	1184331	1229514	1221278	1170201	1197236	1227039
PS 39:4	848.539	[M+H]+	C45H80NO10P	PS	KNZNPLZRTYDPEC-WNXRHBFNNA-N	CCCCCCCCCCCCC(=O)OCC(COP(O)(=O)OCC(N)C(O)=O)OC(=O)CCCCCCCCCCCC\C=C/C\C=C/C\C=C/C\C=C/CC	97.7	848.53906:255939 849.54241:130749 850.54577:36302		2787302	2844438	2772186	2973794	2801838	2234837	2655859	2435472	2645110	2710118	2387000	2384481	2514376	2671732	2446946	2300133	2601328	2533706	2887127	2814031	2783360	2782565	2814667	2743280	2555166	2340150	2562932	2473719	2574448	830653	2425995	2586208	2583514	2286092	2482769	2713569	2702597	2709150	2667870	2727673
PS 39:5	846.525	[M+H]+	C45H78NO10P	PS	FGYFTVMHIUSETH-VEXKFZTGNA-N	CCC\C=C/CCCCCCCC(=O)OCC(COP(O)(=O)OCC(N)C(O)=O)OC(=O)CCCCCCCCCCCC\C=C/C\C=C/C\C=C/C\C=C/CC	99.6	846.52472:6824 847.52807:6127 848.53143:6895		25975	33716	33927	40372	27539	23771	35764	879.432	879.432	879.432	26487	10045	8794	879.432	879.432	9892	32258	879.432	44100	45607	35968	28222	44698	33093	24087	33677	36591	879.432	879.432	879.432	10722	879.432	9231	9178	879.432	879.432	879.432	879.432	879.432	879.432
PS 40:3	864.57	[M+H]+	C46H84NO10P	PS	XGDYBGBFRCYIIQ-MLVGEXJWNA-N	CCCCCCC\C=C/C\C=C/CCCCCCCCCCCCCC(=O)OC(COC(=O)CCCCCCC\C=C/CCCC)COP(O)(=O)OCC(N)C(O)=O	97.2	864.57013:13983 865.57348:8508 866.57684:5186		122802	149085	129444	130884	122878	74981	110489	111381	99803	128837	114864	91879	114262	141866	105459	105440	115927	118761	102541	163819	136316	119872	153466	132229	131218	87541	87319	95992	87281	7498.07	117628	141770	116269	121755	108687	124620	114686	121316	131805	134820
PS 40:4	862.555	[M+H]+	C46H82NO10P	PS	VHHIGUQBSLHAMR-WNXRHBFNNA-N	CCCCCCCCCCCCCC(=O)OCC(COP(O)(=O)OCC(N)C(O)=O)OC(=O)CCCCCCCCCCCC\C=C/C\C=C/C\C=C/C\C=C/CC	98.3	862.55505:17397 863.5584:11369 864.56176:5328		153585	192524	99238	167994	149157	37671	121074	146409	128387	170980	44267	35454	49372	196576	126641	45892	53040	155977	115609	26612	51611	52073	165291	55236	164747	38147	161276	142994	132690	2661.16	160020	145867	133561	51809	148896	153979	162588	163348	167370	168481
PS 40:5	860.541	[M+H]+	C46H80NO10P	PS	DIJTYVWWYBMCRN-REJVNYKHNA-N	CCCC\C=C/CCCCCCCC(=O)OCC(COP(O)(=O)OCC(N)C(O)=O)OC(=O)CCCCCCCCCCCC\C=C/C\C=C/C\C=C/C\C=C/CC	99.8	860.54059:20309 861.54394:13966 862.5473:5773		17271	108938	4248	96720	91358	9743	17008	206083	109906	182007	4434	5242	16970	152909	126835	4975	22250	181783	113365	3494	4054	3824	103257	5259	215516	20348	134253	205691	152764	349.435	227887	169930	224271	23701	259113	205676	203214	204811	227266	219844
PS 40:8	854.492	[M+H]+	C46H74NO10P	PS	UBBJETWJLSFPRE-BFZYJHCDNA-N	CC\C=C/C\C=C/C\C=C/C\C=C/CCCCCCCCCCC(=O)OC(COC(=O)CC\C=C/C\C=C/C\C=C/C\C=C/CC)COP(O)(=O)OCC(N)C(O)=O	98.2	854.49237:11349 855.49572:7749 856.49908:0		11238	66586	36268	10080	21323	10202	56144	32528	80067	66260	24975	23957	31064	34220	58350	9461	33527	33218	64548	9711	11542	8983	109817	10126	34663	32666	61071	61308	64482	898.292	41106	59070	57619	35463	66206	75875	53580	72727	76924	52163
PS 41:4	876.57	[M+H]+	C47H84NO10P	PS	ROZHSIXUVXMJIL-BHYOAKPMNA-N	CCCCCCCCCCCCCCC(=O)OCC(COP(O)(=O)OCC(N)C(O)=O)OC(=O)CCCCCCCCCCCC\C=C/C\C=C/C\C=C/C\C=C/CC	96.8	876.56995:141749 877.5733:78264 878.57666:24905		1237721	1218756	1292675	1137571	1401942	1305693	1044657	1380846	1330937	1579072	1407526	1371433	553807	1653078	1258603	1445866	1531360	1430526	1324414	1346358	1223414	1078992	1302131	1195869	1441448	1147284	1316861	1481488	1121694	192799	1535537	1337341	1303048	1277372	1142249	1376836	1351991	1325063	1347070	1332840
PS 41:5	874.554	[M+H]+	C47H82NO10P	PS	XRLDKAOEKIDTDL-BEBUWKJTNA-N	CCCCC\C=C/CCCCCCCC(=O)OCC(COP(O)(=O)OCC(N)C(O)=O)OC(=O)CCCCCCCCCCCC\C=C/C\C=C/C\C=C/C\C=C/CC	95.5	874.55383:89230 875.55718:54160 876.56054:16954		761370	729131	818977	587379	668504	737345	536813	786157	753636	900780	850122	793772	797897	1067183	760529	961184	942019	802239	661245	825771	743995	632841	610293	652681	869080	552006	744138	851997	598903	69253	797781	687214	678316	718647	614153	752118	772401	736629	750220	750191
PS 41:6	872.539	[M+H]+	C47H80NO10P	PS	AFUZOUBQIRVWQT-NFYCTIBJNA-N	CCCC\C=C/C\C=C/CCCCCCCC(=O)OCC(COP(O)(=O)OCC(N)C(O)=O)OC(=O)CCCCCCCCCC\C=C/C\C=C/C\C=C/C\C=C/CC	97.9	872.53912:34957 873.54247:21881 874.54583:9109		117680	121091	163011	138172	109127	224379	89076	219013	254432	234026	285008	240762	246623	327933	228222	353304	275745	223294	145006	168333	142605	126529	87508	121354	254411	167995	226323	253267	172536	8750.82	212077	219756	211512	241848	155505	226784	199754	223648	211204	206963
PS 41:7	870.523	[M+H]+	C47H78NO10P	PS	NVXGQVRJRSRPBJ-XPKLYHLONA-N	CCCCCCCCC\C=C/CCCCCCCC(=O)OCC(COP(O)(=O)OCC(N)C(O)=O)OC(=O)CC\C=C/C\C=C/C\C=C/C\C=C/C\C=C/C\C=C/CC	95.8	870.52264:11784 871.52599:6888 872.52935:7227		660.059	660.059	660.059	660.059	660.059	34899	660.059	91675	61668	95900	61767	48081	51524	85226	32058	64197	72038	67889	660.059	6601	660.059	660.059	660.059	7660	87934	61843	71206	32755	40838	660.059	84002	59772	90568	68306	42142	59450	55776	58480	44090	43179
PS 43:5	902.584	[M+H]+	C49H86NO10P	PS	CVDSQAXOCJLJFC-WCLBDTPLNA-N	CCCCCCC\C=C/CCCCCCCC(=O)OCC(COP(O)(=O)OCC(N)C(O)=O)OC(=O)CCCCCCCCCCCC\C=C/C\C=C/C\C=C/C\C=C/CC	91.5	902.58392:6028 903.58727:5145 904.59063:6050		654.568	654.568	654.568	654.568	28149	654.568	654.568	35322	13309	42282	31360	14090	35086	37115	654.568	34730	37518	37292	654.568	6692	654.568	654.568	13071	6926	39242	654.568	27488	20499	6546	654.568	39885	14161	15849	29607	6686	24526	11687	12209	13671	13216
PS 43:6	900.568	[M+IsoProp+Na+H]+	C49H84NO10P	PS	MTDHDNNAVXELJT-NFYCTIBJNA-N	CCCC\C=C/C\C=C/CCCCCCCC(=O)OCC(COP(O)(=O)OCC(N)C(O)=O)OC(=O)CCCCCCCCCCCC\C=C/C\C=C/C\C=C/C\C=C/CC	88.8	900.56763:10627 901.57098:7245 902.57434:0		30954	30526	33376	52641	69936	7325	30979	65914	28532	57872	40240	42376	33449	39522	28386	41987	52150	43743	51658	47336	49536	6752	48093	57175	85500	31038	48870	41825	14046	675.209	58478	37386	45578	40369	39139	49146	44832	43859	45346	44246
PS 43:7	898.553	[M+IsoProp+Na+H]+	C49H82NO10P	PS	UAZUULOUTQCFBW-RNIDQXGHNA-N	CCCCCCCCC\C=C/CCCCCCCCCC(=O)OCC(COP(O)(=O)OCC(N)C(O)=O)OC(=O)CC\C=C/C\C=C/C\C=C/C\C=C/C\C=C/C\C=C/CC	93.7	898.55328:13013 899.55663:8790 900.55999:0		40680	40804	42251	46588	52392	24454	24278	80415	42462	79728	51894	47940	54993	68391	32054	57091	59379	55977	47493	45908	34640	33247	44246	60094	101337	58274	52755	44610	38685	2427.78	82944	46700	70277	40168	57434	54500	59013	54502	55943	54481
PS 43:8	896.537	[M+H]+	C49H80NO10P	PS	MFHNITURACZONR-OILYOBQENA-N	CCCCCC\C=C/C\C=C/CCCCCCCCCC(=O)OCC(COP(O)(=O)OCC(N)C(O)=O)OC(=O)CC\C=C/C\C=C/C\C=C/C\C=C/C\C=C/C\C=C/CC	91.7	896.53705:7511 897.5404:0 898.54376:0		648.968	52602	648.968	648.968	648.968	648.968	648.968	648.968	59202	54872	648.968	648.968	648.968	58771	55221	648.968	648.968	27824	6490	648.968	648.968	648.968	6883	648.968	12832	648.968	19569	76084	53651	52246	648.968	43403	52258	19222	57608	52953	53534	54547	38171	67466
SE 28:1/14:0	628.597	[M+H]+	C42H74O2	CASE	LPLMWTOYABAUEZ-UHFFFAOYNA-N	CCCCCCCCCCCCCC(=O)OC1CCC2(C)C3CCC4(C)C(CCC4C3CC=C2C1)C(C)CCC(C)C(C)C	83.9	628.5968:66380 629.60015:0 630.60351:0		290471	234182	302470	464742	295951	371975	257709	298252	299446	273122	348727	345060	235372	242571	216033	284491	328817	215970	343123	434828	549925	288271	543778	409328	257658	251582	302591	357571	294724	21597	403635	354931	281236	315356	299800	395372	336938	373772	338006	349005
SE 28:1/9:0	558.521	[M+Na]+	C37H64O2	CASE	GDYPPKCXMWUTRB-UHFFFAOYNA-N	CCCCCCCCC(=O)OC1CCC2(C)C3CCC4(C)C(CCC4C3CC=C2C1)C(C)CCC(C)C(C)C	95.6	558.52148:5422 559.52483:6038 560.52819:0		676.37	676.37	14561	676.37	35543	676.37	13127	29689	6764	22310	676.37	23205	676.37	676.37	22985	22951	20530	13028	676.37	676.37	23444	29247	676.37	13461	7476	676.37	676.37	676.37	20592	676.37	30726	676.37	22336	22148	29648	24263	26044	24994	25246	25201
SE 28:2/14:2	622.56	[M+H]+	C42H68O2	BRSE	YIBRSAAPVTXJNI-KUBMTVGJNA-N	CCCC\C=C/C\C=C/CCCCC(=O)OC1CCC2(C)C3CCC4(C)C(CCC4C3CC=C2C1)C(C)C=CC(C)C(C)C	91.3	622.56006:29514 623.56341:24789 624.56677:10167		112111	131631	199328	255696	100313	116242	135661	113321	113018	49074	138066	122611	90101	124423	118224	95912	140539	74362	242801	169562	205405	216904	237669	165380	79733	120651	113518	7627	121394	762.734	151051	108090	73254	131850	120276	96416	126556	105991	137764	138718
SE 28:2/18:4	674.583	[M+IsoProp+H]+	C46H72O2	BRSE	LVAFZVGWBYQHNS-XDQJXPDKNA-N	CC\C=C\C=C\C=C\C=C/CCCCCCCC(=O)OC1CCC2(C)C3CCC4(C)C(CCC4C3CC=C2C1)C(C)C=CC(C)C(C)C	91.7	674.58289:6238 675.58624:0 676.5896:0		6543	14421	21673	29641	16415	15742	654.29	14226	31978	37666	30252	34141	21258	24875	30142	36251	32930	13620	30235	21371	14382	14189	15595	14237	13812	21548	34056	654.29	23954	654.29	27637	26303	17515	33151	43426	28434	29550	28482	29353	32395
SE 28:2/19:4	688.6	[M+H]+	C47H74O2	BRSE	ZNKOFJNOJYEHQU-FFNHSSPQNA-N	CC\C=C\C\C=C\C\C=C\C\C=C\CCCCCC(=O)OC1CCC2(C)C3CCC4(C)C(CCC4C3CC=C2C1)C(C)C=CC(C)C(C)C	96.1	688.59991:25790 689.60326:17116 690.60662:0		113034	121776	142405	173056	159523	149514	132336	106715	138985	98454	115031	115135	121546	142518	134377	92671	123856	141295	85972	169359	148765	149286	158932	161245	121724	126813	94879	34190	131019	3419.04	118990	203376	180734	153224	120704	140012	146832	155056	148643	137780
SE 28:2/26:6	782.683	[M+H]+	C54H84O2	BRSE	UPIIEQSHYOBDNB-QOGIGICONA-N	CC\C=C/C\C=C/C\C=C/C\C=C/C\C=C/C\C=C/CCCCCCC(=O)OC1CCC2(C)C3CCC4(C)C(CCC4C3CC=C2C1)C(C)C=CC(C)C(C)C	97.9	782.68304:31949 783.68639:17114 784.68975:14412		27416	427573	340710	414496	106264	232342	123722	249117	341408	229865	321745	295528	302597	39676	107866	202276	379729	118778	436837	188189	367783	185760	377040	143178	100785	322237	351436	1087979	397683	48243	242611	145582	195564	193132	557319	409956	397092	413522	381545	364332
SE 29:2/16:5	658.555	[M+H]+	C45H68O2	STSE	JORCJHHVGZAXMX-HYQHIQMYNA-N	CC\C=C\C=C\C=C/C=C\C=C\CCCC(=O)OC1CCC2(C)C3CCC4(C)C(CCC4C3CC=C2C1)C(C)C=CC(CC)C(C)C	99.6	658.55487:29009 659.55822:0 660.56158:0		120278	131128	94556	160567	130750	187467	116200	33338	189624	114493	85669	92634	15395	118716	118448	172432	89797	107006	161127	220508	198937	218462	195409	159240	121322	50011	149247	98695	147350	10855	143289	192542	189278	185460	182552	58944	96443	189642	54130	92077
SL 10:0;O/13:0;O	483.345	[M+Na]+	C23H47NO6S	SL	WLNMLXPAYXPKFE-UHFFFAOYNA-N	CCCCCCCCCCCC(O)C(=O)NC(CS(O)(=O)=O)C(O)CCCCCCC	98.8	483.34467:17886 484.34802:8213 485.35138:0		106258	110768	113277	123070	109717	107597	116751	109065	129980	116294	114831	118992	114254	115557	128621	123159	106166	105618	109873	110890	123419	115863	115645	104774	114631	107918	105101	135313	117138	10017	112083	123748	134214	132044	124253	119576	113164	118409	100170	115159
SL 10:0;O/13:1	465.344	[M+H]+	C23H45NO5S	SL	COTFLEQDFQUUDL-CLFYSBASNA-N	CCCCCCCC(O)C(CS(O)(=O)=O)NC(=O)CCCCCCC\C=C/CCC	73.5	465.34351:79153 466.34686:33316 467.35022:10767		542782	201259	427589	230410	203922	345708	233340	233121	208880	191928	267883	381122	428604	309877	432104	605865	219366	169721	457329	571513	224741	425629	187413	365138	397148	488802	237580	91408	244639	59404	279708	285571	272276	375819	215068	259188	235657	254225	239675	253606
SL 10:0;O/13:1;O	481.33	[M+H]+	C23H45NO6S	SL	WHSYGKFZOGNBBZ-KTKRTIGZNA-N	CCCCCCCC(O)C(CS(O)(=O)=O)NC(=O)C(O)CCCCC\C=C/CCCC	99.9	481.33017:29840 482.33352:11856 483.33688:11285		126278	102567	139201	251223	179727	133455	147037	130219	142229	94790	147808	105458	165886	146847	143945	108734	129373	152744	132783	186131	151175	145076	155067	176588	137609	140050	94256	6990.34	103916	6990.34	134707	237788	166248	165642	69903	122913	119592	117945	119902	120468
SL 10:0;O/14:1;O	495.345	[M+H]+	C24H47NO6S	SL	SRYJZTVITVRLCK-KTKRTIGZNA-N	CCCCCCCC(O)C(CS(O)(=O)=O)NC(=O)C(O)CCCCCC\C=C/CCCC	99.7	495.34543:27875 496.34878:12970 497.35214:9764		114097	96533	132000	235375	160446	124635	138613	120969	129754	78294	141045	98539	153121	127566	126778	98665	125946	135868	128205	176119	142622	128120	148193	167579	111405	126151	88107	6532.23	93861	6532.23	126548	215034	149113	156259	65322	114983	115767	110754	105816	116563
SL 10:0;O/15:1;O	509.361	[M+NH4]+	C25H49NO6S	SL	OPHFUAKBEOYQEW-KHPPLWFENA-N	CCCCCCCC(O)C(CS(O)(=O)=O)NC(=O)C(O)CCCCCC\C=C/CCCCC	99.7	509.36105:90313 510.3644:39357 511.36776:18657		403792	325209	451211	766430	560864	414302	474082	428063	411442	284375	447737	329218	504906	459237	431918	339312	396355	468686	399941	569732	458618	451287	461738	570105	410390	428324	293619	70394	309651	22213	410587	715640	504304	513690	223896	393229	379782	362393	387802	392184
SL 10:0;O/16:0;O	525.389	[M+H]+	C26H53NO6S	SL	XRPFDPDIPPYNFP-UHFFFAOYNA-N	CCCCCCCCCCCCCCC(O)C(=O)NC(CS(O)(=O)=O)C(O)CCCCCCC	89.8	525.38855:11985 526.3919:0 527.39526:0		90210	45168	114050	97073	74635	92298	89614	78025	55337	63087	128456	117959	56807	74247	48721	103024	81171	65675	66796	113471	119280	97956	68213	70220	72502	96943	69072	44274	60285	100255	85502	46558	57566	52701	44155	57753	55645	34588	33177	58648
SL 10:0;O/16:1;O	523.377	[M+NH4]+	C26H51NO6S	SL	HKTQCQADYAXVJK-YPKPFQOONA-N	CCCCCCCC\C=C/CCCCC(O)C(=O)NC(CS(O)(=O)=O)C(O)CCCCCCC	99.7	523.37677:65441 524.38012:30410 525.38348:8876		315673	239200	332806	557401	409768	305077	348809	306073	299220	211429	329704	237025	359269	346322	331604	250762	287853	338304	292202	417019	329651	331024	344817	419736	303165	305698	216796	35297	234300	7782	301717	522018	370289	375461	164973	273402	261300	270697	289544	282545
SL 10:0;O/16:2;O	521.361	[M+IsoProp+Na+H]+	C26H49NO6S	SL	SSFKEVYIGJFGRO-PTLKBEDNNA-N	CCCCCCCC\C=C/C\C=C/CC(O)C(=O)NC(CS(O)(=O)=O)C(O)CCCCCCC	99.3	521.36072:22114 522.36407:10436 523.36743:78933		91511	83017	106970	187641	120409	93941	106049	95513	100795	64921	117173	84170	111308	98312	103965	81026	95578	109446	102715	136545	104903	108136	115235	127409	96176	95994	71683	6072.91	84655	6072.91	93972	163350	124498	122482	60729	95796	92690	88423	98547	95685
SL 10:0;O/17:1	504.379	[M+H]+	C27H53NO5S	SL	GGZWTHMSPWORHP-SEYXRHQNNA-N	CCCCCCC\C=C/CCCCCCCC(=O)NC(CS(O)(=O)=O)C(O)CCCCCCC	78.7	504.37866:11227 505.38201:0 506.38537:0		76622	48642	85068	181557	65960	73756	57862	55541	14392	37899	89296	88427	50842	49466	8805	89318	74921	56786	47140	87063	93096	77958	54965	60566	58712	71942	50659	7074	48532	8427	64870	40253	9023	137452	8473	45500	26306	55561	25867	54062
SL 10:0;O/18:0;O	536.398	[M+H]+	C28H57NO6S	SL	AFXHHVFPPZWGGN-UHFFFAOYNA-N	CCCCCCCCCCCCCCCCC(O)C(=O)NC(CS(O)(=O)=O)C(O)CCCCCCC	99.9	536.39758:43572 537.40093:15578 538.40429:11233		154163	133602	122880	170530	151124	200277	325136	147585	128562	122352	189910	188756	151430	140073	119601	165637	187350	197575	368698	88311	200297	165289	176123	143461	242806	273221	69957	142925	214357	7041	278825	95921	223522	188440	142656	156533	189750	213549	185100	202197
SL 10:0;O/18:1;O	534.374	[M+H]+	C28H55NO6S	SL	FMOYZOFMNVGWJM-QXMHVHEDNA-N	CCCCCCCC(O)C(CS(O)(=O)=O)NC(=O)C(O)CCCCCCCC\C=C/CCCCCC	70.5	534.3739:68369 535.37725:28927 536.38061:41537		124725	149524	258007	297856	386536	216743	373690	234494	173874	221162	375614	236059	255538	162025	269698	228343	304613	362300	600225	202991	195559	295337	200472	315678	503053	561008	269381	208767	367047	37387	385493	336334	547602	382693	262222	272372	269067	320048	289573	299155
SL 10:0;O/18:3	514.352	[M+H]+	C28H51NO5S	SL	JTUSHHXCGFOSEI-LNCSVHMCNA-N	CCCCCCCC(O)C(CS(O)(=O)=O)NC(=O)CCCCCCC\C=C/C\C=C/C\C=C/CC	91.5	514.35187:126733 515.35522:49613 516.35858:13905		443440	131592	603859	1641916	239839	516739	273572	286429	102507	111534	568000	645330	216612	161232	111544	738437	373225	168991	105824	685146	681305	429605	170449	407677	226043	401791	188151	68648	121758	89329	339520	107858	93881	1205856	86049	47456	35655	20817	53621	32095
SL 10:0;O/18:3	531.384	[M+Na]+	C28H51NO5S	SL	JTUSHHXCGFOSEI-LNCSVHMCNA-N	CCCCCCCC(O)C(CS(O)(=O)=O)NC(=O)CCCCCCC\C=C/C\C=C/C\C=C/CC	98.3	531.38446:17154 532.38781:8171 533.39117:0		138433	162977	133869	129298	112852	132482	123222	143436	158190	127307	127976	105571	104958	147428	136306	123705	110013	94414	113850	132404	145487	120999	166821	114588	108415	106725	127865	126449	109768	164019	129174	131028	122561	125856	143585	154615	148649	151278	131587	143883
SL 10:0;O/20:0;O	564.429	[M+H]+	C30H61NO6S	SL	WCWYLPONYKVESN-UHFFFAOYNA-N	CCCCCCCCCCCCCCCCCCC(O)C(=O)NC(CS(O)(=O)=O)C(O)CCCCCCC	99.7	564.42853:8481 565.43188:0 566.43524:0		35565	31683	24043	42890	22515	23661	31720	22689	15272	14314	22521	25644	13819	14708	6922	23295	14345	13495	21952	23632	23091	23965	14564	20724	24650	21338	39638	63370	13887	683.247	21956	13694	14572	25241	6832	16985	683.247	19513	683.247	16387
SL 10:0;O/20:1;O	562.406	[M+Na]+	C30H59NO6S	SL	QKDUBIQHTLPLJC-YPKPFQOONA-N	CCCCCCCC\C=C/CCCCCCCCC(O)C(=O)NC(CS(O)(=O)=O)C(O)CCCCCCC	77.2	562.40637:7092 563.40972:0 564.41308:0		39382	13322	31422	49262	32154	34508	33134	21314	32089	25678	34688	36828	21040	23180	14404	35660	23167	20202	34335	16305	40882	35587	34121	39991	22148	41953	22345	42442	22852	1332.22	43975	24691	39621	37894	23533	43357	41650	24625	27428	26889
SL 10:0;O/20:1;O	579.438	[M+H]+	C30H59NO6S	SL	QKDUBIQHTLPLJC-YPKPFQOONA-N	CCCCCCCC\C=C/CCCCCCCCC(O)C(=O)NC(CS(O)(=O)=O)C(O)CCCCCCC	96.6	579.4375:12679 580.44085:5811 581.44421:0		13081	29152	33475	71718	662.68	6627	662.68	23369	59891	42678	51900	46684	14608	39663	30503	61145	53460	45360	58332	44555	29057	7419	14412	30199	13898	41986	45392	94946	40030	662.68	22839	46039	68533	32461	60119	44940	33545	46244	45719	46260
SL 10:0;O/20:2;O	577.424	[M+NH4]+	C30H57NO6S	SL	SMCLIWIAMQDYNG-XVTLYKPTNA-N	CCCCCCCC(O)C(CS(O)(=O)=O)NC(=O)C(O)CCCCCCCC\C=C/C\C=C/CCCCC	99.8	577.42395:92664 578.4273:44708 579.43066:19950		431521	335517	470177	793080	580289	430165	496027	446483	440932	305633	479001	359027	519806	491318	460562	350235	409945	490280	425372	595545	478210	472156	499993	578509	435754	451804	311685	83986	332084	31248	433046	745439	526886	548556	230441	398143	403014	391825	411739	417234
SL 10:0;O/20:3	559.415	[M+H]+	C30H55NO5S	SL	OXMBIFSRSWIBKU-LNCSVHMCNA-N	CCCCCCCC(O)C(CS(O)(=O)=O)NC(=O)CCCCCCCCC\C=C/C\C=C/C\C=C/CC	99.2	559.41522:11882 560.41857:7065 561.42193:0		49373	22601	66136	44308	65438	52999	74904	33409	52097	30398	63830	86293	31037	57423	33060	48992	56756	33904	77807	35898	57010	72451	52402	51086	42172	80262	23714	49481	41719	2260.15	67770	34974	36425	63431	71437	55562	54990	46033	55601	57931
SL 10:0;O/22:0	593.491	[M+H]+	C32H65NO5S	SL	UGDSCNKLTWFQAD-UHFFFAOYNA-N	CCCCCCCCCCCCCCCCCCCCCC(=O)NC(CS(O)(=O)=O)C(O)CCCCCCC	98.7	593.49054:24299 594.49389:12137 595.49725:6137		96788	141846	143607	203389	110952	82058	155917	66955	123026	55144	65530	66718	26853	53409	96446	71184	62329	46089	112948	92747	145129	142512	172041	91624	46573	60528	60296	76707	93513	2685.29	71931	71843	78475	83793	134455	95941	95474	96956	95478	93746
SL 10:0;O/22:1;O	607.469	[M+H]+	C32H63NO6S	SL	GRDQTDNMLWYHOT-NXVVXOECNA-N	CCCCCCCCCC\C=C/CCCCCCCCC(O)C(=O)NC(CS(O)(=O)=O)C(O)CCCCCCC	97.2	607.46906:96171 608.47241:45329 609.47577:19257		417777	507679	513207	717630	415561	384539	390493	359728	510810	406923	525368	480466	174741	527895	394050	540335	473483	416097	721088	552674	525638	437756	542914	523419	385474	385921	415723	789197	398166	79207	430565	515883	522789	428721	571974	511405	475082	479619	484940	481006
SL 10:0;O/22:5	566.386	[M+H]+	C32H55NO5S	SL	XBYBKLAWIRMXDQ-GJCLIZKUNA-N	CCCCCCCC(O)C(CS(O)(=O)=O)NC(=O)CCCCC\C=C/C\C=C/C\C=C/C\C=C/C\C=C/CC	98.8	566.38586:9229 567.38921:0 568.39257:0		28663	42851	70693	73429	72846	56601	68463	35075	35524	46016	57684	53550	50927	36673	58388	49796	54649	57020	72912	40133	52767	60670	55482	52730	55782	64232	48350	52800	66896	2866.34	60175	57576	64206	69967	64747	73638	73578	70359	70358	60254
SL 10:0;O/23:0	590.483	[M+H]+	C33H67NO5S	SL	BIOWGOLHRYTTEQ-UHFFFAOYNA-N	CCCCCCCCCCCCCCCCCCCCCCC(=O)NC(CS(O)(=O)=O)C(O)CCCCCCC	98.3	590.48309:117792 591.48644:31764 592.4898:0		660347	913462	1168726	1872565	604086	795905	522254	658917	1078445	872760	1062410	995183	853454	856888	698115	1070425	1334089	906575	1454521	1135975	1001307	1053204	931965	924155	617058	1065358	1118610	2926640	983444	321679	692289	1128787	1006532	714091	1715197	1049635	1044142	1053404	1064102	1059938
SL 10:0;O/23:0;O	623.503	[M+H]+	C33H67NO6S	SL	RBMSFIMXJKAAAO-UHFFFAOYNA-N	CCCCCCCCCCCCCCCCCCCCCC(O)C(=O)NC(CS(O)(=O)=O)C(O)CCCCCCC	100	623.5025:33860 624.50585:18829 625.50921:18588		671.027	263887	162620	138331	6710	229498	59887	429112	506095	470778	449169	613143	378056	20050	172153	237304	449276	212008	363083	155372	144121	161232	218952	87708	257481	545589	202215	347369	455169	71202	104990	352499	394138	303275	649703	182359	172545	182089	191490	170916
SL 10:0;O/24:0	621.523	[M+H]+	C34H69NO5S	SL	CJDWCWJXUXJKDW-UHFFFAOYNA-N	CCCCCCCCCCCCCCCCCCCCCCCC(=O)NC(CS(O)(=O)=O)C(O)CCCCCCC	99.8	621.52283:15540 622.52618:6566 623.52954:0		98370	99167	90852	136900	103535	59243	139133	76171	96183	51080	58778	64170	54265	70100	89405	80436	78603	68715	107203	79490	98845	88846	113808	113393	65243	56156	63544	73723	76855	5108.03	107095	75768	74028	98200	73490	82348	80940	85140	83707	80202
SL 10:0;O/24:1;O	635.501	[M+H]+	C34H67NO6S	SL	GBVZLFPPJWUCIF-ZCXUNETKNA-N	CCCCCCCCCCCC\C=C/CCCCCCCCC(O)C(=O)NC(CS(O)(=O)=O)C(O)CCCCCCC	98.2	635.50085:160819 636.5042:76810 637.50756:30866		565194	673009	628399	784077	579660	496451	520605	621449	625082	597573	690654	657759	675071	677160	534601	731484	659483	626028	1044573	538812	524654	485435	567815	576748	611912	603024	586680	1375963	616429	240767	600310	560118	705494	576123	723686	579573	647442	546954	660069	683355
SL 10:0;O/24:2;O	633.488	[M+H]+	C34H65NO6S	SL	BZTVQVLKCHEZJU-YLRXWAGNNA-N	CCCCCCCC(O)C(CS(O)(=O)=O)NC(=O)C(O)CCCCCCCCCCCCCCC\C=C/C\C=C/CC	99.8	633.48761:84195 634.49096:37815 635.49432:0		189582	240375	351205	538232	174916	240125	115827	161047	352082	264815	271122	246806	216942	242211	203236	317402	405293	259901	377604	313223	252776	240750	222698	238102	143895	268245	288452	791499	274305	71998	155607	311829	279524	168037	443334	332867	351371	393582	397428	370973
SL 10:0;O/24:3	598.451	[M+H]+	C34H63NO5S	SL	WKVHODHZTTVGSB-LJURNQLPNA-N	CCCCCCC\C=C/C\C=C/C\C=C/CCCCCCCCC(=O)NC(CS(O)(=O)=O)C(O)CCCCCCC	99.2	598.45123:20804 599.45458:11048 600.45794:42243		91941	84569	103912	237191	84637	90661	91933	81150	30148	90178	112153	118642	81620	79955	95658	131405	92006	69380	74858	113302	109813	95602	90982	93375	76339	86469	72387	73072	75807	72134	85814	94031	95222	205259	27755	69414	60737	60717	70524	58452
SL 10:0;O/24:3	615.476	[M+H]+	C34H63NO5S	SL	WKVHODHZTTVGSB-LJURNQLPNA-N	CCCCCCC\C=C/C\C=C/C\C=C/CCCCCCCCC(=O)NC(CS(O)(=O)=O)C(O)CCCCCCC	99.7	615.47577:50525 616.47912:22035 617.48248:0		258658	208008	275889	344105	313036	362472	363777	246474	364788	305298	327410	276908	276301	256567	337627	374400	329140	236954	363472	430235	348740	458219	450864	511865	382177	374405	372249	202688	330908	212200	330703	402569	369847	490108	428613	340254	399713	459690	419160	394859
SL 10:0;O/25:0;O	651.534	[M+H]+	C35H71NO6S	SL	KQUBPXQRHQOPJX-UHFFFAOYNA-N	CCCCCCCCCCCCCCCCCCCCCCCC(O)C(=O)NC(CS(O)(=O)=O)C(O)CCCCCCC	100	651.53406:15436 652.53741:9159 653.54077:5613		9470	38446	4245	15421	15112	1487	11454	37566	54302	106611	3804	1552	9977	73945	49440	1257	5308	25859	11377	1594	266	3543	45063	4589	15409	4736	65169	57725	51118	26.5588	24378	79433	126578	10390	45027	80521	83039	88582	84885	83452
SL 10:0;O/26:1;O	663.534	[M+Na]+	C36H71NO6S	SL	NOMMOSKWWWHRHP-VXPUYCOJNA-N	CCCCCCCCCCCCCC\C=C/CCCCCCCCC(O)C(=O)NC(CS(O)(=O)=O)C(O)CCCCCCC	99.9	663.53448:134727 664.53783:63290 665.54119:0		406014	509346	527242	620446	420975	365672	408633	480048	507799	460636	559630	564159	549776	507818	417406	616914	541186	418860	866727	485794	395786	372135	448702	457653	459295	502536	469490	1197981	480021	151497	493444	419644	520998	417751	580624	484592	619054	484090	583506	467554
SL 10:0;O/26:2	628.498	[M+H]+	C36H69NO5S	SL	WFQKRTNLTQUSOV-QGLGPCELNA-N	CCCCCCC\C=C/C\C=C/CCCCCCCCCCCCCC(=O)NC(CS(O)(=O)=O)C(O)CCCCCCC	99.3	628.49817:99882 629.50152:44200 630.50488:11249		1267849	1299868	1313833	1469661	1186459	1260247	1159002	1249525	1288152	1302031	1310024	1210308	1187468	1203107	1263852	1388891	1169494	1120694	1079479	1327602	1331157	1292855	1209683	1171380	1229358	1117926	1261266	1318701	1189059	1158310	1188834	1349387	1169922	1368677	1299534	1283250	1236001	1293104	1302431	1228052
SL 10:0;O/26:2;O	644.491	[M+H]+	C36H69NO6S	SL	OOUIOLVQOBJMKY-LTXDKZCQNA-N	CCCCCCCCCCC\C=C/C\C=C/CCCCCCCCC(O)C(=O)NC(CS(O)(=O)=O)C(O)CCCCCCC	99.5	644.49084:52809 645.49419:21119 646.49755:6629		670304	673944	694513	791385	639289	671020	726918	714763	669292	725294	739428	662706	635538	654943	628530	641609	737826	622161	648146	703733	683819	695918	688583	678724	687561	613616	621634	643466	630015	633151	642740	658542	660925	722448	629030	777078	690762	769110	695427	727406
SL 10:0;O/26:2;O	661.519	[M+H]+	C36H69NO6S	SL	OOUIOLVQOBJMKY-LTXDKZCQNA-N	CCCCCCCCCCC\C=C/C\C=C/CCCCCCCCC(O)C(=O)NC(CS(O)(=O)=O)C(O)CCCCCCC	99.8	661.51904:462829 662.52239:212464 663.52575:55887		1669685	2020859	2489180	3140764	1764416	1778478	1488654	1492682	1908282	1541462	2164500	2194208	1773299	1752220	1582103	2155518	2335564	1719185	3322556	2136314	2003061	2016004	2079210	2002990	1426628	2111769	1861142	4275318	1822183	425226	1743509	1995474	1849831	1640430	2815562	2155002	2167540	2190193	2106768	2154359
SL 10:0;O/26:4	641.491	[M+H]+	C36H65NO5S	SL	SPMJWTAZZIXTJL-ZRENGBSJNA-N	CCCCCCCC(O)C(CS(O)(=O)=O)NC(=O)CCCCCCCCCCCC\C=C/C\C=C/C\C=C/C\C=C/CC	98.7	641.4906:46390 642.49395:26268 643.49731:0		249532	228258	275362	467854	289390	205386	334107	146087	198222	179817	200726	199547	49701	191625	219361	210272	306622	160886	529027	435521	286618	313541	366676	432609	246251	278437	270335	166377	197077	43327	248515	363800	201328	309077	272965	342322	320232	333516	320465	302606
SL 10:0;O/26:5	639.475	[M+Na]+	C36H63NO5S	SL	BCVZGRGXNLJLMV-GJCLIZKUNA-N	CCCCCCCC(O)C(CS(O)(=O)=O)NC(=O)CCCCCCCCC\C=C/C\C=C/C\C=C/C\C=C/C\C=C/CC	98.7	639.47491:48606 640.47826:25234 641.48162:0		233121	219772	242080	339754	228597	187237	272306	178676	275021	153888	231949	236698	59208	152786	228947	198191	243768	126501	403819	509886	319104	320715	413228	453021	308860	243059	314332	165704	208001	46215	261298	297234	235606	324870	318394	295875	281221	265783	283854	296141
SL 10:0;O/26:6	620.436	[M+H]+	C36H61NO5S	SL	SWYHGNUITPJGND-CWBKFRHXNA-N	CCCCCCCC(O)C(CS(O)(=O)=O)NC(=O)CCCCCC\C=C/C\C=C/C\C=C/C\C=C/C\C=C/C\C=C/CC	98.3	620.43616:24937 621.43951:12591 622.44287:0		36540	68580	32845	85890	41135	41062	16206	62219	86704	52021	46598	99970	62778	36931	86962	91128	176464	87123	74345	46160	75885	53108	161228	42231	44971	42751	53243	52360	88650	22915	28246	55592	97853	118644	55577	67910	74550	62827	81971	85784
SL 10:0;O/26:6	637.459	[M+H]+	C36H61NO5S	SL	SWYHGNUITPJGND-CWBKFRHXNA-N	CCCCCCCC(O)C(CS(O)(=O)=O)NC(=O)CCCCCC\C=C/C\C=C/C\C=C/C\C=C/C\C=C/C\C=C/CC	98.7	637.45929:14571 638.46264:8734 639.466:0		206	20.1601	1260	6212	202	118182	212	48668	168595	82581	104038	107492	23282	71039	111424	117948	146823	52699	10221	20870	207	422	244	15439	117123	113248	152202	93741	110487	20.1601	173418	140076	136050	208309	212385	144398	127765	132488	130260	139450
SL 10:1;O/12:0	434.291	[M+H]+	C22H43NO5S	SL	ZYCKMRAIRVSIEY-BMRADRMJNA-N	CCCCCCCCCCCC(=O)NC(CS(O)(=O)=O)C(O)\C=C\CCCCC	97.5	434.29123:10172 435.29458:0 436.29794:0		69836	47514	94907	111625	88639	92244	78105	79089	100895	88022	104742	105657	62245	79128	82209	115198	70559	69755	85829	91995	101761	96629	73837	64473	64144	102574	72271	85289	67947	58125	84858	85372	84716	153673	81856	88184	49407	86829	89143	42400
SL 10:1;O/13:1	463.319	[M+Na]+	C23H43NO5S	SL	LWSUMKOZRILRHM-GDDJDLSENA-N	CCCCC\C=C\C(O)C(CS(O)(=O)=O)NC(=O)CCCCCCC\C=C/CCC	99.2	463.31873:51621 464.32208:20304 465.32544:5179		76025	129925	123801	175021	95056	85409	83233	96464	205269	108836	143105	103827	161841	86402	81779	69130	127699	112924	181717	124594	137342	89643	143148	122026	84281	124928	161890	405042	139930	34313	72305	171333	171976	100556	146456	174712	153061	166287	173826	156200
SL 10:1;O/13:1;O	479.314	[M+H]+	C23H43NO6S	SL	FXJINDIWLKZLQP-BSGHAJBXNA-N	CCCCC\C=C\C(O)C(CS(O)(=O)=O)NC(=O)C(O)CCCCC\C=C/CCCC	99.4	479.31387:7227 480.31722:0 481.32058:34981		6646	664.565	20711	50091	24130	13395	22112	7141	28825	664.565	22379	664.565	23381	6770	20830	664.565	664.565	14569	19872	32203	17045	13572	21613	38998	13899	13516	664.565	664.565	664.565	664.565	6759	53248	23873	29029	664.565	664.565	11812	11720	12858	23093
SL 10:1;O/14:1;O	493.33	[M+IsoProp+Na+H]+	C24H45NO6S	SL	ALYPJVGYHXDNJI-HYBPFYMDNA-N	CCCCC\C=C\C(O)C(CS(O)(=O)=O)NC(=O)C(O)CCCCCC\C=C/CCCC	99.9	493.33005:12365 494.3334:0 495.33676:33883		41647	32898	48595	99171	69775	45034	57829	44887	53034	37424	64567	42676	68656	38514	47781	33503	39527	45714	52132	66880	52890	53717	64852	61729	44107	49045	30444	1519.14	43037	1519.14	52983	97085	64777	62314	15191	52682	47737	45175	33893	52623
SL 10:1;O/15:1;O	490.322	[M+IsoProp+Na+H]+	C25H47NO6S	SL	DWLNMAIOLNHZJS-RCSMXTBFNA-N	CCCCC\C=C/CCCCCCC(O)C(=O)NC(CS(O)(=O)=O)C(O)\C=C\CCCCC	96.9	490.3222:24013 491.32555:6253 492.32891:0		25313	659.602	27285	178643	72541	41305	56014	65506	102133	35422	36048	11345	38023	54781	40776	77696	55557	102285	6596	68244	74714	18750	6680	118560	659.602	82548	659.602	23695	36948	659.602	659.602	106210	48750	62237	9135	93483	55145	26517	41036	32727
SL 10:1;O/15:1;O	507.346	[M+IsoProp+Na+H]+	C25H47NO6S	SL	DWLNMAIOLNHZJS-RCSMXTBFNA-N	CCCCC\C=C/CCCCCCC(O)C(=O)NC(CS(O)(=O)=O)C(O)\C=C\CCCCC	99.9	507.34589:32890 508.34924:14232 509.3526:109116		145544	114133	166716	277514	196985	148632	172294	151079	155199	112881	168464	120241	187137	168906	161070	121123	149584	169508	151672	210059	171753	164418	174121	199292	140444	150189	108663	7899.75	114775	7899.75	154122	273197	188458	191306	78997	141033	133578	145913	136113	140247
SL 10:1;O/17:0;O	537.394	[M+Na]+	C27H53NO6S	SL	RKTUFULOEJPAMJ-XUTLUUPINA-N	CCCCCCCCCCCCCCCC(O)C(=O)NC(CS(O)(=O)=O)C(O)\C=C\CCCCC	99.5	537.39417:7234654 538.39752:3038644 539.40088:910494		185473	220618	181451	188600	196150	171128	211978	200377	220037	233885	173202	201511	197642	196617	232102	191834	197774	220293	199642	179904	179520	171600	206345	178435	207247	179236	223619	3566573	237097	61387612	180216	202650	229402	198342	205674	210029	222625	219013	228317	234274
SL 10:1;O/18:2;O	547.374	[M+H]+	C28H51NO6S	SL	CAMDOJREEZBGNB-OPLSOQGDNA-N	CCCCC\C=C/C=C\CCCCCCCC(O)C(=O)NC(CS(O)(=O)=O)C(O)\C=C\CCCCC	94.5	547.37421:9140 548.37756:5290 549.38092:0		13314	21024	21842	636.054	15119	6550	6613	13536	41124	22500	14941	21119	636.054	13803	22795	23038	26873	6361	29463	21445	15352	636.054	6527	20288	14340	13700	22117	21645	20243	72960	28753	31579	30509	56724	29619	46504	24260	26823	23120	22550
SL 10:1;O/19:1;O	563.408	[M+H-H2O]+	C29H55NO6S	SL	YFMICUZANIJAAW-UOHUNKCKNA-N	CCCCCCCCC\C=C/CCCCCCC(O)C(=O)NC(CS(O)(=O)=O)C(O)\C=C\CCCCC	99.8	563.4082:26738 564.41155:12236 565.41491:8695		107179	92096	128780	223831	155540	114260	131151	116321	125435	76584	133088	98775	135168	122744	124847	94063	108048	129026	119566	164358	134384	130163	136671	157273	111934	115209	85857	6002.83	91100	6002.83	116279	205230	148963	147490	60028	105121	107445	99426	113625	112694
SL 10:1;O/20:2;O	575.409	[M+IsoProp+Na+H]+	C30H55NO6S	SL	UYEBZXFPYAVBSM-URGAYQPANA-N	CCCCC\C=C/C\C=C/CCCCCCCCC(O)C(=O)NC(CS(O)(=O)=O)C(O)\C=C\CCCCC	100	575.40887:32700 576.41222:16485 577.41558:111313		159771	132002	171418	289030	206395	159500	181946	156252	165314	120121	182694	135199	191419	166153	172535	133509	161341	178942	165687	222268	182542	167171	177189	208941	158275	167766	119750	6501	135507	650.09	168942	270110	196234	201974	103886	158593	158536	155336	151526	160407
SL 10:1;O/21:1;O	591.439	[M+NH4]+	C31H59NO6S	SL	PPZZZRNWAHZGJU-QKESCLSCNA-N	CCCCCCCCCCC\C=C/CCCCCCC(O)C(=O)NC(CS(O)(=O)=O)C(O)\C=C\CCCCC	99.3	591.43896:66282 592.44231:32975 593.44567:11346		327020	247415	345655	567978	430859	315729	368808	322829	312887	222021	350358	259759	369835	378657	349744	266080	291670	372050	308673	439666	350960	348246	354417	428444	325990	311533	224657	50121	238372	28111	314596	534079	385636	400813	162520	299108	295712	282478	292482	300975
SL 10:1;O/22:2;O	603.44	[M+Na]+	C32H59NO6S	SL	ZTZKLHUFZUBPJD-IGAYQWRFNA-N	CCCCC\C=C/C=C\CCCCCCCCCCCC(O)C(=O)NC(CS(O)(=O)=O)C(O)\C=C\CCCCC	99.9	603.43976:123989 604.44311:119911 605.44647:44105		573130	457968	656772	1064748	779158	595014	680760	592159	581222	408357	652331	477079	707642	632897	609632	470102	570431	654952	580662	811860	655516	643244	662317	792429	586135	596535	426123	116680	454787	52556	573962	1009553	699174	729818	329454	540261	521390	527929	532729	540515
SL 10:1;O/23:1;O	619.469	[M+NH4]+	C33H63NO6S	SL	KDCNTEZCBSMLBC-AJZVITHMNA-N	CCCCCCCCCCC\C=C/CCCCCCCCC(O)C(=O)NC(CS(O)(=O)=O)C(O)\C=C\CCCCC	97.7	619.4693:10248 620.47265:5521 621.47601:0		30688	24893	53956	76213	20883	7322	21942	6446	15894	20830	22289	13855	22532	35525	14274	15876	34732	31345	17317	52311	45242	47733	36156	38415	26987	13231	14410	32707	644.64	644.64	7468	49924	21307	21279	23148	16718	31137	17676	16220	33181
SL 10:1;O/24:2;O	631.471	[M+H]+	C34H63NO6S	SL	VIMJGLYUNAZJQT-HYNOTUQTNA-N	CCCCC\C=C\C(O)C(CS(O)(=O)=O)NC(=O)C(O)CCCCCCCCCCCCCCC\C=C/C\C=C/CC	99.8	631.47089:26135 632.47424:15027 633.4776:9709		112487	95540	128777	221569	158171	119811	128700	122857	124138	86683	132207	99052	149486	135334	130645	97452	117002	133795	114685	165063	137492	128615	142864	156260	111177	123005	87051	6600.8	92535	6600.8	121073	205122	145864	148281	66008	109441	105394	105760	110354	109268
SL 10:1;O/25:1;O	647.503	[M+H]+	C35H67NO6S	SL	NLMWBIJOMLKXEO-XLKOSUNBNA-N	CCCCCCCCCCCCC\C=C/CCCCCCCCC(O)C(=O)NC(CS(O)(=O)=O)C(O)\C=C\CCCCC	99.9	647.50311:28817 648.50646:15528 649.50982:0		96306	126853	157075	272631	82746	111690	62200	87344	162498	125057	144126	135828	129502	172730	104861	150883	191010	130457	219560	153294	138486	138330	139253	122433	80970	144391	172677	446417	141585	7566	99947	174436	149650	99202	248225	164153	175902	163065	160528	166588
SL 10:1;O/26:2;O	642.478	[M+H]+	C36H67NO6S	SL	XNFSSYRCEJJYOY-ZVVLNGJXNA-N	CCCCCCCCCCC\C=C/C\C=C/CCCCCCCCC(O)C(=O)NC(CS(O)(=O)=O)C(O)\C=C\CCCCC	97.5	642.47845:16884 643.4818:9239 644.48516:22721		50015	39453	66689	161590	45709	43730	47167	38589	40603	46856	50895	64206	35599	43185	48409	79076	48076	33987	42816	59872	61728	54690	46557	47183	37223	40536	45567	47676	37911	45082	53150	49604	56649	155757	48823	39575	36372	37466	35931	37770
SL 10:1;O/26:2;O	659.502	[M+H]+	C36H67NO6S	SL	XNFSSYRCEJJYOY-ZVVLNGJXNA-N	CCCCCCCCCCC\C=C/C\C=C/CCCCCCCCC(O)C(=O)NC(CS(O)(=O)=O)C(O)\C=C\CCCCC	99.9	659.50232:334259 660.50567:152666 661.50903:76067		1202576	1523817	1431002	2094381	933396	313253	165686	1323150	752364	1554147	590547	585235	392130	479235	1182170	607905	1704137	1393306	2463170	218819	441134	211463	349475	117068	425501	1885664	2270976	4379135	616420	675739	527434	571903	1650698	309862	2590286	1718106	1831278	1754985	1633052	1850895
SL 11:0;O/16:2;O	535.378	[M+H]+	C27H51NO6S	SL	YGBVIQWQSWWCPW-MMMFIMJINA-N	CCCCCCCC\C=C/C\C=C/CC(O)C(=O)NC(CS(O)(=O)=O)C(O)CCCCCCCC	99.8	535.37823:8584 536.38158:0 537.38494:0		656.839	21758	31783	59566	21852	13985	21473	32674	31392	6568	33758	21220	47335	22369	22326	656.839	22211	21961	23996	45218	45440	31906	33406	30229	14052	30708	656.839	656.839	23900	656.839	26179	63834	44602	25598	656.839	26782	26581	28735	27604	27555
SL 11:0;O/18:4	543.382	[M+H]+	C29H51NO5S	SL	REQFRENGTZYSGX-XWVIRPHINA-N	CCCCCCCCC(O)C(CS(O)(=O)=O)NC(=O)CCCC\C=C/C\C=C/C\C=C/C\C=C/CC	99.9	543.38214:35380 544.38549:15143 545.38885:5402		218118	216149	126840	154447	35103	90440	127622	140387	162843	52403	152040	58851	79066	119809	82030	193054	44359	33960	39650	271503	164035	127229	120335	60630	53845	35633	82364	23810	2380.97	2380.97	91709	98993	36492	74104	79673	95823	97410	93836	85689	92912
SL 11:0;O/22:3	584.436	[M+H]+	C33H61NO5S	SL	IICHWLILJYAISJ-IHDWIWDKNA-N	CCCCCCCCC(O)C(CS(O)(=O)=O)NC(=O)CCCCCCCC\C=C/C\C=C/C\C=C/CCCCC	98.9	584.43579:14847 585.43914:7446 586.4425:5138		34807	29622	46069	138908	25099	41935	32000	31503	21266	14686	37740	57085	29770	23400	13904	62566	35520	29231	22942	45925	47074	44137	32564	34016	26736	35922	32361	20615	30483	6758	34554	28840	16010	115657	6762	14982	675.757	675.757	675.757	675.757
SL 11:0;O/22:4	599.448	[M+H]+	C33H59NO5S	SL	OLWZKUCAZQKYAL-XWVIRPHINA-N	CCCCCCCCC(O)C(CS(O)(=O)=O)NC(=O)CCCCCCCC\C=C/C\C=C/C\C=C/C\C=C/CC	96.1	599.448:6986 600.45135:0 601.45471:15397		54816	48696	60504	97677	32064	53853	47366	45730	42635	48572	47727	64168	30222	33903	51535	64970	53780	39498	48781	56024	64831	52565	48413	45225	52645	44158	45983	46207	38963	41539	49970	42602	44198	82276	35793	38623	35406	35210	35147	34498
SL 11:0;O/22:5	597.432	[M+H]+	C33H57NO5S	SL	GVFGMIPBTSXSFG-TYBQXOFFNA-N	CCCCCCCCC(O)C(CS(O)(=O)=O)NC(=O)CCCCC\C=C/C\C=C/C\C=C/C\C=C/C\C=C/CC	97.2	597.43195:9076 598.4353:5322 599.43866:0		89414	55719	113367	89382	87871	98568	83159	77648	82079	74065	146418	110869	74417	77859	70274	117751	79508	63788	85533	125557	117880	101760	65126	81835	81363	109522	73840	61464	57931	86484	89483	73538	79504	70298	55914	88878	73338	56240	77229	56703
SL 11:0;O/24:2	614.481	[M+H]+	C35H67NO5S	SL	ASDWPKNYENYZFH-AUGURXLVNA-N	CCCCCCCCC(O)C(CS(O)(=O)=O)NC(=O)CCCCCCCCCCC\C=C/C\C=C/CCCCCCC	100	614.4812:21090 615.48455:7252 616.48791:0		777560	786482	848242	573261	405875	338834	424762	116902	800867	489958	796019	806085	111639	879082	122259	292395	799378	487938	767711	781125	855862	412179	116244	316903	532241	763720	371301	689167	423088	347513	842335	407656	482088	555124	306681	823412	284305	327811	788674	205078
SL 11:0;O/26:0	663.571	[M+Na]+	C37H75NO5S	SL	JPMGTNLDMPOKTG-UHFFFAOYNA-N	CCCCCCCCCCCCCCCCCCCCCCCCCC(=O)NC(CS(O)(=O)=O)C(O)CCCCCCCC	100	663.5705:28711 664.57385:14318 665.57721:0		124088	121546	121312	158971	131754	76685	211216	104109	130979	64052	77662	80533	65225	82569	123214	80245	70290	76482	137386	90029	128699	115505	147281	111330	49848	70279	63357	60885	83358	4984.75	123537	108792	99327	106849	98140	124311	96292	63574	98239	115350
SL 11:0;O/26:0;O	679.566	[M+IsoProp+H]+	C37H75NO6S	SL	LMTUQMLNXBMWOG-UHFFFAOYNA-N	CCCCCCCCCCCCCCCCCCCCCCCCC(O)C(=O)NC(CS(O)(=O)=O)C(O)CCCCCCCC	99.7	679.5661:67006 680.56945:402856 681.57281:170029		136732	134923	187375	243194	70288	141980	85026	144846	178488	130123	169251	188774	140825	135026	171993	172581	270144	126197	289441	193404	196146	194435	181369	194281	158024	224244	433944	744939	134458	42624	213378	183052	142512	134912	199626	239535	243754	246998	242118	247835
SL 11:0;O/26:1	644.53	[M+H]+	C37H73NO5S	SL	WCYULVHBKJIZJT-MSUUIHNZNA-N	CCCCCCCCCC\C=C/CCCCCCCCCCCCCC(=O)NC(CS(O)(=O)=O)C(O)CCCCCCCC	98.9	644.52966:43038 645.53301:43985 646.53637:17520		231107	170894	238941	364276	127257	325576	125421	298359	451666	265091	324696	322631	196824	287862	262793	391807	306467	269436	437807	404442	272876	289618	307354	374913	336163	402860	452143	976692	253118	12542.1	452087	425669	346938	258546	454029	375266	355594	372866	347810	351482
SL 11:0;O/26:1;O	660.523	[M+H]+	C37H73NO6S	SL	LSNLJUXLGPOTEP-MRCUWXFGNA-N	CCCCCCCCCCCCCC\C=C/CCCCCCCCC(O)C(=O)NC(CS(O)(=O)=O)C(O)CCCCCCCC	99.9	660.52271:93182 661.52606:454593 662.52942:169330		439261	513845	681818	787420	514048	538321	455649	394520	552996	412707	527841	541654	462826	434147	467971	605063	633322	435415	843636	641512	650554	653248	646029	629448	413194	542469	517254	959538	526971	99746	540401	583361	544702	514929	654000	652473	544984	645512	660043	539632
SL 11:0;O/26:1;O	677.55	[M+Na]+	C37H73NO6S	SL	LSNLJUXLGPOTEP-MRCUWXFGNA-N	CCCCCCCCCCCCCC\C=C/CCCCCCCCC(O)C(=O)NC(CS(O)(=O)=O)C(O)CCCCCCCC	100	677.54999:108193 678.55334:56366 679.5567:22619		501431	594456	588488	811911	609631	352744	584709	497748	479764	567907	515978	520545	623905	444562	387793	542015	492220	432164	1164257	506072	417619	561428	620864	487820	442310	422173	445932	1122267	431488	105557	550427	433190	527632	423210	530440	777123	760567	809894	815425	813716
SL 11:0;O/26:2	642.513	[M+H]+	C37H71NO5S	SL	QCFAQYPOARSWSE-AUGURXLVNA-N	CCCCCCCCC(O)C(CS(O)(=O)=O)NC(=O)CCCCCCCCCCCCC\C=C/C\C=C/CCCCCCC	99.8	642.51318:10192 643.51653:0 644.51989:0		33461	26113	23042	45259	31670	31777	31019	31572	32235	33542	35206	32555	22951	30620	23820	36271	31860	22577	30791	42805	31029	74206	39778	31986	39242	31185	23739	39031	30272	1950.68	32102	26157	32592	27937	32221	32337	19507	33066	20024	22075
SL 11:0;O/26:2;O	658.508	[M+H]+	C37H71NO6S	SL	IGZKVWPIRKKOCU-KSWDIIKGNA-N	CCCCCCCCCCC\C=C/C\C=C/CCCCCCCCC(O)C(=O)NC(CS(O)(=O)=O)C(O)CCCCCCCC	100	658.50757:19184 659.51092:7507 660.51428:0		201905	203689	216443	247538	199696	242353	205613	218322	188227	206832	211040	221433	160407	205647	194591	231013	218454	207421	206582	210052	203153	147479	202848	200827	219438	202833	195452	207284	216867	28969	212887	218162	235915	244437	200839	162452	144035	155525	156135	146874
SL 11:0;O/26:2;O	675.534	[M+H]+	C37H71NO6S	SL	IGZKVWPIRKKOCU-KSWDIIKGNA-N	CCCCCCCCCCC\C=C/C\C=C/CCCCCCCCC(O)C(=O)NC(CS(O)(=O)=O)C(O)CCCCCCCC	100	675.53424:45752 676.53759:26696 677.54095:12175		90204	142205	162125	263945	87998	108147	63126	92211	162537	119712	132579	132108	119347	122799	103528	125285	183414	126574	218064	163794	148825	139761	144187	130140	77124	145776	178528	470694	145218	21403	103496	179936	154408	96707	268164	140759	175504	143148	165626	163885
SL 11:1;O/18:2;O	561.393	[M+H]+	C29H53NO6S	SL	CFFQTWVVZKGELV-HQYRKDASNA-N	CCCCCC\C=C\C(O)C(CS(O)(=O)=O)NC(=O)C(O)CCCCCCC\C=C/C=C\CCCCC	100	561.39349:9808 562.39684:0 563.4002:33223		22731	14822	42036	79155	45516	44397	41279	32123	33070	13326	39411	15495	41237	30960	43275	28954	36713	39919	33099	56523	42589	31231	41966	45863	23961	37889	12731	1273.06	21449	1273.06	29062	64572	49781	45389	13285	39110	25759	13462	28665	28220
SL 11:1;O/18:5	539.349	[M+Na]+	C29H47NO5S	SL	FIQPDZPKCURYNA-OOFCJSMVNA-N	CCCCCC\C=C\C(O)C(CS(O)(=O)=O)NC(=O)C\C=C/C\C=C/C\C=C/C\C=C/C\C=C/CC	98.2	539.34943:29610 540.35278:12422 541.35614:0		164090	179219	113479	106950	57539	81559	128085	175533	196456	101518	152712	50591	116256	120251	91588	128998	83111	104502	69561	220937	159879	116869	121665	68383	78853	72461	114236	56195	38809	3880.87	113901	141126	97169	102017	93460	98585	102359	118642	114697	113151
SL 11:1;O/20:2;O	589.424	[M+IsoProp+Na+H]+	C31H57NO6S	SL	KDROKTKCZDCQRM-XLTFCPCINA-N	CCCCCC\C=C\C(O)C(CS(O)(=O)=O)NC(=O)C(O)CCCCCCCC\C=C/C\C=C/CCCCC	99.8	589.42383:22285 590.42718:16689 591.43054:78257		98859	85334	110684	194631	141174	107465	121024	101709	111523	72752	115773	87160	124917	116564	119590	85882	100510	119189	102280	144907	124078	114004	121917	134416	100569	104912	78597	6181.55	83004	6181.55	109322	184780	133196	137024	61816	98992	95419	92179	97444	97336
SL 11:1;O/20:5	567.38	[M+Na]+	C31H51NO5S	SL	WYXGULRLJFOITJ-GAFSHNMJNA-N	CCCCCC\C=C\C(O)C(CS(O)(=O)=O)NC(=O)CCC\C=C/C\C=C/C\C=C/C\C=C/C\C=C/CC	96.5	567.37994:15931 568.38329:6984 569.38665:0		70354	82438	39479	83745	80444	53143	74685	83816	96525	73520	78327	54354	76125	63572	84630	95689	51310	103511	79886	110900	94593	73473	74586	60482	64249	60964	57740	52548	53173	3947.88	78719	85432	120224	50264	66688	78132	72928	72534	72473	71915
SL 11:1;O/22:2;O	617.455	[M+H]+	C33H61NO6S	SL	GMWYMENKBQFOBO-PYGKDCHSNA-N	CCCCCC\C=C\C(O)C(CS(O)(=O)=O)NC(=O)C(O)CCCCCCCCCCC\C=C/C=C\CCCCC	99.8	617.45526:27452 618.45861:16089 619.46197:12864		116558	98106	133862	230463	166573	121500	139900	123277	131997	80257	141965	101966	157668	137266	127331	101287	115015	141362	123560	177133	142232	136502	143645	162796	122349	128970	91055	6741.29	101686	6741.29	122539	224043	156718	156572	67413	114321	115234	111238	114307	116904
SL 11:1;O/24:2;O	628.462	[M+H]+	C35H65NO6S	SL	HCDXPCRHBFKYID-IHVQCBGINA-N	CCCCCC\C=C\C(O)C(CS(O)(=O)=O)NC(=O)C(O)CCCCCCCCCCCCCCC\C=C/C\C=C/CC	98.6	628.46222:15422 629.46557:7037 630.46893:0		35777	30128	48281	129548	30255	37119	33058	32798	23329	23422	48963	50679	28416	24675	22601	55840	44014	22959	23389	47827	51356	39366	24984	35998	32064	35801	25353	3247	26055	2042	34371	23339	23790	118349	2227	14652	204.231	204.231	204.231	204.231
SL 11:1;O/24:2;O	645.487	[M+NH4]+	C35H65NO6S	SL	HCDXPCRHBFKYID-IHVQCBGINA-N	CCCCCC\C=C\C(O)C(CS(O)(=O)=O)NC(=O)C(O)CCCCCCCCCCCCCCC\C=C/C\C=C/CC	99.9	645.48669:105814 646.49004:58267 647.4934:23632		528277	414794	580065	932700	707504	526471	609164	524250	507936	370584	575774	429093	622357	590695	558335	434853	495488	598316	505218	720187	581202	566592	591211	697838	533001	529504	370213	113909	400812	67389	520563	909844	633968	649554	286768	479213	455101	458712	477061	473186
SL 11:1;O/24:6	604.405	[M+H]+	C35H57NO5S	SL	DGROBWNPXVOYSJ-JUBODHNUNA-N	CCCCCC\C=C\C(O)C(CS(O)(=O)=O)NC(=O)CCCC\C=C/C\C=C/C\C=C/C\C=C/C\C=C/C\C=C/CC	98.2	604.40491:7485 605.40826:0 606.41162:0		49685	35315	132064	2634.06	66163	111897	59397	40823	120101	71834	167338	145328	26341	46817	67403	85526	50734	38100	46637	91079	170190	79731	50598	33116	34981	100890	38648	55329	42859	99062	65700	111211	77075	170188	51042	133678	89069	86758	35330	51937
SL 11:1;O/26:2;O	673.519	[M+NH4]+	C37H69NO6S	SL	FQUWDYRBNZVEAI-WCRXNSIGNA-N	CCCCCCCCCCC\C=C/C\C=C/CCCCCCCCC(O)C(=O)NC(CS(O)(=O)=O)C(O)\C=C\CCCCCC	99.6	673.51929:96155 674.52264:40466 675.526:13976		357307	441226	473519	740784	374133	507553	329636	409630	715050	562286	539318	511814	510588	551785	445465	585298	715210	501563	712628	660658	484148	507814	570481	737448	510535	585390	947366	1199948	560549	156879	571937	691598	680784	613446	753960	685045	678812	697054	695491	726086
SL 12:0;O/26:0	677.585	[M+H]+	C38H77NO5S	SL	KPZCKTSELKEDLS-UHFFFAOYNA-N	CCCCCCCCCCCCCCCCCCCCCCCCCC(=O)NC(CS(O)(=O)=O)C(O)CCCCCCCCC	99.8	677.58545:24185 678.5888:14286 679.59216:0		144420	182359	180940	172971	156492	174393	161678	185095	175565	172211	192077	173741	47333	141372	164969	177877	182904	153532	166472	184351	178266	172853	192710	174082	181691	183370	152308	32483	190948	3248.3	174074	171968	179939	177688	135022	188924	173513	183963	172050	172130
SL 12:0;O/26:0;O	693.582	[M+H]+	C38H77NO6S	SL	OVXXUNVZGXHILD-UHFFFAOYNA-N	CCCCCCCCCCCCCCCCCCCCCCCCC(O)C(=O)NC(CS(O)(=O)=O)C(O)CCCCCCCCC	99.7	693.58179:46764 694.58514:274763 695.5885:120766		84426	83723	103111	169443	38801	79691	56677	72529	102119	81744	84937	113946	92426	74414	59210	92161	124285	74811	178439	154585	135464	117762	133381	142295	89304	128387	183654	538902	86438	13602	137434	100998	91448	76711	118414	170010	156219	178937	172182	167357
[truncated: 429 more rows]
[truncated: 1 more columns]

## Sheet: dataset ESI-
Metabolite name	Average Mz	Adduct type	Formula	Ontology	INCHIKEY	SMILES	MS1 isotopic spectrum	MS/MS spectrum	UniPR_1_neg	UniPR_2_neg	UniPR_3_neg	UniPR_4_neg	UniPR_5_neg	UniPR_6_neg	UniPR_7_neg	UniPR_8_neg	UniPR_9_neg	UniPR_10_neg	UniPR_11_neg	UniPR_12_neg	UniPR_19_neg	UniPR_20_neg	UniPR_21_neg	UniPR_22_neg	UniPR_23_neg	UniPR_24_neg	UniPR_25_neg	UniPR_26_neg	UniPR_27_neg	UniPR_28_neg	UniPR_29_neg	UniPR_30_neg	UniPR_31_neg	UniPR_32_neg	UniPR_33_neg	UniPR_34_neg	UniPR_35_neg	UniPR_36_neg	UniPR_43_neg	UniPR_44_neg	UniPR_45_neg	UniPR_46_neg	UniPR_47_neg	UniPR_MSMS_QC1-r001_neg	UniPR_MSMS_QC1-r002_neg	UniPR_MSMS_QC1-r003_neg	UniPR_MSMS_QC2-r001_neg	UniPR_MSMS_QC2-r002_neg	UniPR_MSMS_QC2-r003_neg
[truncated: 280 more rows]

[truncated: 2 more sheets: Discriminant compounds D3vsD1, Discriminant compounds D2vsD1]
