# Supplementary material for: A molecular insight into the lipid changes of pig Longissimus thoracis muscle following dietary supplementation with functional ingredients
Source: PLoS One. 2022 Mar 24;17(3):e0264953. doi: 10.1371/journal.pone.0264953 (PMC8947141; doi:10.1371/journal.pone.0264953)
Supplement: S3 Table — (XLSX) [file pone.0264953.s009.xlsx]

## Sheet: Foglio1
Diet comparison	L mean	CTRL mean	FDR P-value	log2FC(L/CTRL)	Official gene symbol	NCBI gene sequence	TranscriptID	Gene description	Ensembl gene symbol
LvsCTRL	207.467	24.1271	0.0406097	3.10416	SPP1	XM_005667005	XM_005667005.3	secreted phosphoprotein 1, transcript variant X3	ENSSSCG00000009216
LvsCTRL	756.569	370.419	0.0249609	1.03031	DNAJB1	NM_001244430	NM_001244430.1	DnaJ heat shock protein family (Hsp40) member B1	ENSSSCG00000013784
LvsCTRL	831.739	430.011	0.0237074	0.951756	LOC110260979	XR_002344637	XR_002344637.1	uncharacterized LOC110260979
LvsCTRL	7413.85	3928.45	0.0165121	0.916261	LOC100513133	XR_115737	XR_115737.4	uncharacterized LOC100513133
LvsCTRL	11184.4	7693.98	2.19824e-14	0.539688	COL3A1	NM_001243297	NM_001243297.1	collagen type III alpha 1 chain	ENSSSCG00000016034
LvsCTRL	1905.46	1412.3	0.0251057	0.432095	TMSB4X	XM_005673406	XM_005673406.2	thymosin beta 4, X-linked, transcript variant X1	ENSSSCG00000012119
LvsCTRL	1152.28	1418.68	0.00550205	-0.300059	BCKDK	XM_003124471	XM_003124471.6	branched chain ketoacid dehydrogenase kinase	ENSSSCG00000007763
LvsCTRL	626615	771888	2.68065e-08	-0.300812	ACTA1	XM_005670976	XM_005670976.2	actin, alpha 1, skeletal muscle, transcript variant X3
LvsCTRL	1460.62	1799.44	0.0159911	-0.300971	C7H6orf125	NM_001243451	NM_001243451.1	uncharacterized protein C6orf125 homolog	ENSSSCG00000030668
LvsCTRL	967.853	1192.96	0.0272719	-0.30169	C1H15orf52	XM_003353393	XM_003353393.4	chromosome 1 C15orf52 homolog	ENSSSCG00000023975
LvsCTRL	410.847	506.533	0.0443869	-0.302056	NAA10	XM_013986517	XM_013986517.2	N(alpha)-acetyltransferase 10, NatA catalytic subunit, transcript variant X2	ENSSSCG00000012791
LvsCTRL	785.609	968.99	0.0318073	-0.302669	PARD3	XM_021064231	XM_021064231.1	par-3 family cell polarity regulator
LvsCTRL	3051.97	3765.65	0.0106707	-0.30316	PLEKHM2	XM_021095385	XM_021095385.1	pleckstrin homology and RUN domain containing M2, transcript variant X1	ENSSSCG00000003468
LvsCTRL	744.921	919.315	0.0312166	-0.303472	ELMOD3	XM_005655213	XM_005655213.2	ELMO domain containing 3, transcript variant X4	ENSSSCG00000008238
LvsCTRL	1381.41	1705	0.0363353	-0.303632	CAPN2	NM_001100188	NM_001100188.1	calpain 2	ENSSSCG00000029411
LvsCTRL	1201.29	1482.69	0.0460419	-0.303639	SLC43A2	XM_013990000	XM_013990000.2	solute carrier family 43 member 2, transcript variant X5	ENSSSCG00000024108
LvsCTRL	878.936	1084.9	0.037338	-0.303726	MLF1	XM_003358641	XM_003358641.5	myeloid leukemia factor 1
LvsCTRL	562.521	694.716	0.0431878	-0.304516	ADCY9	XM_021086710	XM_021086710.1	adenylate cyclase 9, transcript variant X2	ENSSSCG00000007950
LvsCTRL	71849.5	88824.1	0.00395946	-0.305974	PGM1	XM_021093573	XM_021093573.1	phosphoglucomutase 1, transcript variant X3	ENSSSCG00000003812
LvsCTRL	51515.6	63687	0.0139491	-0.305989	DES	XM_021074667	XM_021074667.1	desmin, transcript variant X1
LvsCTRL	1002.13	1238.91	0.0252067	-0.306009	ASNA1	XM_003123324	XM_003123324.4	arsA arsenite transporter, ATP-binding, homolog 1 (bacterial)	ENSSSCG00000038776
LvsCTRL	1327.05	1641.6	0.00124504	-0.306888	BCL2L13	XM_003126595	XM_003126595.6	BCL2 like 13, transcript variant X1	ENSSSCG00000040373
LvsCTRL	1382.67	1710.84	0.046104	-0.307253	PEBP4	XM_021072045	XM_021072045.1	phosphatidylethanolamine binding protein 4, transcript variant X3	ENSSSCG00000009631;ENSSSCG00000034561
LvsCTRL	398.703	493.602	0.044723	-0.308034	MOB2	XM_021082597	XM_021082597.1	MOB kinase activator 2, transcript variant X2	ENSSSCG00000037847
LvsCTRL	2403.69	2977.78	0.0210009	-0.308986	SHISA4	XM_021064525	XM_021064525.1	shisa family member 4	ENSSSCG00000031981
LvsCTRL	2528.92	3133.52	0.0330153	-0.309264	PPDPF	XM_021077704	XM_021077704.1	pancreatic progenitor cell differentiation and proliferation factor
LvsCTRL	444.405	551.188	0.046099	-0.310669	UBXN6	XM_003123069	XM_003123069.4	UBX domain protein 6, transcript variant X2
LvsCTRL	4049.62	5032.89	0.00468784	-0.313599	KIF1C	XM_021067761	XM_021067761.1	kinesin family member 1C	ENSSSCG00000017900
LvsCTRL	2072.26	2575.46	0.00640016	-0.313625	ANXA6	XM_005672613	XM_005672613.3	annexin A6	ENSSSCG00000017089
LvsCTRL	86402.3	107386	1.4988e-14	-0.313669	ACTN3	XM_003122492	XM_003122492.4	actinin alpha 3, transcript variant X2	ENSSSCG00000038323
LvsCTRL	1503	1869.4	0.0217159	-0.314728	CCNYL1	XM_005672131	XM_005672131.3	cyclin Y like 1, transcript variant X2	ENSSSCG00000024696
LvsCTRL	739.308	919.771	0.0340725	-0.3151	PRKAR2A	NM_214258	NM_214258.2	protein kinase cAMP-dependent type II regulatory subunit alpha	ENSSSCG00000011363
LvsCTRL	1869.49	2327.97	0.0178277	-0.316428	STRN4	XM_021094615	XM_021094615.1	striatin 4, transcript variant X1	ENSSSCG00000003104
LvsCTRL	608.526	757.832	0.0205739	-0.31656	RAB11B	NM_001244875	NM_001244875.1	RAB11B, member RAS oncogene family	ENSSSCG00000013600
LvsCTRL	4300.16	5356.12	0.010763	-0.316798	IDH2	NM_001164007	NM_001164007.1	isocitrate dehydrogenase (NADP(+)) 2, mitochondrial	ENSSSCG00000001852
LvsCTRL	428.773	534.086	0.0457035	-0.316856	PKNOX2	XM_021063089	XM_021063089.1	PBX/knotted 1 homeobox 2, transcript variant X2	ENSSSCG00000015211
LvsCTRL	1363.18	1698.46	0.0114837	-0.317247	DCTN1	XM_021087352	XM_021087352.1	dynactin subunit 1, transcript variant X4	ENSSSCG00000008274
LvsCTRL	1014.09	1263.58	0.0281365	-0.317332	MAPK6	XM_001925291	XM_001925291.5	mitogen-activated protein kinase 6, transcript variant X1	ENSSSCG00000004624
LvsCTRL	702.847	876.43	0.0215126	-0.318427	ATN1	XM_005652594	XM_005652594.3	atrophin 1, transcript variant X2	ENSSSCG00000025117
LvsCTRL	424.384	529.617	0.0435493	-0.319578	TFEB	XM_021098672	XM_021098672.1	transcription factor EB, transcript variant X2	ENSSSCG00000001621
LvsCTRL	783.916	978.652	0.0211561	-0.320098	ARHGEF10L	XM_021095432	XM_021095432.1	Rho guanine nucleotide exchange factor 10 like, transcript variant X2	ENSSSCG00000003486
LvsCTRL	346.548	432.838	0.0457131	-0.320774	LOC100738684	XM_003482845	XM_003482845.3	malignant T-cell-amplified sequence 1	ENSSSCG00000039612
LvsCTRL	645.166	806.264	0.0289872	-0.321582	TNIP1	XM_005672611	XM_005672611.3	TNFAIP3 interacting protein 1, transcript variant X7	ENSSSCG00000017091
LvsCTRL	4544.18	5683.24	0	-0.322694	HIF1AN	XM_003125588	XM_003125588.4	hypoxia inducible factor 1 alpha subunit inhibitor	ENSSSCG00000010555
LvsCTRL	541.632	677.633	0.0253961	-0.323192	PRPS1	XM_003135301	XM_003135301.4	phosphoribosyl pyrophosphate synthetase 1	ENSSSCG00000012560
LvsCTRL	13510.9	16910.5	1.306e-11	-0.323796	PDLIM7	XM_021084376	XM_021084376.1	PDZ and LIM domain 7, transcript variant X1	ENSSSCG00000040507
LvsCTRL	622.877	780.213	0.0334531	-0.324921	HOMER3	XM_021083465	XM_021083465.1	homer scaffolding protein 3, transcript variant X1	ENSSSCG00000013919
LvsCTRL	3130.89	3924.9	1.96836e-10	-0.326082	PCBP2	XM_021091183	XM_021091183.1	poly(rC) binding protein 2, transcript variant X2	ENSSSCG00000000274
LvsCTRL	950.333	1192.62	0.0459355	-0.327625	MRPL37	XM_021096592	XM_021096592.1	mitochondrial ribosomal protein L37	ENSSSCG00000032083
LvsCTRL	1503.2	1887.13	0.00121701	-0.328157	WDTC1	XM_005656068	XM_005656068.3	WD and tetratricopeptide repeats 1, transcript variant X3	ENSSSCG00000003570
LvsCTRL	1816.78	2281.37	0.00516141	-0.328522	MAP7D1	XM_021095927	XM_021095927.1	MAP7 domain containing 1, transcript variant X7	ENSSSCG00000003637
LvsCTRL	650.338	816.957	0.0310097	-0.32907	DOT1L	XM_021084186	XM_021084186.1	DOT1 like histone lysine methyltransferase, transcript variant X2	ENSSSCG00000013457
LvsCTRL	383.679	481.982	0.0344541	-0.32908	GGA1	XM_021091505	XM_021091505.1	golgi associated, gamma adaptin ear containing, ARF binding protein 1, transcript variant X1	ENSSSCG00000024895
LvsCTRL	1334.62	1677.49	0.00468438	-0.329881	ABCF2	XM_021079257	XM_021079257.1	ATP binding cassette subfamily F member 2, transcript variant X1	ENSSSCG00000016441
LvsCTRL	2552.73	3210.42	0.00403813	-0.330724	VLDLR	XM_013993593	XM_013993593.2	very low density lipoprotein receptor, transcript variant X1	ENSSSCG00000005229;ENSSSCG00000040670
LvsCTRL	371.332	467.191	0.0433045	-0.331302	VARS	NM_001195378	NM_001195378.1	valyl-tRNA synthetase	ENSSSCG00000038950
LvsCTRL	563.837	709.895	0.0454816	-0.332328	ZZEF1	XM_021067699	XM_021067699.1	zinc finger ZZ-type and EF-hand domain containing 1	ENSSSCG00000032049
LvsCTRL	893.845	1125.41	0.0271026	-0.332357	NCOR2	NM_001044576	NM_001044576.1	nuclear receptor corepressor 2	ENSSSCG00000009761
LvsCTRL	3149.39	3965.62	4.996e-15	-0.332472	RPL3L	XM_021086793	XM_021086793.1	ribosomal protein L3 like, transcript variant X4	ENSSSCG00000032657
LvsCTRL	3471.46	4373.43	0.00405235	-0.333224	SPEG	XM_021074879	XM_021074879.1	SPEG complex locus
LvsCTRL	8906.75	11230.1	3.79696e-14	-0.334401	FEM1A	XM_021084041	XM_021084041.1	fem-1 homolog A	ENSSSCG00000037153
LvsCTRL	736.52	929.112	0.0231159	-0.335129	POLG	XM_001927064	XM_001927064.5	DNA polymerase gamma, catalytic subunit, transcript variant X1	ENSSSCG00000001838
LvsCTRL	574.773	725.379	0.0297733	-0.335744	POMGNT1	XM_005665452	XM_005665452.3	protein O-linked mannose N-acetylglucosaminyltransferase 1 (beta 1,2-), transcript variant X3	ENSSSCG00000029145
LvsCTRL	718.138	906.322	0.0327145	-0.335764	RABEP1	XM_021067731	XM_021067731.1	rabaptin, RAB GTPase binding effector protein 1, transcript variant X2	ENSSSCG00000017895
LvsCTRL	598.267	755.47	0.0343357	-0.336585	E2F6	XM_005655271	XM_005655271.3	E2F transcription factor 6, transcript variant X1	ENSSSCG00000026161
LvsCTRL	1058.62	1336.82	0.0126308	-0.336625	NDUFS8	XM_003122434	XM_003122434.3	NADH:ubiquinone oxidoreductase core subunit S8, transcript variant X1
LvsCTRL	2839.86	3589.99	0.00189187	-0.33816	MBD3	XM_003122994	XM_003122994.4	methyl-CpG binding domain protein 3, transcript variant X4	ENSSSCG00000013435
LvsCTRL	451.62	570.942	0.0457657	-0.338236	POLR1A	XM_005662406	XM_005662406.3	RNA polymerase I subunit A	ENSSSCG00000008226
LvsCTRL	3819.03	4835.62	4.996e-15	-0.340496	NEURL1	XM_001926877	XM_001926877.5	neuralized E3 ubiquitin protein ligase 1, transcript variant X5	ENSSSCG00000010603
LvsCTRL	1458.16	1849.8	0.00255949	-0.343223	KEAP1	XM_005654811	XM_005654811.3	kelch like ECH associated protein 1, transcript variant X3	ENSSSCG00000023667
LvsCTRL	3464.32	4395.88	0.002714	-0.343576	MYO18B	XM_021073682	XM_021073682.1	myosin XVIIIB	ENSSSCG00000009957
LvsCTRL	171703	217966	1.07676e-07	-0.344188	PYGM	XM_003122588	XM_003122588.5	glycogen phosphorylase, muscle associated	ENSSSCG00000013022
LvsCTRL	925.751	1175.23	0.0221171	-0.344241	CFDP1	XM_021093775	XM_021093775.1	craniofacial development protein 1	ENSSSCG00000033842
LvsCTRL	1515.44	1924.09	0.0192072	-0.344444	DUSP26	XM_005671786	XM_005671786.3	dual specificity phosphatase 26, transcript variant X1
LvsCTRL	1157.17	1471.54	0.0191383	-0.346729	RILPL1	XM_001925355	XM_001925355.7	Rab interacting lysosomal protein like 1, transcript variant X2	ENSSSCG00000009773
LvsCTRL	2132.18	2712.28	0.0433781	-0.347181	SCN4B	XM_013977487	XM_013977487.2	sodium voltage-gated channel beta subunit 4, transcript variant X2	ENSSSCG00000029199
LvsCTRL	1596.71	2033	8.60529e-06	-0.348506	UBAC1	XM_021081204	XM_021081204.1	UBA domain containing 1, transcript variant X2
LvsCTRL	424.815	540.945	0.0436913	-0.348645	TEAD4	NM_001142666	NM_001142666.1	TEA domain transcription factor 4	ENSSSCG00000000736
LvsCTRL	1431	1822.24	0.0283381	-0.34869	REEP5	XM_003480887	XM_003480887.4	receptor accessory protein 5	ENSSSCG00000022048
LvsCTRL	1037.92	1322.83	0.012719	-0.349926	LRRC20	XM_001925274	XM_001925274.5	leucine rich repeat containing 20, transcript variant X1	ENSSSCG00000010267
LvsCTRL	153404	195567	2.89027e-07	-0.350329	ATP2A1	XM_021085681	XM_021085681.1	ATPase sarcoplasmic/endoplasmic reticulum Ca2+ transporting 1, transcript variant X1	ENSSSCG00000007805
LvsCTRL	1891.14	2416.43	6.99441e-15	-0.353618	STK40	XM_021095940	XM_021095940.1	serine/threonine kinase 40, transcript variant X2	ENSSSCG00000036832
LvsCTRL	286.179	365.685	0.0469736	-0.35368	C3H7orf26	XM_021086074	XM_021086074.1	chromosome 3 C7orf26 homolog, transcript variant X2	ENSSSCG00000036192
LvsCTRL	614.475	786.159	0.0267694	-0.355467	AHCY	NM_001011727	NM_001011727.1	adenosylhomocysteinase	ENSSSCG00000007278
LvsCTRL	610.124	780.756	0.0325664	-0.355769	AMIGO1	XM_005663589	XM_005663589.3	adhesion molecule with Ig like domain 1, transcript variant X2	ENSSSCG00000034883
LvsCTRL	720.083	921.856	0.023595	-0.356379	AKR1B1	XM_021078497	XM_021078497.1	aldo-keto reductase family 1 member B, transcript variant X1
LvsCTRL	4726.06	6059.75	1.68619e-08	-0.358621	NFIX	XM_021083712	XM_021083712.1	nuclear factor I X, transcript variant X8	ENSSSCG00000013742
LvsCTRL	1884.57	2419.08	0.0129997	-0.360222	BNIP3	XM_003359404	XM_003359404.4	BCL2 interacting protein 3	ENSSSCG00000024388
LvsCTRL	253.313	325.195	0.0460951	-0.360384	LOC100152722	XM_021074293	XM_021074293.1	protein HIRA, transcript variant X4	ENSSSCG00000010118
LvsCTRL	730.668	938.082	0.0203758	-0.360498	GPR157	XM_021095284	XM_021095284.1	G protein-coupled receptor 157	ENSSSCG00000033456
LvsCTRL	1446.8	1862.65	0.0143436	-0.364492	RXRA	XM_021071603	XM_021071603.1	retinoid X receptor alpha, transcript variant X27	ENSSSCG00000038220
LvsCTRL	37343.7	48123.8	0.00388379	-0.365886	CMYA5	XM_021077698	XM_021077698.1	cardiomyopathy associated 5, transcript variant X1	ENSSSCG00000014114;ENSSSCG00000026098
LvsCTRL	1168.2	1509.3	0.00578349	-0.369585	ZBTB47	XM_021071707	XM_021071707.1	zinc finger and BTB domain containing 47, transcript variant X1	ENSSSCG00000030065
LvsCTRL	9868.79	12752	0.00125894	-0.369782	MYLK2	XM_013985219	XM_013985219.2	myosin light chain kinase 2	ENSSSCG00000007231
LvsCTRL	2023.99	2616.02	1.84197e-12	-0.370169	ARAF	NM_214329	NM_214329.1	A-Raf proto-oncogene, serine/threonine kinase	ENSSSCG00000012275
LvsCTRL	227.65	294.596	0.0441099	-0.371922	EVI5L	XM_013994704	XM_013994704.2	ecotropic viral integration site 5 like, transcript variant X5	ENSSSCG00000013585
LvsCTRL	682.247	883.2	0.0221987	-0.372447	EPN2	XM_021067960	XM_021067960.1	epsin 2, transcript variant X5	ENSSSCG00000040457
LvsCTRL	490.616	635.439	0.0336526	-0.373161	LOC100523672	XM_003126939	XM_003126939.5	heat shock factor protein 4, transcript variant X6
LvsCTRL	32510.2	42132.9	7.28972e-13	-0.374053	PGAM2	XM_021078443	XM_021078443.1	phosphoglycerate mutase 2, transcript variant X2	ENSSSCG00000016720
LvsCTRL	1782.5	2315.93	0.00471452	-0.377691	BTBD6	XM_021081619	XM_021081619.1	BTB domain containing 6
LvsCTRL	45812.1	59564.7	0	-0.378728	EEF1A2	XM_021077778	XM_021077778.1	eukaryotic translation elongation factor 1 alpha 2	ENSSSCG00000040401
LvsCTRL	375.136	487.805	0.0439776	-0.378892	RALGAPA2	XM_021078026	XM_021078026.1	Ral GTPase activating protein catalytic alpha subunit 2, transcript variant X2	ENSSSCG00000026506
LvsCTRL	2059.2	2678.53	0.00685962	-0.379359	PTDSS1	XM_021089073	XM_021089073.1	phosphatidylserine synthase 1, transcript variant X1	ENSSSCG00000006089
LvsCTRL	1715.62	2235.21	3.04978e-13	-0.381681	FBXO31	XM_021093684	XM_021093684.1	F-box protein 31, transcript variant X2	ENSSSCG00000002654
LvsCTRL	408.245	532.026	0.0218674	-0.382064	HSF1	XM_013987992	XM_013987992.2	heat shock transcription factor 1, transcript variant X3
LvsCTRL	1100.69	1435.59	0.00536018	-0.38324	ZNF358	XM_005674492	XM_005674492.3	zinc finger protein 358
LvsCTRL	31147.6	40635	0.0318617	-0.383601	IGFN1	XM_021064507	XM_021064507.1	immunoglobulin-like and fibronectin type III domain containing 1, transcript variant X4	ENSSSCG00000036948
LvsCTRL	645.874	842.91	0.0117849	-0.384125	CENPB	XM_021077378	XM_021077378.1	centromere protein B	ENSSSCG00000035900
LvsCTRL	11180.2	14593.5	0.0333351	-0.384374	TNNI1	XM_021064063	XM_021064063.1	troponin I1, slow skeletal type, transcript variant X1	ENSSSCG00000024061
LvsCTRL	2893.53	3778.85	0.0153049	-0.385119	TUBA8	XM_003126597	XM_003126597.6	tubulin alpha 8
LvsCTRL	549.978	718.256	0.0199357	-0.385124	FITM1	NM_001128470	NM_001128470.1	fat storage inducing transmembrane protein 1
LvsCTRL	587.601	767.666	0.0256604	-0.38564	TUBGCP2	XM_021073927	XM_021073927.1	tubulin gamma complex associated protein 2, transcript variant X1	ENSSSCG00000010773
LvsCTRL	346.179	452.379	0.0439488	-0.386016	COX10	NM_001244626	NM_001244626.1	COX10 homolog, cytochrome c oxidase assembly protein, heme A: farnesyltransferase (yeast)	ENSSSCG00000018023
LvsCTRL	1833.38	2396.78	0.00415216	-0.386592	KCNJ11	XM_005661104	XM_005661104.3	potassium voltage-gated channel subfamily J member 11
LvsCTRL	1120.65	1465.34	0.00530062	-0.386898	RBM38	NM_001105312	NM_001105312.1	RNA binding motif protein 38	ENSSSCG00000007504
LvsCTRL	1031.26	1351.25	0.00527137	-0.389889	PGP	XM_003481109	XM_003481109.4	phosphoglycolate phosphatase
LvsCTRL	1058.38	1388.02	0.0145194	-0.391165	DBNDD2	NM_001243672	NM_001243672.1	dysbindin domain containing 2	ENSSSCG00000033586
LvsCTRL	1651.45	2167.15	0.0059137	-0.392064	MAPKAPK2	XM_003130462	XM_003130462.6	mitogen-activated protein kinase-activated protein kinase 2	ENSSSCG00000015650
LvsCTRL	908.225	1192.91	0.0199418	-0.393363	PRKCA	XM_021066740	XM_021066740.1	protein kinase C alpha	ENSSSCG00000017268
LvsCTRL	690.972	907.581	0.0175881	-0.393399	EPN1	XM_021095052	XM_021095052.1	epsin 1, transcript variant X2	ENSSSCG00000039670
LvsCTRL	926.339	1219.02	0.0267633	-0.396107	GRB10	XM_021101958	XM_021101958.1	growth factor receptor bound protein 10, transcript variant X4	ENSSSCG00000015631
LvsCTRL	371.628	489.796	0.0221722	-0.398323	KIAA2013	XM_003127576	XM_003127576.4	KIAA2013 ortholog, transcript variant X3	ENSSSCG00000003432
LvsCTRL	475.958	629.557	0.0245975	-0.403503	GATAD2A	XM_021083423	XM_021083423.1	GATA zinc finger domain containing 2A, transcript variant X1	ENSSSCG00000013938
LvsCTRL	625.915	829.011	0.0208374	-0.405425	RNPEPL1	XM_003133801	XM_003133801.3	arginyl aminopeptidase like 1	ENSSSCG00000016367
LvsCTRL	2854.59	3805.67	0.028268	-0.41487	DIAPH1	XM_021077845	XM_021077845.1	diaphanous related formin 1, transcript variant X2
LvsCTRL	386.092	514.982	0.0224325	-0.415579	HCN2	XM_021084305	XM_021084305.1	hyperpolarization activated cyclic nucleotide gated potassium channel 2	ENSSSCG00000033442
LvsCTRL	2551.01	3406.7	8.86016e-05	-0.417306	SLC37A4	XM_021102040	XM_021102040.1	solute carrier family 37 member 4, transcript variant X1	ENSSSCG00000015105
LvsCTRL	442.678	591.291	0.0286747	-0.41761	RHOBTB2	XM_021073203	XM_021073203.1	Rho related BTB domain containing 2, transcript variant X3	ENSSSCG00000009638
LvsCTRL	373.598	501.378	0.0404103	-0.424414	LRRC42	XM_021096606	XM_021096606.1	leucine rich repeat containing 42, transcript variant X1	ENSSSCG00000029698
LvsCTRL	1524.82	2056.58	0.0163163	-0.431605	KCNJ12	XM_021068062	XM_021068062.1	potassium voltage-gated channel subfamily J member 12, transcript variant X1
LvsCTRL	5055.34	6828.5	0.00373098	-0.43376	C14H10orf71	XM_013983450	XM_013983450.2	chromosome 14 C10orf71 homolog
LvsCTRL	2459.71	3326.07	3.9968e-15	-0.435327	ARHGAP35	XM_021094622	XM_021094622.1	Rho GTPase activating protein 35	ENSSSCG00000003107
LvsCTRL	824.636	1118.96	0.00296815	-0.440329	LIMK1	XM_021086335	XM_021086335.1	LIM domain kinase 1, transcript variant X1	ENSSSCG00000030378
LvsCTRL	205.934	279.858	0.0431853	-0.442508	UBTD1	XM_021074394	XM_021074394.1	ubiquitin domain containing 1, transcript variant X5	ENSSSCG00000010521
LvsCTRL	226.824	311.033	0.0443145	-0.455494	TMEM266	XM_001928832	XM_001928832.6	transmembrane protein 266, transcript variant X1	ENSSSCG00000001863
LvsCTRL	1416.13	1958.71	0.04322	-0.467956	ARID5B	XM_021072755	XM_021072755.1	AT-rich interaction domain 5B, transcript variant X1	ENSSSCG00000010219
LvsCTRL	4244.21	5884.9	0.00882667	-0.471524	LMOD2	XM_003134726	XM_003134726.4	leiomodin 2	ENSSSCG00000016605
LvsCTRL	157.393	220.046	0.0434465	-0.483434	ZNF628	XM_021097575	XM_021097575.1	zinc finger protein 628
LvsCTRL	1116.33	1564.08	9.17286e-06	-0.486548	DYRK1B	XM_021094374	XM_021094374.1	dual specificity tyrosine phosphorylation regulated kinase 1B, transcript variant X5	ENSSSCG00000027197
LvsCTRL	1065.11	1499.21	0.0139939	-0.493202	SMTNL1	XM_021083035	XM_021083035.1	smoothelin like 1
LvsCTRL	226.056	320.014	0.0261401	-0.501456	SCRIB	XM_021090546	XM_021090546.1	scribbled planar cell polarity protein	ENSSSCG00000039466
LvsCTRL	983.214	1397.53	0.00257713	-0.507297	CASTOR2	XM_003481005	XM_003481005.4	cytosolic arginine sensor for mTORC1 subunit 2	ENSSSCG00000024045
LvsCTRL	4769.96	6836.64	0.0406779	-0.519311	PPP1R3C	XM_005671280	XM_005671280.3	protein phosphatase 1 regulatory subunit 3C	ENSSSCG00000010464
LvsCTRL	340.298	487.756	0.0236878	-0.519359	HR	NM_001083930	NM_001083930.1	HR, lysine demethylase and nuclear receptor corepressor	ENSSSCG00000009616
LvsCTRL	610.598	879.428	0.0437133	-0.526344	C2H11orf96	XM_021085053	XM_021085053.1	chromosome 2 C11orf96 homolog
LvsCTRL	3506.1	5105.23	9.93417e-06	-0.542109	SYNPO	XM_021085030	XM_021085030.1	synaptopodin	ENSSSCG00000038453
LvsCTRL	2659.24	3875.58	8.46519e-07	-0.543396	DHRS7C	XM_005669235	XM_005669235.3	dehydrogenase/reductase 7C, transcript variant X2	ENSSSCG00000017996
LvsCTRL	1138.74	1674.48	0.00550749	-0.556273	PEX19	XM_001928869	XM_001928869.5	peroxisomal biogenesis factor 19, transcript variant X1	ENSSSCG00000023091
LvsCTRL	1485.81	2245.96	0.0456175	-0.596084	CSRP3	NM_001172368	NM_001172368.1	cysteine and glycine rich protein 3	ENSSSCG00000013354
LvsCTRL	352.802	582.742	0.0119418	-0.723996	FBXO32	NM_001044588	NM_001044588.1	F-box protein 32	ENSSSCG00000005981
LvsCTRL	514.587	927.739	0.0444732	-0.850304	CSRNP1	XM_003132123	XM_003132123.4	cysteine and serine rich nuclear protein 1	ENSSSCG00000011264
LvsCTRL	39.8591	83.9371	0.0475558	-1.0744	LOC106508719			immunoglobulin heavy constant delta-like, transcript variant
LvsCTRL	25.889	153.805	0.0452012	-2.57069	EIF1AY	XM_013991067	XM_013991067.2	eukaryotic translation initiation factor 1A, Y-linked, transcript variant X1	ENSSSCG00000037509
LvsCTRL	24.7214	158.432	0.0332615	-2.68003	LOC100624329	XM_013991057	XM_013991057.2	zinc finger X-chromosomal protein, transcript variant X13	ENSSSCG00000012179
LvsCTRL	41.9593	380.357	0.027843	-3.18029	LOC100625207	XM_021080952	XM_021080952.1	probable ubiquitin carboxyl-terminal hydrolase FAF-X, transcript variant X1	ENSSSCG00000027046
LvsCTRL	77.6695	842.991	0.026779	-3.4401	LOC100624149	XM_005657947	XM_005657947.3	eukaryotic translation initiation factor 2 subunit 3, transcript variant X2	ENSSSCG00000012178
LvsCTRL	79.9886	924.183	0.0291204	-3.53031	LOC100624590	XM_013991065	XM_013991065.2	ATP-dependent RNA helicase DDX3X, transcript variant X2	ENSSSCG00000026430
