# Supplementary material for: A molecular insight into the lipid changes of pig Longissimus thoracis muscle following dietary supplementation with functional ingredients
Source: PLoS One. 2022 Mar 24;17(3):e0264953. doi: 10.1371/journal.pone.0264953 (PMC8947141; doi:10.1371/journal.pone.0264953)
Supplement: S4 Table — (XLSX) [file pone.0264953.s010.xlsx]

## Sheet: Supplementary table 4
Cluster analysis output.
	Distance
Cluster	1 (L)	2 (CTRL)		CP	CLUSTER	Sample ID	Diet
PC_35.2	-0.831705	0.70375		1	2	1	CTRL
PC_O.35.1	-0.808415	0.684044		2	2	2	CTRL
PC_O.37.4	-0.788828	0.667469		3	2	3	CTRL
PC_O.33.1	-0.783995	0.66338		4	2	4	CTRL
PC_O.33.2	-0.768319	0.650116		5	2	5	CTRL
LPC_32.2	-0.766122	0.648257		6	1	6	L
PC_O.37.2	-0.752586	0.636804		7	2	7	CTRL
SM_43.8.2O	-0.741498	0.627421		8	1	8	L
PC_O.40.4	-0.723553	0.612237		9	1	9	L
PC_O.39.5	-0.700493	0.592725		10	1	10	L
NAGly_10.0.26.0	-0.700073	0.592369		11	1	11	L
LPC_38.2	-0.695444	0.588452		12	1	12	L
PC_O.38.2	-0.690137	0.583962		13	2	25	CTRL
PC_O.33.0	-0.668481	0.565638		14	2	26	CTRL
PC_O.39.8	-0.660169	0.558605		15	2	27	CTRL
X14.1_Cholesterol_ester	-0.656566	0.555556		16	2	28	CTRL
HIF1AN	-0.655623	0.554758		17	2	29	CTRL
LPC_40.5	-0.65533	0.55451		18	2	30	CTRL
PC_O.29.2	-0.637889	0.539752		19	1	31	L
LPC_40.4	-0.63764	0.539542		20	1	32	L
PC_O.30.0	-0.635257	0.537525		21	1	33	L
X16.1_Cholesterol_ester	-0.625347	0.529139		22	1	34	L
PC_9.0_22.1	-0.59786	0.505881		23	1	35	L
KCNJ11	-0.589757	0.499025		24	2	36	L
MBD3	-0.581496	0.492035
ZBTB47	-0.578056	0.489125
SL_10.0.O.26.4	-0.575452	0.486921
PGP	-0.566569	0.479404
BCL2L13	-0.565209	0.478253
X16.3_Campesterol_ester	-0.563562	0.47686
PCBP2	-0.5413	0.458023
PC_O.39.3	-0.540845	0.457638
SCRIB	-0.540231	0.457118
DG_8.0_42.1	-0.536115	0.453636
FEM1A	-0.531843	0.450021
CENPB	-0.521873	0.441585
VLDLR	-0.520708	0.440599
TUBGCP2	-0.514331	0.435204
KCNJ12	-0.509465	0.431086
LOC100152722	-0.49892	0.422163
FBXO31	-0.492985	0.417141
BTBD6	-0.490365	0.414924
SLC37A4	-0.482879	0.40859
CAR_17.1	-0.477731	0.404234
RPL3L	-0.477485	0.404026
LRRC20	-0.474266	0.401301
TMEM266	-0.465189	0.393621
LIMK1	-0.459512	0.388818
MYLK2	-0.458676	0.388111
ABCF2	-0.452565	0.38294
RHOBTB2	-0.45005	0.380811
NEURL1	-0.44919	0.380084
FBXO32	-0.439234	0.37166
ARHGAP35	-0.438773	0.37127
HCN2	-0.438464	0.371008
CASTOR2	-0.437972	0.370592
C3H7orf26	-0.437897	0.370528
UBAC1	-0.43696	0.369735
RBM38	-0.434774	0.367885
PEX19	-0.431876	0.365434
MAPKAPK2	-0.425937	0.360408
EPN2	-0.424335	0.359053
AMIGO1	-0.420323	0.355658
EVI5L	-0.420272	0.355615
ZNF358	-0.420034	0.355413
RILPL1	-0.419182	0.354692
PRPS1	-0.41892	0.354471
GGA1	-0.417241	0.35305
KEAP1	-0.41466	0.350866
ACTN3	-0.410357	0.347225
BNIP3	-0.408632	0.345766
HOMER3	-0.407683	0.344963
NFIX	-0.406881	0.344284
PLEKHM2	-0.40532	0.342963
CFDP1	-0.405146	0.342816
RNPEPL1	-0.402889	0.340906
GPR157	-0.400923	0.339242
RXRA	-0.399909	0.338385
FITM1	-0.399068	0.337673
ARHGEF10L	-0.394215	0.333566
TUBA8	-0.392826	0.332391
CCNYL1	-0.392477	0.332096
MOB2	-0.387456	0.327848
ADCY9	-0.386695	0.327204
GATAD2A	-0.384424	0.325282
AHCY	-0.384077	0.324988
PYGM	-0.38217	0.323374
CMYA5	-0.378264	0.32007
STK40	-0.370602	0.313587
PARD3	-0.367386	0.310865
ZNF628	-0.365869	0.309582
POLG	-0.365846	0.309562
LOC106508719	-0.365546	0.309308
PRKAR2A	-0.363638	0.307694
POMGNT1	-0.352484	0.298256
KIAA2013	-0.350469	0.296551
SYNPO	-0.350208	0.29633
SHISA4	-0.347884	0.294363
UBTD1	-0.347111	0.29371
TFEB	-0.346735	0.293392
ARAF	-0.342856	0.290109
WDTC1	-0.33751	0.285585
PKNOX2	-0.332422	0.28128
DIAPH1	-0.332391	0.281254
DHRS7C	-0.332312	0.281187
REEP5	-0.329982	0.279216
DYRK1B	-0.328264	0.277762
CAPN2	-0.326234	0.276045
HSF1	-0.324369	0.274466
KIF1C	-0.323531	0.273757
GRB10	-0.323169	0.273451
PGM1	-0.322144	0.272584
DCTN1	-0.316893	0.26814
EEF1A2	-0.31559	0.267038
PGAM2	-0.315081	0.266607
STRN4	-0.31438	0.266014
HR	-0.309463	0.261854
AKR1B1	-0.308715	0.26122
C1H15orf52	-0.307864	0.2605
TNIP1	-0.30476	0.257874
DUSP26	-0.304532	0.257681
RALGAPA2	-0.300518	0.254285
MAP7D1	-0.300498	0.254268
EPN1	-0.299245	0.253207
LMOD2	-0.298713	0.252757
E2F6	-0.291519	0.24667
RABEP1	-0.291205	0.246404
PRKCA	-0.290035	0.245414
ELMOD3	-0.287042	0.242882
SPEG	-0.285061	0.241205
MDM2	-0.284709	0.240908
UBXN6	-0.282988	0.239452
PPP1R3C	-0.275914	0.233466
NAA10	-0.275728	0.233308
COX10	-0.273377	0.231319
ATP2A1	-0.270657	0.229018
C14H10orf71	-0.262339	0.221979
SMTNL1	-0.262071	0.221753
DOT1L	-0.261528	0.221293
ZZEF1	-0.260209	0.220177
VARS	-0.259394	0.219487
PTDSS1	-0.256332	0.216896
DBNDD2	-0.249372	0.211007
LRRC42	-0.247606	0.209513
POLR1A	-0.246294	0.208403
ANXA6	-0.241329	0.204201
MAPK6	-0.240346	0.203369
NCOR2	-0.239089	0.202306
DUSP3	-0.238066	0.20144
PPDPF	-0.238059	0.201434
MYO18B	-0.234863	0.19873
ASNA1	-0.23094	0.19541
TEAD4	-0.218186	0.184619
RAB11B	-0.217836	0.184323
PDLIM7	-0.215003	0.181925
SLC43A2	-0.212547	0.179847
IGFN1	-0.211748	0.179171
BCKDK	-0.209371	0.17716
KIF1B	-0.20653	0.174756
ARID5B	-0.20251	0.171354
CLTB	-0.199533	0.168836
C2H11orf96	-0.190892	0.161524
SCN4B	-0.190559	0.161242
ACTA1	-0.182444	0.154376
DES	-0.178248	0.150825
MYOZ1	-0.164681	0.139346
MYBPH	-0.158471	0.134091
CSRNP1	-0.158455	0.134077
ATN1	-0.153347	0.129755
PEBP4	-0.149362	0.126383
PC_34.1	-0.148205	0.125405
IDH2	-0.146299	0.123791
MRPL37	-0.136081	0.115145
LOC100523672	-0.120942	0.102335
NDUFS8	-0.10835	0.0916803
MLF1	-0.103263	0.0873765
LOC100738684	-0.101193	0.085625
C7H6orf125	-0.0964243	0.0815898
APOBEC2	-0.0694387	0.0587558
CSRP3	-0.0633636	0.0536153
ATF4	-0.0604104	0.0511165
TNNI1	-0.0250877	0.0212281
LOC100624149	-0.00731011	0.00618548
SPP1	-0.00517705	0.00438058
PE_O.16.3_24.6	0.0139757	-0.0118256
EMG1	0.049004	-0.0414649
LOC100625207	0.0556048	-0.0470502
LOC100624329	0.058684	-0.0496557
LOC100624590	0.0967134	-0.0818344
EIF1AY	0.131325	-0.111121
LOC110260979	0.211876	-0.17928
LOC100513133	0.231839	-0.196172
PC_32.0	0.33151	-0.280508
ST_28.1.O.Hex.FA_17.0	0.387517	-0.327899
ST_28.1.O.Hex.FA_19.0	0.39988	-0.33836
ST_28.1.O.Hex.FA_23.0	0.400383	-0.338786
LPC_34.3	0.402373	-0.340469
PC_36.3	0.419831	-0.355241
COL3A1	0.421482	-0.356639
LPC_18.0	0.460095	-0.389312
ST_24.1.O4.15.0	0.463073	-0.391831
ST_28.1.O.Hex.FA_21.0	0.471299	-0.398791
ST_27.1.O.Hex.FA_24.2	0.472049	-0.399426
ST_28.2.O.Hex.FA_21.0	0.474663	-0.401638
NAGlySer_10.0.23.0	0.47743	-0.40398
TG_48.3.TG_14.1_16.1_18.1	0.498269	-0.421612
TMSB4X	0.511632	-0.43292
ST_27.1.O.Hex.FA_26.3	0.552005	-0.467081
TG_44.3.TG_10.0_16.1_18.2	0.56399	-0.477222
TG_44.4.TG_8.0_18.1_18.3	0.585073	-0.495062
DG_O.16.2_26.7	0.637149	-0.539126
NAOrn_16.4.20.4	0.638668	-0.540412
CAR_20.5	0.641852	-0.543106
SL_24.0.O.26.2.O	0.68092	-0.576163
DG_38.5	0.68517	-0.579759
DNAJB1	0.702862	-0.594729
ST_24.1.O4.17.1	0.712454	-0.602846
BMP_2.0_17.0	0.757168	-0.640681
DG_34.3	0.76278	-0.645429
PC_36.6	0.764811	-0.647148
TG_46.4.TG_10.0_18.1_18.3	0.773872	-0.654815
PC_16.4_24.6	0.777572	-0.657945
LPC_38.6	0.786974	-0.665901
LPC_18.3	0.790671	-0.669029
BMP_2.0_16.0	0.794696	-0.672435
PC_9.0_24.3	0.802032	-0.678643
LPC_40.7	0.802451	-0.678997
PC_O.20.5	0.804307	-0.680568
PC_8.0_32.5	0.83204	-0.704034
PS_38.6	0.838729	-0.709694
NAGly_10.0.24.2	0.861404	-0.72888
PC_O.36.5	0.862541	-0.729842
PC_8.0_32.9	0.873559	-0.739165
DG_8.0_26.3	0.887514	-0.750973
PC_34.4	0.889437	-0.7526
LPC_38.4	0.905716	-0.766375
PE_O.16.2_26.7	0.908044	-0.768345
PI_32.2	0.911233	-0.771043
PC_O.40.7	0.917674	-0.776493
PC_O.31.4	0.918444	-0.777145
PC_36.4	0.923235	-0.781199
PC_O.35.6	0.926668	-0.784104
PC_O.33.7	0.939467	-0.794934
PE_P.40.5.PE_P.18.0_22.5	0.944549	-0.799234
LPC_40.6	0.951844	-0.805407
PC_O.40.6	0.958137	-0.810732
PC_O.31.6	0.960457	-0.812694
PC_O.33.5	0.962188	-0.814159
PC_32.3	0.962207	-0.814175
PC_O.34.4	0.965132	-0.81665
PC_38.7	0.971271	-0.821845
PC_O.36.7	0.971442	-0.82199
PC_33.3	0.972643	-0.823005
PS_36.3	0.982963	-0.831738
PC_8.0_26.5	0.99085	-0.838412
PC_O.36.6	0.991387	-0.838866
SM_42.4.2O	0.992665	-0.839947
SL_21.3.O.26.2.O	0.994112	-0.841171
PC_34.3	0.995596	-0.842428
PC_O.35.5	1.00227	-0.848075
PE_P.36.5.PE_P.16.0_20.5	1.00543	-0.850746
NAE_18.4	1.00706	-0.852129
PE_O.16.3_22.6	1.01094	-0.855407
PC_O.38.8	1.01168	-0.856039
LPC_36.6	1.03132	-0.872654
PC_8.0_30.8	1.037	-0.877459
PC_36.5	1.04207	-0.881752
