# Supplementary material for: A molecular insight into the lipid changes of pig Longissimus thoracis muscle following dietary supplementation with functional ingredients
Source: PLoS One. 2022 Mar 24;17(3):e0264953. doi: 10.1371/journal.pone.0264953 (PMC8947141; doi:10.1371/journal.pone.0264953)
Supplement: S5 Table — (XLSX) [file pone.0264953.s011.xlsx]

## Sheet: PCA LvsCTRL summary and graphs
PCA summary of the analysis, with graphs of variables and individuals.
	Dim 1	Dim 2
eigenvalue	80.079	42.6019
percentage of variance	29.9921	15.9558
cumulative percentage of variance	29.9921	45.9479

## Sheet: PCA LvsCTRL result individuals
PCA results of the individuals (pig samples)
Pig			Principal component 1			Principal component 2
Diet	Sample ID	Progressive order	Eigenvalue	cos2	contribute	Eigenvalue	cos2	contribute
D1	1	1	3.61718	0.0553675	0.680786	-7.71763	0.252047	5.82541
D1	2	2	1.41223	0.00869888	0.103773	-9.08062	0.35965	8.06474
D1	3	3	11.7	0.395066	7.12265	3.06657	0.0271396	0.91974
D1	4	4	8.11311	0.324457	3.42487	-2.56661	0.0324715	0.644285
D1	5	5	10.7178	0.411558	5.97695	-2.53256	0.0229795	0.627304
D2	6	6	-8.96476	0.464768	4.18165	-2.57836	0.0384455	0.6502
D1	7	7	4.51177	0.115131	1.05917	-8.01666	0.363483	6.2856
D2	8	8	-9.13867	0.324143	4.34546	0.191907	0.000142939	0.00360196
D2	9	9	-12.5106	0.5581	8.14376	-0.464198	0.000768359	0.0210749
D2	10	10	-12.9962	0.729834	8.78828	-2.86373	0.0354368	0.802091
D2	11	11	-14.8624	0.702466	11.4934	-2.56003	0.0208418	0.640985
D2	12	12	-11.2738	0.646556	6.61324	-0.674899	0.00231707	0.0445489
D1	25	13	9.92229	0.398553	5.12264	3.35959	0.0456913	1.1039
D1	26	14	9.84048	0.312521	5.03852	3.44338	0.0382663	1.15966
D1	27	15	4.74324	0.0843053	1.17063	-7.538	0.21292	5.5574
D1	28	16	10.1363	0.53415	5.34603	-1.0657	0.00590431	0.111077
D1	29	17	5.82263	0.127082	1.76404	-5.95538	0.132943	3.46879
D1	30	18	11.0454	0.447396	6.34793	5.11428	0.0959179	2.55817
D2	31	19	-11.5295	0.422712	6.91655	-3.89004	0.0481208	1.48002
D2	32	20	-2.36849	0.022284	0.291886	8.73054	0.302784	7.45489
D2	33	21	-8.27609	0.314589	3.56386	7.91824	0.287973	6.13221
D2	34	22	-0.38862	0.000260728	0.00785818	21.4728	0.796003	45.096
D2	35	23	-4.52063	0.122503	1.06333	3.67448	0.0809356	1.32054
D2	36	24	5.24737	0.0691657	1.43269	0.532583	0.000712495	0.0277417

## Sheet: PCA LvsCTRL result variables
PCA results of variables (expressed genes and lipidic compounds)
	Principal component 1			Principal component 2
	Eigenvalue	cos2	contribute	Eigenvalue	cos2	contribute
BMP_2.0_16.0	-0.564205	0.318327	0.397517	0.39764	0.158117	0.371151
BMP_2.0_17.0	-0.557693	0.311021	0.388393	0.375343	0.140883	0.330695
CAR_17.1	0.418292	0.174969	0.218495	-0.116439	0.013558	0.0318248
CAR_20.5	-0.628514	0.39503	0.4933	0.13765	0.0189474	0.0444755
DG_34.3	-0.498255	0.248258	0.310017	0.756914	0.572919	1.34482
DG_38.5	-0.419248	0.175769	0.219495	0.778543	0.60613	1.42278
DG_8.0_26.3	-0.637562	0.406486	0.507606	0.71031	0.50454	1.18431
DG_8.0_42.1	0.511391	0.261521	0.326579	-0.374213	0.140035	0.328706
DG_O.16.2_26.7	-0.373414	0.139438	0.174125	0.758469	0.575276	1.35035
LPC_18.0	-0.215924	0.0466232	0.0582215	0.391317	0.153129	0.359442
LPC_18.3	-0.540028	0.291631	0.364179	0.439825	0.193446	0.454078
LPC_32.2	0.713739	0.509424	0.636152	-0.284219	0.0807806	0.189617
LPC_34.3	-0.311721	0.0971702	0.121343	0.0283242	0.000802258	0.00188315
LPC_36.6	-0.903034	0.81547	1.01833	0.313506	0.0982859	0.230707
LPC_38.2	0.564276	0.318407	0.397616	-0.466355	0.217487	0.510509
LPC_38.4	-0.807345	0.651807	0.813955	0.182212	0.033201	0.0779332
LPC_38.6	-0.661537	0.437631	0.5465	0.386025	0.149016	0.349786
LPC_40.4	0.505598	0.255629	0.319221	-0.489039	0.239159	0.561381
LPC_40.5	0.546406	0.29856	0.372832	-0.437731	0.191608	0.449764
LPC_40.6	-0.836064	0.699003	0.872893	0.241222	0.058188	0.136585
LPC_40.7	-0.669199	0.447827	0.559232	0.289749	0.0839544	0.197067
NAE_18.4	-0.869688	0.756356	0.944513	0.359471	0.129219	0.303317
NAGly_10.0.24.2	-0.793967	0.630383	0.787202	0.253715	0.0643713	0.1511
NAGly_10.0.26.0	0.633339	0.401118	0.500903	-0.15608	0.024361	0.0571828
NAGlySer_10.0.23.0	-0.186053	0.0346157	0.043227	0.824137	0.679201	1.5943
NAOrn_16.4.20.4	-0.515724	0.265972	0.332137	0.282569	0.0798451	0.187421
PC_16.4_24.6	-0.719021	0.516992	0.645602	0.114707	0.0131576	0.0308849
PC_32.0	-0.183442	0.0336508	0.0420221	0.260298	0.0677552	0.159042
PC_32.3	-0.825208	0.680969	0.850372	0.361278	0.130522	0.306375
PC_33.3	-0.851648	0.725305	0.905737	0.290847	0.0845922	0.198564
PC_34.1	0.165599	0.0274231	0.034245	-0.16614	0.0276026	0.0647919
PC_34.3	-0.855165	0.731308	0.913233	0.294122	0.0865075	0.20306
PC_34.4	-0.744623	0.554464	0.692397	0.386467	0.149357	0.350586
PC_35.2	0.753394	0.567602	0.708803	-0.240291	0.0577399	0.135534
PC_36.3	-0.380615	0.144868	0.180906	0.0181047	0.000327781	0.000769403
PC_36.4	-0.804247	0.646813	0.807719	0.277885	0.0772201	0.181259
PC_36.5	-0.925272	0.856128	1.0691	0.302794	0.0916843	0.215212
PC_36.6	-0.749566	0.56185	0.701619	0.239208	0.0572204	0.134314
PC_38.7	-0.813405	0.661627	0.826218	0.32907	0.108287	0.254184
PC_8.0_26.5	-0.873803	0.763531	0.953473	0.35289	0.124532	0.292314
PC_8.0_30.8	-0.900254	0.810457	1.01207	0.327584	0.107311	0.251893
PC_8.0_32.5	-0.754651	0.569499	0.711171	0.136037	0.018506	0.0434394
PC_8.0_32.9	-0.733783	0.538438	0.672384	0.244794	0.0599239	0.14066
PC_9.0_22.1	0.571891	0.327059	0.40842	-0.165449	0.0273734	0.064254
PC_9.0_24.3	-0.762639	0.581618	0.726306	0.131434	0.0172749	0.0405495
PC_O.20.5	-0.610509	0.372722	0.465443	0.344648	0.118782	0.278819
PC_O.29.2	0.623289	0.388489	0.485132	-0.210626	0.0443633	0.104134
PC_O.30.0	0.545985	0.298099	0.372257	-0.352276	0.124098	0.291297
PC_O.31.4	-0.714935	0.511133	0.638286	0.354503	0.125673	0.294993
PC_O.31.6	-0.826473	0.683058	0.852981	0.424134	0.17989	0.422257
PC_O.33.0	0.536317	0.287636	0.35919	-0.445149	0.198158	0.465138
PC_O.33.1	0.65383	0.427494	0.533841	-0.463374	0.214716	0.504005
PC_O.33.2	0.677249	0.458666	0.572767	-0.381857	0.145815	0.342272
PC_O.33.5	-0.809955	0.656027	0.819225	0.31294	0.0979312	0.229875
PC_O.33.7	-0.743473	0.552752	0.690259	0.35541	0.126317	0.296504
PC_O.34.4	-0.756897	0.572894	0.715411	0.368895	0.136084	0.31943
PC_O.35.1	0.652749	0.426082	0.532077	-0.533918	0.285068	0.669144
PC_O.35.5	-0.857496	0.735299	0.918217	0.31219	0.0974628	0.228775
PC_O.35.6	-0.798646	0.637835	0.796507	0.276299	0.0763411	0.179196
PC_O.36.5	-0.790364	0.624676	0.780075	0.181033	0.0327729	0.0769282
PC_O.36.6	-0.883667	0.780868	0.975123	0.231904	0.0537793	0.126237
PC_O.36.7	-0.759799	0.577295	0.720907	0.413129	0.170675	0.400628
PC_O.37.2	0.584745	0.341927	0.426988	-0.55561	0.308703	0.724622
PC_O.37.4	0.695705	0.484006	0.604411	-0.370311	0.13713	0.321887
PC_O.38.2	0.509975	0.260075	0.324773	-0.595284	0.354364	0.831801
PC_O.38.8	-0.903004	0.815417	1.01827	0.30735	0.0944643	0.221737
PC_O.39.3	0.462042	0.213483	0.26659	-0.425364	0.180934	0.424709
PC_O.39.5	0.586535	0.344024	0.429606	-0.416481	0.173457	0.407156
PC_O.39.8	0.539495	0.291055	0.36346	-0.470707	0.221565	0.520081
PC_O.40.4	0.561987	0.31583	0.394398	-0.55895	0.312425	0.733358
PC_O.40.6	-0.821123	0.674243	0.841972	0.265474	0.0704767	0.165431
PC_O.40.7	-0.809484	0.655264	0.818272	0.239137	0.0571865	0.134234
PE_O.16.2_26.7	-0.82367	0.678432	0.847203	0.140673	0.0197889	0.0464508
PE_O.16.3_22.6	-0.86716	0.751966	0.939031	0.35881	0.128745	0.302204
PE_O.16.3_24.6	0.00244776	5.99153e-06	7.48203e-06	-0.046705	0.00218135	0.00512031
PE_P.36.5.PE_P.16.0_20.5	-0.861921	0.742908	0.927719	0.367045	0.134722	0.316235
PE_P.40.5.PE_P.18.0_22.5	-0.83831	0.702764	0.877588	0.188866	0.0356704	0.0837296
PI_32.2	-0.793241	0.629231	0.785763	0.252866	0.0639414	0.15009
PS_36.3	-0.793968	0.630385	0.787204	0.396582	0.157278	0.369179
PS_38.6	-0.620724	0.385298	0.481148	0.446295	0.199179	0.467535
SL_10.0.O.26.4	0.600521	0.360625	0.450337	-0.0453223	0.00205411	0.00482163
SL_21.3.O.26.2.O	-0.897768	0.805987	1.00649	0.334485	0.11188	0.262618
SL_24.0.O.26.2.O	-0.42197	0.178059	0.222354	0.744775	0.55469	1.30203
SM_42.4.2O	-0.849308	0.721324	0.900766	0.450485	0.202937	0.476356
SM_43.8.2O	0.643407	0.413972	0.516955	-0.409318	0.167541	0.393271
ST_24.1.O4.15.0	-0.203724	0.0415034	0.0518281	0.804301	0.646901	1.51848
ST_24.1.O4.17.1	-0.438965	0.192691	0.240626	0.781268	0.61038	1.43275
ST_27.1.O.Hex.FA_24.2	-0.207989	0.0432596	0.0540211	0.77628	0.602611	1.41451
ST_27.1.O.Hex.FA_26.3	-0.353078	0.124664	0.155677	0.523891	0.274462	0.644247
ST_28.1.O.Hex.FA_17.0	-0.138768	0.0192565	0.0240469	0.742259	0.550948	1.29325
ST_28.1.O.Hex.FA_19.0	-0.164008	0.0268987	0.0335902	0.718459	0.516183	1.21164
ST_28.1.O.Hex.FA_21.0	-0.253639	0.0643326	0.0803365	0.664904	0.442098	1.03774
ST_28.1.O.Hex.FA_23.0	-0.180022	0.0324079	0.0404699	0.522208	0.272701	0.640114
ST_28.2.O.Hex.FA_21.0	-0.221749	0.0491727	0.0614052	0.756726	0.572634	1.34415
TG_44.3.TG_10.0_16.1_18.2	-0.388543	0.150966	0.188521	0.554803	0.307806	0.722517
TG_44.4.TG_8.0_18.1_18.3	-0.33297	0.110869	0.138449	0.767428	0.588946	1.38244
TG_46.4.TG_10.0_18.1_18.3	-0.532491	0.283547	0.354084	0.71645	0.513301	1.20488
TG_48.3.TG_14.1_16.1_18.1	-0.338161	0.114353	0.1428	0.434384	0.188689	0.442912
X14.1_Cholesterol_ester	0.578107	0.334208	0.417348	-0.368924	0.136105	0.31948
X16.1_Cholesterol_ester	0.553171	0.305998	0.382121	-0.335933	0.112851	0.264896
X16.3_Campesterol_ester	0.566383	0.32079	0.400592	-0.000816327	6.6639e-07	1.56422e-06
FBXO31	0.743244	0.552412	0.689834	0.445046	0.198066	0.464922
CFDP1	0.263846	0.0696146	0.0869324	-0.46044	0.212005	0.497642
LOC100523672	0.0770028	0.00592943	0.00740448	-0.149725	0.0224177	0.0526213
LOC110260979	-0.28933	0.0837119	0.104537	-0.330999	0.10956	0.257172
C1H15orf52	0.327433	0.107212	0.133883	-0.136606	0.0186611	0.0438034
DYRK1B	0.610665	0.372912	0.46568	0.656865	0.431471	1.0128
STRN4	0.60769	0.369288	0.461154	0.423138	0.179045	0.420275
ARHGAP35	0.557422	0.310719	0.388016	0.188035	0.0353571	0.0829941
ZNF628	0.619307	0.383542	0.478954	0.598216	0.357862	0.840013
EPN1	0.594177	0.353047	0.440873	0.69555	0.48379	1.13561
GPR157	0.642754	0.413132	0.515906	0.434291	0.188608	0.442723
KIF1B	0.140386	0.0197081	0.0246108	-0.295545	0.0873467	0.20503
KIAA2013	0.588991	0.346911	0.433211	0.464114	0.215402	0.505615
PLEKHM2	0.636086	0.404606	0.505258	0.35909	0.128946	0.302676
ARHGEF10L	0.595403	0.354505	0.442695	0.219847	0.0483328	0.113452
WDTC1	0.632676	0.400279	0.499855	0.617084	0.380792	0.893838
MAP7D1	0.569959	0.324854	0.405667	0.508447	0.258519	0.606823
STK40	0.644275	0.41509	0.51835	0.620966	0.385599	0.905121
PGM1	0.466327	0.21746	0.271557	0.513842	0.264033	0.619768
MRPL37	0.176496	0.031151	0.0389003	0.084276	0.00710244	0.0166716
LRRC42	0.0941569	0.00886551	0.011071	-0.378303	0.143113	0.335932
POMGNT1	0.451097	0.203489	0.25411	0.106801	0.0114065	0.0267746
VARS	0.548505	0.300858	0.375701	0.631219	0.398438	0.935257
C7H6orf125	-0.0653085	0.0042652	0.00532624	-0.408959	0.167248	0.392582
APOBEC2	0.020988	0.000440498	0.00055008	-0.179482	0.0322138	0.0756158
TFEB	0.544268	0.296227	0.369919	0.447122	0.199918	0.469269
POLG	0.630505	0.397537	0.496431	0.460231	0.211813	0.497191
IDH2	0.228103	0.0520309	0.0649744	0.178816	0.0319752	0.0750557
TMEM266	0.486306	0.236493	0.295325	0.0483285	0.00233564	0.00548248
FITM1	0.402798	0.162246	0.202608	0.0573913	0.00329377	0.00773149
SPP1	0.107236	0.0114995	0.0143603	0.213605	0.045627	0.107101
SCN4B	0.384386	0.147753	0.184509	0.387969	0.15052	0.353316
SLC37A4	0.500953	0.250954	0.313383	0.0368721	0.00135955	0.00319129
PKNOX2	0.570391	0.325346	0.406281	0.585959	0.343348	0.805945
MAPKAPK2	0.611797	0.374296	0.467409	0.233356	0.0544551	0.127823
MYBPH	0.173716	0.0301773	0.0376844	-0.102473	0.0105006	0.0246483
VLDLR	0.657988	0.432949	0.540652	0.214566	0.0460385	0.108067
GRB10	0.393646	0.154957	0.193505	0.105595	0.0111503	0.0261733
CAPN2	0.464953	0.216181	0.26996	0.314312	0.0987923	0.231896
IGFN1	0.29192	0.0852175	0.106417	-0.0149222	0.000222672	0.00052268
TNNI1	0.00151182	2.28561e-06	2.8542e-06	-0.125361	0.0157154	0.036889
SHISA4	0.361688	0.130818	0.163361	-0.224233	0.0502804	0.118024
PARD3	0.439737	0.193369	0.241473	0.039406	0.00155283	0.00364499
LOC100738684	0.0684663	0.00468763	0.00585376	-0.137395	0.0188773	0.044311
PRKCA	0.299542	0.0897255	0.112046	-0.145506	0.021172	0.0496973
DUSP3	0.116641	0.0136052	0.0169898	-0.355537	0.126407	0.296716
SLC43A2	0.462397	0.213811	0.267	0.590305	0.34846	0.817944
ZZEF1	0.393002	0.154451	0.192873	0.190068	0.0361259	0.0847987
RABEP1	0.209509	0.0438941	0.0548135	-0.376553	0.141792	0.332829
KIF1C	0.46342	0.214758	0.268183	0.217054	0.0471124	0.110587
DHRS7C	0.447906	0.20062	0.250527	0.216482	0.0468644	0.110005
COX10	0.542475	0.29428	0.367487	0.577532	0.333543	0.782928
EPN2	0.649345	0.421649	0.526542	0.403241	0.162603	0.381681
KCNJ12	0.618312	0.38231	0.477416	0.291677	0.0850756	0.199699
CSRNP1	-0.0550389	0.00302928	0.00378286	-0.484157	0.234408	0.550229
ZBTB47	0.662972	0.439532	0.548873	0.126393	0.0159752	0.0374987
PRKAR2A	0.462696	0.214087	0.267345	0.192116	0.0369084	0.0866355
MLF1	-0.11736	0.0137735	0.0171999	-0.527944	0.278724	0.654253
HR	0.514619	0.264833	0.330715	0.598256	0.35791	0.840127
PEBP4	-0.0346631	0.00120153	0.00150043	-0.312107	0.0974108	0.228654
RHOBTB2	0.605087	0.36613	0.457212	0.397264	0.157818	0.370449
NCOR2	0.44143	0.194861	0.243336	0.573567	0.328979	0.772216
RILPL1	0.463935	0.215236	0.26878	-0.126699	0.0160527	0.0376806
MYO18B	0.373401	0.139428	0.174114	0.315671	0.099648	0.233905
LOC100152722	0.644961	0.415974	0.519455	0.130116	0.0169302	0.0397405
ACTA1	0.425491	0.181042	0.22608	0.588375	0.346185	0.812603
ARID5B	0.0262379	0.000688427	0.000859686	-0.390244	0.15229	0.357473
LRRC20	0.55079	0.303369	0.378838	0.153609	0.0235957	0.0553863
MYOZ1	-0.0482544	0.00232849	0.00290774	-0.462867	0.214246	0.502902
C14H10orf71	0.455826	0.207777	0.259465	0.455996	0.207933	0.488083
PPP1R3C	0.0903976	0.00817173	0.0102046	-0.251232	0.0631177	0.148157
UBTD1	0.468883	0.219851	0.274543	0.226396	0.051255	0.120311
HIF1AN	0.644053	0.414804	0.517993	-0.0641278	0.00411238	0.00965302
NEURL1	0.666252	0.443892	0.554318	0.520742	0.271172	0.636525
BNIP3	0.449253	0.201828	0.252037	0.119324	0.0142382	0.0334214
TUBGCP2	0.630781	0.397884	0.496865	0.337902	0.114178	0.268011
RXRA	0.640527	0.410275	0.512338	0.50521	0.255237	0.59912
COL3A1	-0.445747	0.19869	0.248118	0.103332	0.0106775	0.0250635
CCNYL1	0.18237	0.0332586	0.0415323	-0.578872	0.335093	0.786567
DES	0.254707	0.0648757	0.0810146	-0.00658309	4.3337e-05	0.000101726
SPEG	0.51336	0.263538	0.329098	0.532885	0.283966	0.666557
RNPEPL1	0.678933	0.46095	0.57562	0.544071	0.296013	0.694835
MOB2	0.400696	0.160557	0.200498	-0.154754	0.0239489	0.0562155
ANXA6	0.458463	0.210189	0.262477	0.544906	0.296923	0.696971
TNIP1	0.519785	0.270176	0.337387	0.494532	0.244562	0.574064
RALGAPA2	0.436054	0.190143	0.237444	0.124071	0.0153935	0.0361334
NDUFS8	0.0897168	0.0080491	0.0100514	-0.0602491	0.00362995	0.00852062
CENPB	0.691866	0.478678	0.597758	0.283538	0.0803935	0.188709
MYLK2	0.450468	0.202922	0.253402	0.00963228	9.27809e-05	0.000217786
AHCY	0.395608	0.156506	0.195439	-0.00729361	5.31968e-05	0.000124869
DBNDD2	0.302191	0.0913195	0.114037	0.0417345	0.00174177	0.00408847
RBM38	0.703849	0.495403	0.618643	0.506752	0.256798	0.602785
ACTN3	0.587069	0.34465	0.430388	0.528983	0.279823	0.656832
EEF1A2	0.548082	0.300394	0.375122	0.503784	0.253798	0.595743
PPDPF	0.262366	0.0688357	0.0859598	-0.11648	0.0135676	0.0318474
ABCF2	0.669942	0.448822	0.560474	0.511982	0.262126	0.615291
AKR1B1	0.332618	0.110635	0.138157	0.0587762	0.00345464	0.00810913
LMOD2	0.171371	0.0293679	0.0366736	-0.39827	0.158619	0.372328
LOC100513133	-0.276134	0.0762502	0.0952188	-0.237984	0.0566365	0.132943
PGAM2	0.373484	0.139491	0.174191	0.151526	0.0229601	0.0538945
TMSB4X	-0.635723	0.404144	0.504681	-0.265321	0.070395	0.165239
PYGM	0.575454	0.331147	0.413526	0.564133	0.318246	0.747022
ARAF	0.609095	0.370996	0.463288	0.655944	0.430263	1.00996
PRPS1	0.603932	0.364734	0.455468	0.418792	0.175387	0.411687
NAA10	0.365508	0.133596	0.16683	0.127144	0.0161657	0.0379459
LOC100624590	-0.101911	0.0103858	0.0129695	0.0861925	0.00742915	0.0174385
LOC100625207	-0.02429	0.000590002	0.000736776	0.152639	0.0232987	0.0546892
EIF1AY	-0.229181	0.0525241	0.0655904	-0.0864117	0.00746698	0.0175273
LOC100624149	-0.0532972	0.00284059	0.00354724	-0.00912063	8.3186e-05	0.000195263
LOC100624329	-0.0535848	0.00287133	0.00358562	0.105766	0.0111864	0.0262579
UBAC1	0.583715	0.340723	0.425484	0.200716	0.0402871	0.0945663
BTBD6	0.679176	0.46128	0.576031	0.33655	0.113266	0.265871
LOC106508719	0.468627	0.219611	0.274243	0.0855697	0.00732217	0.0171874
DUSP26	0.0594246	0.00353129	0.00440976	-0.729218	0.531759	1.2482
SMTNL1	0.316571	0.100217	0.125148	-0.0709607	0.00503542	0.0118197
C2H11orf96	0.141476	0.0200154	0.0249945	-0.136786	0.0187104	0.043919
CSRP3	0.0305014	0.000930334	0.00116177	-0.265781	0.0706397	0.165813
KCNJ11	0.695046	0.483089	0.603266	0.204202	0.0416984	0.0978791
GATAD2A	0.560026	0.31363	0.39165	0.316092	0.0999144	0.23453
HOMER3	0.388513	0.150943	0.188492	0.0998732	0.00997466	0.0234136
DNAJB1	-0.723136	0.522925	0.653012	-0.16872	0.0284663	0.0668193
NFIX	0.604499	0.365419	0.456323	0.445181	0.198186	0.465205
ASNA1	0.191377	0.0366253	0.0457365	-0.0361221	0.00130481	0.00306279
KEAP1	0.589981	0.348077	0.434667	0.275455	0.0758756	0.178104
RAB11B	0.50884	0.258918	0.323329	0.728736	0.531056	1.24655
EVI5L	0.68885	0.474514	0.592558	0.646692	0.41821	0.98167
ZNF358	0.682464	0.465757	0.581622	0.555657	0.308754	0.724743
FEM1A	0.750666	0.563499	0.703679	0.45162	0.203961	0.478759
UBXN6	0.395274	0.156241	0.195109	0.240917	0.0580412	0.136241
DOT1L	0.440567	0.1941	0.242385	0.353583	0.125021	0.293463
MBD3	0.688823	0.474477	0.592511	0.0898933	0.00808081	0.0189682
HCN2	0.71012	0.504271	0.629717	0.587564	0.345231	0.810365
PDLIM7	0.168373	0.0283496	0.0354021	-0.251604	0.0633048	0.148596
CLTB	0.218719	0.0478381	0.0597387	-0.154909	0.0239967	0.0563277
CMYA5	0.344089	0.118397	0.14785	-0.12714	0.0161645	0.0379432
REEP5	0.269333	0.0725405	0.0905862	-0.281565	0.0792788	0.186092
DIAPH1	0.523382	0.273929	0.342073	0.273554	0.0748319	0.175654
SYNPO	0.654439	0.42829	0.534835	0.535454	0.286711	0.673
C3H7orf26	0.656467	0.430949	0.538156	0.439125	0.192831	0.452633
LIMK1	0.693158	0.480468	0.599993	0.529572	0.280446	0.658295
CASTOR2	0.666293	0.443946	0.554385	0.464591	0.215845	0.506655
BCKDK	0.477596	0.228098	0.284842	0.650778	0.423513	0.994116
ATP2A1	0.484492	0.234732	0.293126	0.642908	0.41333	0.970214
ADCY9	0.466055	0.217208	0.271242	0.076175	0.00580263	0.0136206
PGP	0.503951	0.253966	0.317145	-0.152701	0.0233177	0.0547338
RPL3L	0.394226	0.155414	0.194076	-0.144808	0.0209694	0.0492216
POLR1A	0.504886	0.25491	0.318323	0.646103	0.41745	0.979884
ELMOD3	0.306687	0.0940566	0.117455	-0.0359828	0.00129476	0.00303921
DCTN1	0.595686	0.354842	0.443115	0.653363	0.426883	1.00203
E2F6	0.296471	0.0878953	0.109761	-0.305411	0.093276	0.218948
HSF1	0.597277	0.35674	0.445485	0.581262	0.337866	0.793076
SCRIB	0.703987	0.495598	0.618887	0.265838	0.0706701	0.165885
FBXO32	0.439667	0.193307	0.241396	-0.0012252	1.50112e-06	3.52361e-06
PTDSS1	0.409031	0.167307	0.208927	0.271516	0.073721	0.173046
PEX19	0.608451	0.370213	0.462309	0.257873	0.0664984	0.156092
AMIGO1	0.57871	0.334905	0.418218	0.257954	0.0665401	0.15619
ATF4	-0.0973127	0.00946976	0.0118255	-0.535858	0.287144	0.674017
GGA1	0.718425	0.516134	0.644531	0.594223	0.353102	0.828839
PCBP2	0.622613	0.387647	0.484081	0.155591	0.0242086	0.0568251
MAPK6	0.0758079	0.00574683	0.00717646	-0.594133	0.352994	0.828587
MDM2	0.191349	0.0366146	0.0457231	-0.373282	0.139339	0.327073
EMG1	-0.19415	0.0376941	0.0470712	-0.360702	0.130106	0.305399
ATN1	0.452801	0.205029	0.256033	0.708939	0.502594	1.17974
TEAD4	0.459492	0.211133	0.263656	0.577509	0.333517	0.782868
BCL2L13	0.716247	0.51301	0.64063	0.196422	0.0385816	0.090563
TUBA8	0.400199	0.16016	0.200002	0.158056	0.0249816	0.0586396

## Sheet: Corr eigenvalues var and ind
Correlation of individuals eigenvalues with the variables (expressed genes and lipidic compounds)
	Dim1_eigv		Dim2_eigv
	correlation coefficient- r	P-value	correlation coefficient- r	P-value
BMP_2.0_16.0	-0.564239	0.00407869	0.397744	0.054256
BMP_2.0_17.0	-0.557722	0.00462977	0.375396	0.0706609
CAR_17.1	0.418283	0.0419401	-0.116518	0.587682
CAR_20.5	-0.628507	0.00100492	0.13784	0.520675
DG_34.3	-0.498296	0.0132045	0.757002	1.85434e-05
DG_38.5	-0.419291	0.0413975	0.778592	7.43605e-06
DG_8.0_26.3	-0.637578	0.000804232	0.710432	0.000100312
DG_8.0_42.1	0.511445	0.0106358	-0.374343	0.0715176
DG_O.16.2_26.7	-0.37345	0.0722512	0.758527	1.7438e-05
LPC_18.0	-0.215993	0.310731	0.391409	0.058571
LPC_18.3	-0.540065	0.00644627	0.439904	0.0314691
LPC_32.2	0.71375	8.99125e-05	-0.284402	0.178009
LPC_34.3	-0.311796	0.13802	0.0283776	0.89528
LPC_36.6	-0.903042	1.5575e-09	0.313687	0.13552
LPC_38.2	0.56422	0.0040802	-0.466439	0.021586
LPC_38.4	-0.807333	1.8613e-06	0.182393	0.393645
LPC_38.6	-0.661623	0.000430069	0.386175	0.062332
LPC_40.4	0.505548	0.0117314	-0.489108	0.0152858
LPC_40.5	0.546349	0.0057415	-0.437809	0.0323816
LPC_40.6	-0.836078	3.62974e-07	0.241425	0.255744
LPC_40.7	-0.669232	0.000348752	0.289936	0.169349
NAE_18.4	-0.869667	3.43385e-08	0.359638	0.0843297
NAGly_10.0.24.2	-0.793939	3.64552e-06	0.253901	0.231231
NAGly_10.0.26.0	0.633246	0.000895271	-0.156131	0.466285
NAGlySer_10.0.23.0	-0.186094	0.38395	0.824135	7.41647e-07
NAOrn_16.4.20.4	-0.51578	0.00988548	0.282687	0.180753
PC_16.4_24.6	-0.719088	7.51548e-05	0.114873	0.593001
PC_32.0	-0.18351	0.390702	0.260346	0.219197
PC_32.3	-0.82524	6.95785e-07	0.361441	0.0826723
PC_33.3	-0.851676	1.30447e-07	0.291033	0.167668
PC_34.1	0.165547	0.439478	-0.166144	0.437807
PC_34.3	-0.855159	1.02168e-07	0.294282	0.162758
PC_34.4	-0.744589	3.00999e-05	0.386617	0.0620078
PC_35.2	0.753379	2.14212e-05	-0.240444	0.257739
PC_36.3	-0.380638	0.0665105	0.0182625	0.932501
PC_36.4	-0.804236	2.18421e-06	0.278082	0.188266
PC_36.5	-0.925272	9.86842e-11	0.302977	0.150115
PC_36.6	-0.749551	2.48834e-05	0.239442	0.259789
PC_38.7	-0.813426	1.34738e-06	0.329226	0.116199
PC_8.0_26.5	-0.873794	2.4589e-08	0.353074	0.0905755
PC_8.0_30.8	-0.900264	2.09702e-09	0.327765	0.117925
PC_8.0_32.5	-0.75469	2.03372e-05	0.136214	0.525655
PC_8.0_32.9	-0.733814	4.48605e-05	0.244921	0.248712
PC_9.0_22.1	0.571885	0.00350357	-0.165624	0.439264
PC_9.0_24.3	-0.762662	1.47281e-05	0.131629	0.539811
PC_O.20.5	-0.610578	0.00153056	0.344783	0.0989513
PC_O.29.2	0.623304	0.00113841	-0.210802	0.322784
PC_O.30.0	0.54593	0.0057864	-0.352434	0.0912027
PC_O.31.4	-0.714894	8.65514e-05	0.354583	0.0891103
PC_O.31.6	-0.82648	6.47306e-07	0.424306	0.0387812
PC_O.33.0	0.536275	0.00690523	-0.445329	0.0292005
PC_O.33.1	0.653821	0.000530032	-0.463561	0.0225178
PC_O.33.2	0.677236	0.000277947	-0.382057	0.06542
PC_O.33.5	-0.809929	1.62425e-06	0.313093	0.136302
PC_O.33.7	-0.743427	3.14531e-05	0.355504	0.0882241
PC_O.34.4	-0.756865	1.86452e-05	0.368979	0.0760064
PC_O.35.1	0.652733	0.000545463	-0.534078	0.00718353
PC_O.35.5	-0.857472	8.65584e-08	0.312332	0.137309
PC_O.35.6	-0.798673	2.89103e-06	0.276443	0.190993
PC_O.36.5	-0.790332	4.3331e-06	0.181181	0.396849
PC_O.36.6	-0.883634	1.05593e-08	0.232077	0.275171
PC_O.36.7	-0.759768	1.6582e-05	0.413224	0.0447463
PC_O.37.2	0.584716	0.00269238	-0.55574	0.00480934
PC_O.37.4	0.695685	0.000160359	-0.37047	0.0747378
PC_O.38.2	0.509927	0.0109094	-0.595341	0.00214702
PC_O.38.8	-0.902984	1.5674e-09	0.307541	0.143765
PC_O.39.3	0.462125	0.0229944	-0.425484	0.0381864
PC_O.39.5	0.586491	0.00259383	-0.416626	0.0428432
PC_O.39.8	0.539454	0.00651848	-0.470786	0.0202384
PC_O.40.4	0.561938	0.00426655	-0.559026	0.00451478
PC_O.40.6	-0.821103	8.8172e-07	0.265638	0.209635
PC_O.40.7	-0.809481	1.66311e-06	0.239323	0.260033
PE_O.16.2_26.7	-0.82367	7.61741e-07	0.140852	0.511516
PE_O.16.3_22.6	-0.867143	4.18897e-08	0.358983	0.0849376
PE_O.16.3_24.6	0.00243875	0.990976	-0.0466889	0.828493
PE_P.36.5.PE_P.16.0_20.5	-0.861909	6.24657e-08	0.367217	0.0775268
PE_P.40.5.PE_P.18.0_22.5	-0.838301	3.15786e-07	0.189035	0.376341
PI_32.2	-0.793298	3.76023e-06	0.253032	0.232885
PS_36.3	-0.793993	3.63601e-06	0.396702	0.0549477
PS_38.6	-0.620792	0.0012081	0.446371	0.0287803
SL_10.0.O.26.4	0.600453	0.00192017	-0.0454394	0.833019
SL_21.3.O.26.2.O	-0.89778	2.71622e-09	0.334669	0.109932
SL_24.0.O.26.2.O	-0.421997	0.039969	0.744824	2.98331e-05
SM_42.4.2O	-0.849318	1.53382e-07	0.45067	0.027097
SM_43.8.2O	0.643401	0.000694451	-0.409458	0.0469296
ST_24.1.O4.15.0	-0.203778	0.339536	0.804313	2.1756e-06
ST_24.1.O4.17.1	-0.439007	0.0318573	0.781319	6.57844e-06
ST_27.1.O.Hex.FA_24.2	-0.208036	0.329319	0.776286	8.23707e-06
ST_27.1.O.Hex.FA_26.3	-0.35318	0.090472	0.523957	0.00858933
ST_28.1.O.Hex.FA_17.0	-0.138835	0.51764	0.742251	3.2876e-05
ST_28.1.O.Hex.FA_19.0	-0.164065	0.443642	0.718472	7.67431e-05
ST_28.1.O.Hex.FA_21.0	-0.253746	0.231525	0.664957	0.000392617
ST_28.1.O.Hex.FA_23.0	-0.180114	0.399682	0.522208	0.00885402
ST_28.2.O.Hex.FA_21.0	-0.221801	0.297579	0.756736	1.87424e-05
TG_44.3.TG_10.0_16.1_18.2	-0.388652	0.06053	0.5549	0.00488712
TG_44.4.TG_8.0_18.1_18.3	-0.333028	0.111794	0.767475	1.20479e-05
TG_46.4.TG_10.0_18.1_18.3	-0.532548	0.00738279	0.716543	8.19009e-05
TG_48.3.TG_14.1_16.1_18.1	-0.338263	0.105932	0.43449	0.0338707
X14.1_Cholesterol_ester	0.578049	0.0030913	-0.369038	0.0759562
X16.1_Cholesterol_ester	0.553108	0.00505675	-0.336065	0.108365
X16.3_Campesterol_ester	0.566332	0.00391389	-0.00092704	0.99657
FBXO31	0.743231	3.16861e-05	0.444936	0.0293604
CFDP1	0.263858	0.212818	-0.46039	0.0235816
LOC100523672	0.0769561	0.720784	-0.149764	0.484877
LOC110260979	-0.289274	0.17037	-0.330996	0.114132
C1H15orf52	0.327431	0.118322	-0.13676	0.52398
DYRK1B	0.610674	0.0015272	0.656755	0.000490315
STRN4	0.607663	0.00163507	0.422996	0.0394519
ARHGAP35	0.557431	0.00465577	0.187872	0.379339
ZNF628	0.619317	0.00125071	0.598045	0.00202436
EPN1	0.594169	0.00220215	0.695404	0.000161759
GPR157	0.642777	0.000705571	0.434178	0.0340136
KIF1B	0.140364	0.512993	-0.295719	0.160619
KIAA2013	0.58899	0.00246035	0.464082	0.0223467
PLEKHM2	0.636065	0.000835067	0.358876	0.0850371
ARHGEF10L	0.595386	0.00214495	0.219722	0.302248
WDTC1	0.632652	0.000908431	0.616947	0.0013219
MAP7D1	0.569973	0.00364053	0.508318	0.0112058
STK40	0.644285	0.000678978	0.620879	0.00120564
PGM1	0.466361	0.0216108	0.513845	0.0102149
MRPL37	0.176503	0.409354	0.0842559	0.695479
LRRC42	0.0940999	0.661853	-0.378293	0.0683435
POMGNT1	0.451065	0.0269463	0.106679	0.619795
VARS	0.548495	0.00551621	0.631078	0.000944102
C7H6orf125	-0.065339	0.761638	-0.408837	0.047297
APOBEC2	0.0209689	0.922526	-0.179392	0.401606
TFEB	0.544263	0.00596792	0.447087	0.0284945
POLG	0.630535	0.000956676	0.460098	0.0236816
IDH2	0.228036	0.283852	0.178732	0.403367
TMEM266	0.486249	0.0159857	0.0484306	0.822192
FITM1	0.402762	0.0510157	0.0573496	0.790104
SPP1	0.10722	0.618011	0.213547	0.316375
SCN4B	0.384384	0.063661	0.387925	0.0610543
SLC37A4	0.500965	0.0126456	0.0369447	0.863919
PKNOX2	0.570338	0.00361407	0.585901	0.00262627
MAPKAPK2	0.611746	0.00149029	0.233222	0.272743
MYBPH	0.173652	0.41708	-0.102482	0.633707
VLDLR	0.658038	0.000473764	0.21444	0.314308
GRB10	0.39363	0.0570293	0.105509	0.623664
CAPN2	0.46496	0.022061	0.314128	0.134942
IGFN1	0.291912	0.166329	-0.0149897	0.944578
TNNI1	0.00145191	0.994628	-0.125385	0.559369
SHISA4	0.361719	0.0824186	-0.22427	0.292096
PARD3	0.439806	0.0315111	0.0391511	0.855873
LOC100738684	0.0684192	0.75074	-0.137376	0.522095
PRKCA	0.29954	0.155027	-0.145608	0.497213
DUSP3	0.116648	0.587263	-0.355631	0.0881022
SLC43A2	0.462408	0.0228998	0.590257	0.00239491
ZZEF1	0.393009	0.0574567	0.189944	0.374009
RABEP1	0.209453	0.325961	-0.376722	0.0695928
KIF1C	0.463365	0.0225825	0.216947	0.308547
DHRS7C	0.447908	0.0281692	0.216545	0.309468
COX10	0.542442	0.00617164	0.577428	0.00313087
EPN2	0.649313	0.000596495	0.403054	0.0508323
KCNJ12	0.618295	0.00128101	0.291481	0.166985
CSRNP1	-0.0550375	0.798393	-0.48414	0.0165185
ZBTB47	0.662996	0.000414289	0.126173	0.556883
PRKAR2A	0.46268	0.0228092	0.191836	0.369178
MLF1	-0.117424	0.584759	-0.527929	0.00801255
HR	0.514608	0.0100839	0.598264	0.00201466
PEBP4	-0.034659	0.872269	-0.312041	0.137695
RHOBTB2	0.605144	0.00173027	0.397181	0.054629
NCOR2	0.441439	0.0308134	0.573402	0.00339803
RILPL1	0.463955	0.0223883	-0.126704	0.555212
MYO18B	0.373362	0.0723232	0.315494	0.133162
LOC100152722	0.64494	0.000667711	0.129884	0.545244
ACTA1	0.425496	0.0381804	0.588313	0.00249592
ARID5B	0.0261969	0.903289	-0.390337	0.0593269
LRRC20	0.550748	0.00528757	0.153645	0.4735
MYOZ1	-0.0482818	0.82273	-0.462759	0.022783
C14H10orf71	0.455841	0.0251779	0.455848	0.0251753
PPP1R3C	0.0903979	0.674429	-0.251319	0.23617
UBTD1	0.468918	0.0208089	0.226437	0.287333
HIF1AN	0.644081	0.00068253	-0.0641823	0.765741
NEURL1	0.666249	0.000378883	0.520677	0.00909113
BNIP3	0.449252	0.0276433	0.119324	0.578657
TUBGCP2	0.630822	0.000949996	0.337764	0.10648
RXRA	0.640527	0.000746899	0.505022	0.0118334
COL3A1	-0.445649	0.029071	0.103371	0.630752
CCNYL1	0.182389	0.393655	-0.578922	0.00303639
DES	0.254616	0.229874	-0.00670182	0.975206
SPEG	0.513374	0.0102963	0.532737	0.00735794
RNPEPL1	0.678938	0.000264625	0.543921	0.00600573
MOB2	0.400668	0.0523492	-0.154644	0.470594
ANXA6	0.458458	0.0242492	0.544817	0.00590705
TNIP1	0.519792	0.00923069	0.494427	0.0140507
RALGAPA2	0.436038	0.0331695	0.123905	0.564053
NDUFS8	0.0896884	0.676849	-0.060282	0.779624
CENPB	0.691859	0.000180318	0.283465	0.179505
MYLK2	0.45049	0.0271658	0.00963519	0.96436
AHCY	0.395601	0.0556868	-0.00730502	0.972975
DBNDD2	0.302211	0.151201	0.0417916	0.846261
RBM38	0.703856	0.000124079	0.50661	0.0115274
ACTN3	0.58711	0.00256024	0.528932	0.00787217
EEF1A2	0.548091	0.00555802	0.503681	0.0120971
PPDPF	0.262418	0.21542	-0.116602	0.58741
ABCF2	0.669916	0.000342148	0.511908	0.0105534
AKR1B1	0.332625	0.112255	0.0587975	0.784925
LMOD2	0.171282	0.423564	-0.398489	0.0537647
LOC100513133	-0.276148	0.191487	-0.237954	0.262851
PGAM2	0.373502	0.0722078	0.151547	0.479635
TMSB4X	-0.635699	0.000842694	-0.265205	0.210405
PYGM	0.57547	0.00325851	0.564098	0.00408998
ARAF	0.609109	0.0015825	0.65585	0.00050228
PRPS1	0.603915	0.00177839	0.418773	0.0416758
NAA10	0.365504	0.0790266	0.12713	0.553871
LOC100624590	-0.101927	0.635558	0.0861246	0.689051
LOC100625207	-0.024321	0.910186	0.152554	0.476684
EIF1AY	-0.22921	0.281313	-0.086411	0.688067
LOC100624149	-0.0533254	0.804545	-0.00914937	0.966156
LOC100624329	-0.0536185	0.803491	0.105693	0.623052
UBAC1	0.583712	0.00274948	0.200636	0.347193
BTBD6	0.679176	0.000262806	0.336422	0.107967
LOC106508719	0.468567	0.0209175	0.0855678	0.690964
DUSP26	0.0594225	0.782692	-0.729115	5.30773e-05
SMTNL1	0.316525	0.13183	-0.0710159	0.741589
C2H11orf96	0.141479	0.509619	-0.136904	0.523539
CSRP3	0.030417	0.887799	-0.265806	0.209335
KCNJ11	0.695079	0.000163386	0.204128	0.338689
GATAD2A	0.560026	0.00442817	0.31601	0.132494
HOMER3	0.388526	0.0606207	0.0997644	0.642782
DNAJB1	-0.72311	6.54858e-05	-0.168638	0.430863
NFIX	0.604481	0.0017561	0.44504	0.0293182
ASNA1	0.191351	0.370413	-0.036017	0.867306
KEAP1	0.590003	0.0024079	0.275366	0.192798
RAB11B	0.50884	0.0111088	0.728595	5.40635e-05
EVI5L	0.688858	0.000197456	0.646583	0.000640127
ZNF358	0.682449	0.000238879	0.555555	0.00482632
FEM1A	0.750672	2.38218e-05	0.451529	0.0267703
UBXN6	0.395298	0.0558916	0.240879	0.256854
DOT1L	0.440546	0.0311936	0.353411	0.0902472
MBD3	0.688826	0.000197644	0.0897591	0.676607
HCN2	0.710142	0.000101269	0.587479	0.00254035
PDLIM7	0.168343	0.431682	-0.251567	0.235694
CLTB	0.218678	0.304608	-0.15485	0.469996
CMYA5	0.344093	0.0996739	-0.127242	0.553519
REEP5	0.269451	0.202921	-0.281691	0.182361
DIAPH1	0.523362	0.00867862	0.273408	0.19611
SYNPO	0.654407	0.000521892	0.535269	0.00703156
C3H7orf26	0.6565	0.000493662	0.439002	0.0318597
LIMK1	0.693188	0.000173151	0.529378	0.0078104
CASTOR2	0.666281	0.00037855	0.464502	0.0222095
BCKDK	0.477605	0.0182621	0.65071	0.000575157
ATP2A1	0.484509	0.0164241	0.642849	0.000704269
ADCY9	0.466079	0.021701	0.0760173	0.72406
PGP	0.503938	0.0120462	-0.152756	0.476096
RPL3L	0.394219	0.0566253	-0.144777	0.499697
POLR1A	0.504907	0.0118559	0.64596	0.000650467
ELMOD3	0.306645	0.144997	-0.0359409	0.867585
DCTN1	0.595726	0.00212916	0.653213	0.000538611
E2F6	0.296427	0.159572	-0.305651	0.146372
HSF1	0.597274	0.00205868	0.581174	0.00289851
SCRIB	0.703997	0.000123521	0.265667	0.209583
FBXO32	0.439687	0.0315628	-0.00136225	0.99496
PTDSS1	0.408972	0.0472171	0.271498	0.199378
PEX19	0.608448	0.00160637	0.257755	0.223983
AMIGO1	0.578739	0.00304785	0.25793	0.223658
ATF4	-0.0973583	0.650857	-0.535788	0.00696613
GGA1	0.718441	7.68228e-05	0.594111	0.0022049
PCBP2	0.622563	0.00115858	0.155526	0.468035
MAPK6	0.0757602	0.724958	-0.59417	0.0022021
MDM2	0.191357	0.370398	-0.373352	0.0723316
EMG1	-0.19417	0.36327	-0.360592	0.0834494
ATN1	0.452794	0.0262951	0.708802	0.000105796
TEAD4	0.459475	0.0238959	0.57733	0.00313714
BCL2L13	0.716239	8.27434e-05	0.196214	0.358143
TUBA8	0.40015	0.0526831	0.157975	0.46097
