# Supplementary material for: A molecular insight into the lipid changes of pig Longissimus thoracis muscle following dietary supplementation with functional ingredients
Source: PLoS One. 2022 Mar 24;17(3):e0264953. doi: 10.1371/journal.pone.0264953 (PMC8947141; doi:10.1371/journal.pone.0264953)
Supplement: S6 Table — (XLSX) [file pone.0264953.s012.xlsx]

## Sheet: Correlation genes-lipid
Correlation between the expressed genes and the lipidic compounds accumulated.
Gene	Compound	PubChem compound name	correlation coefficient- r	P-value
BCL2L13	PC_36.6	PC(14:0/22:6(4Z,7Z,10Z,13Z,16Z,19Z))	-0.66573	0.000384355		n genes = 14
BTBD6	LPC_38.4	PC(O-18:0/20:4(5Z,8Z,11Z,14Z))	-0.617221	0.00131348		n compound = 36
DNAJB1	LPC_36.6	PC(P-16:0/20:5(5Z,8Z,11Z,14Z,17Z))	0.644552	0.000674374		compounds also in L+PvsCTRL
DNAJB1	LPC_40.6	PC(O-18:0/22:6(4Z,7Z,10Z,13Z,16Z,19Z))	0.670461	0.000336959		compounds only in LvsCTRL
DNAJB1	NAE_18.4	N-(6Z,9Z,12Z,15Z-Octadecatetraenoyl)-ethanolamine	0.622299	0.00116587
DNAJB1	PC_36.5	PC(16:0/20:5(5Z,8Z,11Z,14Z,17Z))	0.708279	0.000107611
DNAJB1	PC_38.7	PC(18:3(9Z,12Z,15Z)/20:4(5Z,8Z,11Z,14Z))	0.6283	0.00100996
DNAJB1	PC_8.0_30.8	PC(18:3(6Z,9Z,12Z)/20:5(5Z,8Z,11Z,14Z,17Z))	0.625771	0.00107333
DNAJB1	PC_8.0_32.5	PC(18:0/22:5(4Z,7Z,10Z,13Z,16Z))	0.672528	0.000317901
DNAJB1	PC_8.0_32.9	PC(18:3(6Z,9Z,12Z)/22:6(4Z,7Z,10Z,13Z,16Z,19Z))	0.635234	0.000852442
DNAJB1	PC_O.40.6	PC(O-18:0/22:6(4Z,7Z,10Z,13Z,16Z,19Z))	0.664714	0.000395251
DNAJB1	PC_O.40.7	PC(P-18:0/22:6(4Z,7Z,10Z,13Z,16Z,19Z))	0.613522	0.00143084
DNAJB1	PE_O.16.2_26.7	Ether-linked phosphatidylethanolamine (42:9)	0.632523	0.000911303
DNAJB1	PE_P.40.5.PE_P.18.0_22.5	PE(P-20:0/20:5(5Z,8Z,11Z,14Z,17Z))	0.635604	0.00084467
DNAJB1	SL_21.3.O.26.2.O	Oxidizied Sulfonolipid (47:5;2O)	0.619738	0.00123842
DUSP26	NAGlySer_10.0.23.0	N-acyl glycyl serine (33:0)	-0.638237	0.000791094
HIF1AN	LPC_36.6	PC(P-16:0/20:5(5Z,8Z,11Z,14Z,17Z))	-0.668709	0.000353878
HIF1AN	LPC_40.6	PC(O-18:0/22:6(4Z,7Z,10Z,13Z,16Z,19Z))	-0.667643	0.000364532
HIF1AN	NAGly_10.0.24.2	N-acyl glycine (34:2)	-0.634798	0.000861689
HIF1AN	PC_32.3	PC(14:0/18:3(9Z,12Z,15Z))	-0.689098	0.000229761
HIF1AN	PC_33.3	PC(13:0/20:3(8Z,11Z,14Z))	-0.641906	0.00057111
HIF1AN	PC_34.3	PC(16:1(9Z)/18:2(9Z,12Z))	-0.698326	0.000229761
HIF1AN	PC_34.4	PC(16:0/18:4(6Z,9Z,12Z,15Z))	-0.700767	0.00057111
HIF1AN	PC_36.4	PC(18:2(9Z,12Z)/18:2(9Z,12Z))	-0.683771	0.000229761
HIF1AN	PC_36.5	PC(16:0/20:5(5Z,8Z,11Z,14Z,17Z))	-0.650981	0.00057111
HIF1AN	PC_38.7	PC(18:3(9Z,12Z,15Z)/20:4(5Z,8Z,11Z,14Z))	-0.631327	0.000938373
HIF1AN	PC_8.0_26.5	PC(14:0/20:5(5Z,8Z,11Z,14Z,17Z))	-0.674951	0.000296756
HIF1AN	PC_8.0_30.8	PC(18:3(6Z,9Z,12Z)/20:5(5Z,8Z,11Z,14Z,17Z))	-0.636298	0.000830264
HIF1AN	PC_9.0_24.3	PC(13:0/20:3(8Z,11Z,14Z)	-0.692472	0.000176985
HIF1AN	PC_O.31.6	Ether-linked phosphatidylcholine (31:6)	-0.665139	0.000390661
HIF1AN	PC_O.33.5	PE(O-16:0/20:5(5Z,8Z,11Z,14Z,17Z))	-0.626569	0.00105299
HIF1AN	PC_O.35.5	PE(O-16:0/20:5(5Z,8Z,11Z,14Z,17Z))	-0.622837	0.00115109
HIF1AN	PC_O.35.6	PE(O-16:0/22:6(4Z,7Z,10Z,13Z,16Z,19Z))	-0.695418	0.000161689
HIF1AN	PC_O.36.6	PC(P-16:0/20:5(5Z,8Z,11Z,14Z,17Z))	-0.691615	0.000181663
HIF1AN	PC_O.38.8	1-(6-[3]-ladderane-hexanoyl)-2-(8-[3]-ladderane-octanyl)-sn-glycerophosphocholine	-0.628051	0.00101605
HIF1AN	PC_O.40.6	PC(O-18:0/22:6(4Z,7Z,10Z,13Z,16Z,19Z))	-0.646534	0.000640941
HIF1AN	PC_O.40.7	PC(P-18:0/22:6(4Z,7Z,10Z,13Z,16Z,19Z))	-0.603459	0.00179654
HIF1AN	PE_O.16.2_26.7	Ether-linked phosphatidylethanolamine (42:9)	-0.723392	6.48497e-05
HIF1AN	PE_O.16.3_22.6	Ether-linked phosphatidylethanolamine (38:9)	-0.658341	0.000469932
HIF1AN	PE_P.36.5.PE_P.16.0_20.5	PE(P-16:0/20:5(5Z,8Z,11Z,14Z,17Z))	-0.652813	0.000544312
HIF1AN	PE_P.40.5.PE_P.18.0_22.5	PE(P-20:0/20:5(5Z,8Z,11Z,14Z,17Z))	-0.723125	6.54498e-05
HIF1AN	PS_36.3	PS(18:2(9Z,12Z)/18:1(9Z))	-0.605153	0.0017299
HIF1AN	SM_42.4.2O	Sphingomyelin (42:4;2O)	-0.631511	0.000934163
KCNJ11	PC_34.3	PC(16:1(9Z)/18:2(9Z,12Z))	-0.600721	0.00190885
KCNJ11	PC_34.4	PC(16:0/18:4(6Z,9Z,12Z,15Z))	-0.635974	0.000836956
KCNJ11	PC_36.4	PC(18:2(9Z,12Z)/18:2(9Z,12Z))	-0.6569	0.000488416
KCNJ11	PC_O.35.5	PE(O-16:0/20:5(5Z,8Z,11Z,14Z,17Z))	-0.613819	0.0014211
KCNJ11	PC_O.35.6	PE(O-16:0/22:6(4Z,7Z,10Z,13Z,16Z,19Z))	-0.623109	0.00114367
KCNJ11	PC_O.36.5	PC(P-16:0/20:4(5Z,8Z,11Z,14Z))	-0.658329	0.000470088
KCNJ11	PC_O.36.6	PC(P-16:0/20:5(5Z,8Z,11Z,14Z,17Z))	-0.670929	0.000332558
KCNJ11	PE_O.16.2_26.7	Ether-linked phosphatidylethanolamine (42:9)	-0.603039	0.0018134
KCNJ11	PE_O.16.3_22.6	Ether-linked phosphatidylethanolamine (38:9)	-0.641689	0.000725304
KCNJ11	PE_P.36.5.PE_P.16.0_20.5	PE(P-16:0/20:5(5Z,8Z,11Z,14Z,17Z))	-0.642142	0.000717022
KCNJ11	PE_P.40.5.PE_P.18.0_22.5	PE(P-20:0/20:5(5Z,8Z,11Z,14Z,17Z))	-0.612758	0.00145617
KCNJ12	PC_34.3	PC(16:1(9Z)/18:2(9Z,12Z))	-0.610293	0.00154051
KCNJ12	PC_34.4	PC(16:0/18:4(6Z,9Z,12Z,15Z))	-0.624193	0.00111459
KCNJ12	PC_36.4	PC(18:2(9Z,12Z)/18:2(9Z,12Z))	-0.672645	0.000316849
KCNJ12	PC_9.0_24.3	PC(13:0/20:3(8Z,11Z,14Z)	-0.63479	0.000861856
KCNJ12	PC_O.33.5	PE(O-16:0/20:5(5Z,8Z,11Z,14Z,17Z))	-0.627055	0.00104074
KCNJ12	PC_O.35.6	PE(O-16:0/22:6(4Z,7Z,10Z,13Z,16Z,19Z))	-0.604591	0.00175179
KCNJ12	PC_O.36.6	PC(P-16:0/20:5(5Z,8Z,11Z,14Z,17Z))	-0.654035	0.000527052
KCNJ12	PE_O.16.2_26.7	Ether-linked phosphatidylethanolamine (42:9)	-0.667791	0.000363043
KCNJ12	PE_P.40.5.PE_P.18.0_22.5	PE(P-20:0/20:5(5Z,8Z,11Z,14Z,17Z))	-0.659216	0.000532763
LOC100152722	PC_36.6	PC(14:0/22:6(4Z,7Z,10Z,13Z,16Z,19Z))	-0.653627	0.000532763
MBD3	LPC_38.4	PC(O-18:0/20:4(5Z,8Z,11Z,14Z))	-0.678905	0.000264877
MBD3	PC_36.4	PC(18:2(9Z,12Z)/18:2(9Z,12Z))	-0.64506	0.000665666
MBD3	PC_O.36.6	PC(P-16:0/20:5(5Z,8Z,11Z,14Z,17Z))	-0.639029	0.000775564
MBD3	PC_O.38.8	1-(6-[3]-ladderane-hexanoyl)-2-(8-[3]-ladderane-octanyl)-sn-glycerophosphocholine	-0.607946	0.00162467
MBD3	PC_O.40.7	PC(P-18:0/22:6(4Z,7Z,10Z,13Z,16Z,19Z))	-0.645216	0.000662998
MBD3	PE_O.16.2_26.7	Ether-linked phosphatidylethanolamine (42:9)	-0.614386	0.00140265
MBD3	PE_P.40.5.PE_P.18.0_22.5	PE(P-20:0/20:5(5Z,8Z,11Z,14Z,17Z))	-0.612755	0.00540117
PCBP2	PC_35.2	PC(20:2(11Z,14Z)/15:0)	0.617274	0.00131186
PCBP2	PC_8.0_32.5	PC(18:0/22:5(4Z,7Z,10Z,13Z,16Z))	-0.622602	0.00115753
TMSB4X	NAGly_10.0.24.2	N-acyl glycine (34:2)	0.617466	0.00130602
TMSB4X	PC_8.0_26.5	PC(14:0/20:5(5Z,8Z,11Z,14Z,17Z))	0.606386	0.00168276
TMSB4X	PC_9.0_24.3	PC(13:0/20:3(8Z,11Z,14Z)	0.646433	0.000642613
TMSB4X	PC_O.36.6	PC(P-16:0/20:5(5Z,8Z,11Z,14Z,17Z))	0.615107	0.00137951
TMSB4X	PE_O.16.2_26.7	Ether-linked phosphatidylethanolamine (42:9)	0.614313	0.00140503
TMSB4X	PE_P.40.5.PE_P.18.0_22.5	PE(P-20:0/20:5(5Z,8Z,11Z,14Z,17Z))	0.616019	0.00135069
TUBGCP2	PE_O.16.2_26.7	Ether-linked phosphatidylethanolamine (42:9)	-0.601011	0.00189668
VLDLR	PC_O.35.6	PE(O-16:0/22:6(4Z,7Z,10Z,13Z,16Z,19Z))	-0.604064	0.00177248
ZBTB47	PC_36.4	PC(18:2(9Z,12Z)/18:2(9Z,12Z))	-0.679815	0.000257974
ZBTB47	PC_36.5	PC(16:0/20:5(5Z,8Z,11Z,14Z,17Z))	-0.612103	0.0014782
ZBTB47	PC_8.0_26.5	PC(14:0/20:5(5Z,8Z,11Z,14Z,17Z))	-0.605468	0.00171775
ZBTB47	PC_O.36.6	PC(P-16:0/20:5(5Z,8Z,11Z,14Z,17Z))	-0.608418	0.00160746
