# Supplementary material for: A molecular insight into the lipid changes of pig Longissimus thoracis muscle following dietary supplementation with functional ingredients
Source: PLoS One. 2022 Mar 24;17(3):e0264953. doi: 10.1371/journal.pone.0264953 (PMC8947141; doi:10.1371/journal.pone.0264953)
Supplement: S7 Table — (XLSX) [file pone.0264953.s013.xlsx]

## Sheet: Foglio1
Diet comparison	L+P mean	CTRL mean	FDR P-value	log2FC(L+PvsCTRL)	Official gene symbol	NCBI gene sequence	TranscriptID	Gene description	Ensembl gene symbol
L+PvsCTRL	129.092	24.0258	0.0198856	2.42574	SPP1	XM_005667005	XM_005667005.3	secreted phosphoprotein 1, transcript variant X3	ENSSSCG00000009216
L+PvsCTRL	3216.83	877.833	0.0382672	1.87362	HSPA6	NM_001123127	NM_001123127.1	heat shock protein family A (Hsp70) member 6
L+PvsCTRL	1548.85	570.751	0.0166643	1.44026	SCD	XM_021072070	XM_021072070.1	stearoyl-CoA desaturase, transcript variant X1	ENSSSCG00000010554
L+PvsCTRL	188.471	74.7249	0.0371901	1.33468	ELOVL6	XM_021100707	XM_021100707.1	ELOVL fatty acid elongase 6, transcript variant X3	ENSSSCG00000036236
L+PvsCTRL	1175.39	505.453	0.0220718	1.21749	FASN	NM_001099930	NM_001099930.1	fatty acid synthase	ENSSSCG00000029944
L+PvsCTRL	123.969	59.9863	0.0455701	1.04728	APOE	NM_214308	NM_214308.1	apolipoprotein E	ENSSSCG00000003088
L+PvsCTRL	3018.18	1462.33	0.0468538	1.04541	HSP70.2	NM_213766	NM_213766.1	heat shock protein 70.2
L+PvsCTRL	109.604	55.3387	0.0445564	0.985935	C4A	NM_001123089	NM_001123089.2	complement C4A (Rodgers blood group)	ENSSSCG00000001427
L+PvsCTRL	109.331	57.9839	0.04666	0.914977	ELOVL5	XM_021098831	XM_021098831.1	ELOVL fatty acid elongase 5, transcript variant X1
L+PvsCTRL	483.275	268.259	0.0224662	0.849219	FRAS1	XM_021100604	XM_021100604.1	Fraser extracellular matrix complex subunit 1, transcript variant X2	ENSSSCG00000008991
L+PvsCTRL	453.762	252.322	0.0161432	0.84667	BGN	XM_003135475	XM_003135475.5	biglycan, transcript variant X2
L+PvsCTRL	72.9033	40.7378	0.0440962	0.839616	CD68	NM_001291776	NM_001291776.1	CD68 molecule	ENSSSCG00000017956
L+PvsCTRL	5743.98	3215.96	1.21014e-13	0.836803	COL1A1	XM_021067153	XM_021067153.1	collagen type I alpha 1 chain, transcript variant X1	ENSSSCG00000034682;ENSSSCG00000036135
L+PvsCTRL	1332.75	763.902	0.0175117	0.802947	NES	XM_005663265	XM_005663265.3	nestin	ENSSSCG00000006474
L+PvsCTRL	760.644	461.29	0.011029	0.721547	COL14A1	XM_013996512	XM_013996512.2	collagen type XIV alpha 1 chain, transcript variant X1
L+PvsCTRL	326.696	202.776	0.049642	0.688066	FBLN1	XM_003125955	XM_003125955.6	fibulin 1, transcript variant X1	ENSSSCG00000000010
L+PvsCTRL	5097.33	3169.9	0	0.685302	COL1A2	NM_001243655	NM_001243655.1	collagen type I alpha 2 chain	ENSSSCG00000015326
L+PvsCTRL	196.779	122.376	0.0450533	0.685252	CSF1R	XM_003124100	XM_003124100.6	colony stimulating factor 1 receptor, transcript variant X1	ENSSSCG00000014441
L+PvsCTRL	228.571	142.552	0.0353879	0.681155	LAPTM5	XM_003356262	XM_003356262.5	lysosomal protein transmembrane 5	ENSSSCG00000025034
L+PvsCTRL	2035.53	1272.76	0.0102525	0.677445	FN1	XM_003133642	XM_003133642.5	fibronectin 1	ENSSSCG00000016174
L+PvsCTRL	698.235	436.848	0.0446546	0.676581	SLA-DQA1	XM_005665844	XM_005665844.3	MHC class II histocompatibility antigen SLA-DQA, transcript variant X1
L+PvsCTRL	515.664	322.822	0.0373033	0.675695	LOC100624077	XM_005658141	XM_005658141.3	endogenous retrovirus group V member 2 Env polyprotein, transcript variant X1	ENSSSCG00000031640
L+PvsCTRL	351.975	224.602	0.0434819	0.648102	ELN	XM_021085777	XM_021085777.1	elastin, transcript variant X6	ENSSSCG00000025858
L+PvsCTRL	713.398	463.179	0.0438707	0.623138	FOSL2	XM_021085708	XM_021085708.1	FOS like 2, AP-1 transcription factor subunit, transcript variant X1	ENSSSCG00000032527
L+PvsCTRL	263.785	172.463	0.043539	0.613079	ECM1	XM_021089909	XM_021089909.1	extracellular matrix protein 1, transcript variant X5	ENSSSCG00000026395;ENSSSCG00000029230
L+PvsCTRL	930.464	608.544	0.0101448	0.612588	EMP1	XM_021090848	XM_021090848.1	epithelial membrane protein 1, transcript variant X1	ENSSSCG00000036723
L+PvsCTRL	648.844	429.18	0.0346513	0.59629	COL5A1	NM_001014971	NM_001014971.1	collagen type V alpha 1 chain	ENSSSCG00000005751
L+PvsCTRL	375.629	251.599	0.0460008	0.578184	PTGIS	XM_005654247	XM_005654247.3	prostaglandin I2 synthase, transcript variant X1	ENSSSCG00000007463
L+PvsCTRL	4203.65	2819.55	0.0108418	0.576178	KY	XM_005669860	XM_005669860.3	kyphoscoliosis peptidase	ENSSSCG00000011646
L+PvsCTRL	1198.38	804.58	0.0100251	0.574779	CCDC80	XM_003132680	XM_003132680.4	coiled-coil domain containing 80	ENSSSCG00000011928
L+PvsCTRL	328.049	222.539	0.0475469	0.559855	VAT1	XM_005656949	XM_005656949.3	vesicle amine transport 1	ENSSSCG00000024059
L+PvsCTRL	11267	7662.21	0	0.556268	COL3A1	NM_001243297	NM_001243297.1	collagen type III alpha 1 chain	ENSSSCG00000016034
L+PvsCTRL	872.573	603.027	0.0458769	0.533053	MIDN	XM_021084261	XM_021084261.1	midnolin, transcript variant X2	ENSSSCG00000013432
L+PvsCTRL	742.124	512.973	0.0222324	0.532778	C1S	XM_021091133	XM_021091133.1	complement C1s, transcript variant X2
L+PvsCTRL	786.612	544.724	0.0474779	0.530127	MYADM	XM_021094908	XM_021094908.1	myeloid associated differentiation marker, transcript variant X2	ENSSSCG00000003253
L+PvsCTRL	1217.49	844.294	0.0220589	0.528087	THY1	XM_005667396	XM_005667396.3	Thy-1 cell surface antigen, transcript variant X1	ENSSSCG00000032330
L+PvsCTRL	2446.15	1707.63	0.00807565	0.518521	VIM	XM_005668106	XM_005668106.3	vimentin, transcript variant X1	ENSSSCG00000011033
L+PvsCTRL	8156.15	5727.95	0.00487968	0.509869	SPARC	NM_001031794	NM_001031794.1	secreted protein acidic and cysteine rich	ENSSSCG00000017082
L+PvsCTRL	670.936	475.693	0.0390506	0.496145	EHD2	XM_003355959	XM_003355959.4	EH domain containing 2, transcript variant X1	ENSSSCG00000023371
L+PvsCTRL	1549.9	1109.14	0.015114	0.482739	ANXA2	XM_005659537	XM_005659537.2	annexin A2, transcript variant X1	ENSSSCG00000004578
L+PvsCTRL	968.106	693.392	0.024828	0.481494	MMP2	NM_214192	NM_214192.2	matrix metallopeptidase 2	ENSSSCG00000002829
L+PvsCTRL	1400.98	1014.44	0.0123658	0.465753	TIMP2	NM_001145985	NM_001145985.1	TIMP metallopeptidase inhibitor 2	ENSSSCG00000017164
L+PvsCTRL	802.041	583.111	0.035162	0.459906	COL5A2	XM_021074694	XM_021074694.1	collagen type V alpha 2 chain, transcript variant X1	ENSSSCG00000016035
L+PvsCTRL	120516	88198.5	0.0397178	0.450404	XIRP1	NM_001143928	NM_001143928.1	xin actin binding repeat containing 1	ENSSSCG00000034015
L+PvsCTRL	1769.15	1295.95	0.0104476	0.449045	CD74	XM_021080282	XM_021080282.1	CD74 molecule, transcript variant X3
L+PvsCTRL	884.574	651.553	0.0385112	0.441101	ATP1A1	XM_021088717	XM_021088717.1	ATPase Na+/K+ transporting subunit alpha 1, transcript variant X1	ENSSSCG00000006740
L+PvsCTRL	799.24	589.784	0.0359825	0.438441	APP	XM_005670305	XM_005670305.3	amyloid beta precursor protein, transcript variant X6	ENSSSCG00000012022
L+PvsCTRL	1395.78	1033.61	0.0277529	0.43338	FSTL1	XM_021070306	XM_021070306.1	follistatin like 1, transcript variant X1	ENSSSCG00000039426
L+PvsCTRL	812.2	602.412	0.0392469	0.431084	CDH13	NM_001109945	NM_001109945.1	cadherin 13	ENSSSCG00000002684
L+PvsCTRL	1361.28	1014.89	0.0438076	0.423634	LOC100623720	XM_021071094	XM_021071094.1	collagen alpha-1(VI) chain, transcript variant X1	ENSSSCG00000022506
L+PvsCTRL	741.305	552.889	0.043766	0.423078	LUM	NM_001243339	NM_001243339.1	lumican	ENSSSCG00000000916
L+PvsCTRL	905.12	676.369	0.0452028	0.4203	SERPINH1	NM_001244132	NM_001244132.1	serpin family H member 1	ENSSSCG00000039468
L+PvsCTRL	888.371	665.493	0.0365244	0.416738	MSN	XM_013986219	XM_013986219.2	moesin, transcript variant X1	ENSSSCG00000012365
L+PvsCTRL	958.67	721.047	0.0362581	0.41094	CD9	NM_214006	NM_214006.1	CD9 molecule	ENSSSCG00000022230
L+PvsCTRL	679.223	511.656	0.0486771	0.40871	CFL1	NM_001004043	NM_001004043.1	cofilin 1	ENSSSCG00000012974
L+PvsCTRL	1264.58	952.658	0.00969087	0.40863	SERPING1	XM_005660873	XM_005660873.3	serpin family G member 1, transcript variant X1	ENSSSCG00000013181
L+PvsCTRL	782.651	597.222	0.038866	0.390101	GNAI2	XM_021068546	XM_021068546.1	G protein subunit alpha i2, transcript variant X2
L+PvsCTRL	784.327	601.327	0.0442343	0.383306	CST3	NM_001044602	NM_001044602.1	cystatin C	ENSSSCG00000037360
L+PvsCTRL	2470.79	1901.88	0.0448306	0.377545	IGF2	XM_021080621	XM_021080621.1	insulin like growth factor 2, transcript variant X11	ENSSSCG00000035293
L+PvsCTRL	833.306	641.806	0.0441046	0.376709	FLNA	XM_021080738	XM_021080738.1	filamin A, transcript variant X15
L+PvsCTRL	10450.4	8054.5	2.59792e-14	0.375696	SMYD1	XM_021085617	XM_021085617.1	SET and MYND domain containing 1, transcript variant X1	ENSSSCG00000008215
L+PvsCTRL	1228.35	949.203	0.0470067	0.371931	CXCL12	XM_005671244	XM_005671244.3	C-X-C motif chemokine ligand 12, transcript variant X3	ENSSSCG00000034973
L+PvsCTRL	5724.37	4427.84	0.0383802	0.370513	BAG3	XM_021073458	XM_021073458.1	BCL2 associated athanogene 3
L+PvsCTRL	706.109	550.015	0.0451482	0.36042	ANXA5	XM_003129218	XM_003129218.5	annexin A5	ENSSSCG00000009097
L+PvsCTRL	2176.08	1698.64	0.0244942	0.357349	CAPN2	NM_001100188	NM_001100188.1	calpain 2	ENSSSCG00000029411
L+PvsCTRL	1821.25	1422.21	0.0201327	0.356803	TIMP3	XM_003126073	XM_003126073.6	TIMP metallopeptidase inhibitor 3	ENSSSCG00000031866
L+PvsCTRL	1297.16	1032.83	0.025973	0.328755	PABPC1	XM_001927747	XM_001927747.4	poly(A) binding protein cytoplasmic 1	ENSSSCG00000006063
L+PvsCTRL	2123.49	1697.94	0.0291924	0.322655	CAVIN1	XM_021066983	XM_021066983.1	caveolae associated protein 1	ENSSSCG00000035446
L+PvsCTRL	13530.9	10856.9	0.0178129	0.317649	EEF1A1	XM_005654402	XM_005654402.3	eukaryotic translation elongation factor 1 alpha 1, transcript variant X1
L+PvsCTRL	3008.79	2427.93	0.0204648	0.309461	CTSB	XM_005657266	XM_005657266.3	cathepsin B, transcript variant X3	ENSSSCG00000023666
L+PvsCTRL	753.321	608.082	0.0495529	0.308997	NUCB1	XM_013998618	XM_013998618.2	nucleobindin 1, transcript variant X1	ENSSSCG00000003150
L+PvsCTRL	2354.8	1906.09	0.0387273	0.304989	COL6A3	XM_021075741	XM_021075741.1	collagen type VI alpha 3 chain	ENSSSCG00000027331
L+PvsCTRL	2833.33	2293.67	0.043912	0.304841	COL4A1	XM_021065910	XM_021065910.1	collagen type IV alpha 1 chain
L+PvsCTRL	1438.02	1791.68	0.0366335	-0.317227	C7H6orf125	NM_001243451	NM_001243451.1	uncharacterized protein C6orf125 homolog	ENSSSCG00000030668
L+PvsCTRL	1213.17	1514.97	0.0344988	-0.320511	LRRC2	XM_021068202	XM_021068202.1	leucine rich repeat containing 2, transcript variant X3	ENSSSCG00000026945
L+PvsCTRL	1861.13	2335.25	0.0407469	-0.327401	ZC3H11A	XM_005656653	XM_005656653.2	zinc finger CCCH-type containing 11A, transcript variant X13	ENSSSCG00000028035
L+PvsCTRL	1327.85	1667.32	0.0363052	-0.328435	USP25	XM_021070825	XM_021070825.1	ubiquitin specific peptidase 25, transcript variant X4	ENSSSCG00000024623
L+PvsCTRL	4961.71	6297.22	0.0193414	-0.343879	PDLIM5	XM_021101756	XM_021101756.1	PDZ and LIM domain 5, transcript variant X10	ENSSSCG00000009192
L+PvsCTRL	1227.81	1564.85	0.0418886	-0.349928	COX6C	NM_001097473	NM_001097473.2	COX6C protein	ENSSSCG00000006070
L+PvsCTRL	1979.73	2549.49	0.0409056	-0.364903	NDUFB9	XM_013996497	XM_013996497.1	NADH:ubiquinone oxidoreductase subunit B9	ENSSSCG00000005976
L+PvsCTRL	4434	5794.26	0.0403153	-0.386014	PPP1R3A	XM_003360157	XM_003360157.4	protein phosphatase 1 regulatory subunit 3A	ENSSSCG00000016640
L+PvsCTRL	2106.75	2761.05	5.04667e-05	-0.390198	TEAD1	XM_021077005	XM_021077005.1	TEA domain transcription factor 1, transcript variant X7	ENSSSCG00000013399
L+PvsCTRL	1412.16	1852.69	0.0344744	-0.391713	PCMTD1	XM_021089409	XM_021089409.1	protein-L-isoaspartate (D-aspartate) O-methyltransferase domain containing 1, transcript variant X1	ENSSSCG00000006267
L+PvsCTRL	2176.17	2977.4	0.039683	-0.452262	NEXN	XM_021096442	XM_021096442.1	nexilin F-actin binding protein, transcript variant X4	ENSSSCG00000003768
L+PvsCTRL	651.991	904.965	0.0461686	-0.473008	ACYP2	XM_021088229	XM_021088229.1	acylphosphatase 2, transcript variant X3	ENSSSCG00000025224;ENSSSCG00000035426
L+PvsCTRL	371.847	527.342	0.0367073	-0.504028	NDUFA5	XM_003134727	XM_003134727.3	NADH:ubiquinone oxidoreductase subunit A5, transcript variant X1	ENSSSCG00000037869
L+PvsCTRL	20919.5	30328.4	0.0214982	-0.535822	XIRP2	XM_005671902	XM_005671902.2	xin actin binding repeat containing 2, transcript variant X1	ENSSSCG00000015917
L+PvsCTRL	1250.9	1858.68	0.0249466	-0.571305	MBNL1	XM_021069664	XM_021069664.1	muscleblind like splicing regulator 1, transcript variant X38	ENSSSCG00000011720
L+PvsCTRL	5315.34	8109.56	1.6284e-09	-0.609462	ANKRD23	NM_001315720	NM_001315720.1	ankyrin repeat domain 23	ENSSSCG00000008200
L+PvsCTRL	370.865	576.146	0.0347761	-0.635539	AKAP9	XM_021102183	XM_021102183.1	A-kinase anchoring protein 9, transcript variant X6	ENSSSCG00000015310
L+PvsCTRL	736.9	1173.31	0.00036242	-0.67105	GOLGA4	XM_005652395	XM_005652395.3	golgin A4	ENSSSCG00000011243
L+PvsCTRL	1183.28	2236.32	0.0477809	-0.918331	CSRP3	NM_001172368	NM_001172368.1	cysteine and glycine rich protein 3	ENSSSCG00000013354
L+PvsCTRL	196.82	378.882	0.0392501	-0.94487	MYH7B	XM_021077548	XM_021077548.1	myosin heavy chain 7B, transcript variant X2	ENSSSCG00000007288
