# Supplementary material for: A molecular insight into the lipid changes of pig Longissimus thoracis muscle following dietary supplementation with functional ingredients
Source: PLoS One. 2022 Mar 24;17(3):e0264953. doi: 10.1371/journal.pone.0264953 (PMC8947141; doi:10.1371/journal.pone.0264953)
Supplement: S8 Table — (XLSX) [file pone.0264953.s014.xlsx]

## Sheet: Supplementary table 8
Cluster analysis output.
	Distance						sample	cluster	Sample_ID	Diet_group
Clusters	1(CTRL)	2(L+P)					1	1	1	CTRL
PC_34.3	-0.93706	0.858972					2	1	2	CTRL
PE_O.16.3_22.6	-0.934298	0.85644					3	1	3	CTRL
PE_P.36.5.PE_P.16.0_20.5	-0.928989	0.851573					4	1	4	CTRL
LPC_36.6	-0.906393	0.83086					5	1	5	CTRL
PC_O.33.5	-0.901797	0.826647					6	1	7	CTRL
PC_O.33.7	-0.901305	0.826196					7	1	25	CTRL
PC_8.0_30.8	-0.900266	0.825244					8	2	26	CTRL
PC_38.7	-0.89769	0.822882					9	1	27	CTRL
DG_8.0_26.3	-0.895927	0.821266					10	1	28	CTRL
PC_9.0_26.2	-0.894295	0.81977					11	1	29	CTRL
DG_34.3	-0.893083	0.818659					12	1	30	CTRL
PE_P.40.5.PE_P.18.0_22.5	-0.89152	0.817227					13	2	19	L+P
SL_21.3.O.26.2.O	-0.88735	0.813404					14	2	20	L+P
PE_O.16.2_26.7	-0.883855	0.8102					15	2	21	L+P
PC_O.31.6	-0.882268	0.808746					16	2	22	L+P
DG_O.16.2_26.7	-0.875645	0.802675					17	2	23	L+P
PC_O.31.4	-0.874373	0.801508					18	2	24	L+P
PC_36.5	-0.871699	0.799057					19	2	43	L+P
PC_O.38.8	-0.867795	0.795479					20	2	44	L+P
PC_32.3	-0.864928	0.79285					21	2	45	L+P
PC_O.35.6	-0.861888	0.790064					22	2	46	L+P
NAGly_10.0.20.0	-0.85352	0.782394					23	2	47	L+P
PS_38.6	-0.846311	0.775785
PC_33.3	-0.839273	0.769334
PC_O.40.6	-0.838319	0.768459
PC_O.36.7	-0.838108	0.768266
PC_O.35.5	-0.837494	0.767703
PC_O.36.6	-0.835952	0.76629
PC_36.4	-0.832211	0.76286
PC_O.34.4	-0.831698	0.76239
PC_8.0_32.9	-0.825882	0.757058
PS_36.3	-0.824691	0.755967
PC_O.40.7	-0.823361	0.754748
PS_41.6	-0.819754	0.751441
ST_24.1.O4.15.0	-0.813148	0.745386
LPC_40.6	-0.802821	0.73592
PC_8.0_32.5	-0.797573	0.731109
SL_24.0.O.26.2.O	-0.784835	0.719432
SM_39.5.3O	-0.782438	0.717235
PC_9.0_26.4	-0.782327	0.717133
PC_8.0_26.5	-0.762363	0.698833
CAR_20.5	-0.755445	0.692492
DG_13.0_44.9	-0.753948	0.691119
PI_32.2	-0.752602	0.689885
DG_38.5	-0.7519	0.689241
ST_24.1.O4.17.1	-0.75037	0.687839
LPC_40.7	-0.745525	0.683397
LPC_38.6	-0.735504	0.674212
PC_9.0_24.3	-0.726975	0.666394
CAR_14.3	-0.726019	0.665517
PC_34.4	-0.723634	0.663331
TIMP2	-0.718728	0.658834
PC_36.6	-0.718041	0.658204
PC_8.0_32.7	-0.704283	0.645593
APP	-0.701316	0.642873
PC_35.5	-0.700578	0.642197
NAGlySer_10.0.19.0	-0.690655	0.6331
MMP2	-0.688216	0.630865
PC_38.5	-0.687883	0.63056
SMYD1	-0.685691	0.62855
PC_38.3	-0.683528	0.626567
PC_34.0	-0.681051	0.624297
CCDC80	-0.674711	0.618485
CDH13	-0.66684	0.61127
CAVIN1	-0.665827	0.610342
COL1A2	-0.663846	0.608526
TG_46.4.TG_10.0_18.1_18.3	-0.653744	0.599266
NAOrn_16.4.20.4	-0.644672	0.59095
LPC_38.4	-0.64373	0.590086
ELOVL5	-0.64149	0.588033
COL14A1	-0.637732	0.584588
ELN	-0.63067	0.578114
LPC_18.3	-0.628527	0.57615
PC_O.36.5	-0.628205	0.575854
BMP_2.0_17.0	-0.62644	0.574237
CAR_18.4	-0.622837	0.570934
NES	-0.615057	0.563802
BMP_2.0_19.0	-0.612661	0.561605
SCD	-0.610506	0.559631
COL1A1	-0.599421	0.549469
COL3A1	-0.594794	0.545228
ST_24.1.O4.19.1	-0.590852	0.541614
PC_O.20.5	-0.588386	0.539354
SERPINH1	-0.584815	0.536081
CD9	-0.578555	0.530342
COL5A1	-0.577175	0.529077
SPARC	-0.576241	0.528221
ATP1A1	-0.573989	0.526157
SERPING1	-0.573558	0.525761
APOE	-0.571504	0.523879
CAPN2	-0.57035	0.522821
TIMP3	-0.569237	0.5218
ELOVL6	-0.566816	0.519582
FN1	-0.558868	0.512296
FBLN1	-0.558675	0.512119
GNAI2	-0.552831	0.506762
PABPC1	-0.551682	0.505708
VAT1	-0.547657	0.502019
FRAS1	-0.547387	0.501772
THY1	-0.54607	0.500564
MSN	-0.543845	0.498524
BGN	-0.54224	0.497053
EHD2	-0.541453	0.496332
COL5A2	-0.539641	0.494671
FOSL2	-0.538296	0.493438
NUCB1	-0.532532	0.488154
LOC100623720	-0.528614	0.484563
ECM1	-0.52454	0.480828
KY	-0.522887	0.479314
TG_44.4.TG_8.0_18.1_18.3	-0.521676	0.478203
FSTL1	-0.518548	0.475335
VIM	-0.515548	0.472586
PTGIS	-0.512626	0.469908
PC_32.0	-0.511471	0.468848
C1S	-0.510377	0.467846
EMP1	-0.506714	0.464488
C4A	-0.504508	0.462465
SM_36.1.2O	-0.503341	0.461396
MYADM	-0.501911	0.460085
LPE_O.18.3	-0.499705	0.458063
PC_36.3	-0.499405	0.457788
ANXA5	-0.495744	0.454431
SLA.DQA1	-0.487731	0.447087
CXCL12	-0.48738	0.446765
COL6A3	-0.483249	0.442978
CD74	-0.477666	0.43786
ANXA2	-0.474369	0.434838
FASN	-0.474025	0.434522
CST3	-0.461896	0.423405
NAGlySer_10.0.23.0	-0.456062	0.418056
COL4A1	-0.455059	0.417138
IGF2	-0.434057	0.397885
CSF1R	-0.431669	0.395696
LUM	-0.426926	0.391348
CTSB	-0.422295	0.387104
CD68	-0.416737	0.382009
CFL1	-0.416694	0.381969
MIDN	-0.414498	0.379956
FLNA	-0.410306	0.376114
EEF1A1	-0.410069	0.375896
LOC100624077	-0.39946	0.366172
LAPTM5	-0.386848	0.35461
LPC_18.0	-0.379578	0.347946
HSPA6	-0.367298	0.33669
BAG3	-0.359533	0.329572
HSP70.2	-0.342252	0.313731
XIRP1	-0.330698	0.30314
SM_36.2.2O	-0.327421	0.300136
SPP1	-0.31766	0.291189
DG_8.0_28.2	-0.278831	0.255595
LPC_34.3	-0.271756	0.24911
SL_14.0.O.26.2.O	-0.270359	0.24783
DG_34.2	-0.240918	0.220841
LPC_16.0.0.0	-0.236408	0.216708
SM_40.1.2O	-0.183259	0.167988
LPC_18.2	-0.181416	0.166298
SL_23.0.O.26.7	-0.158099	0.144924
SM_8.0.2O.34.1	-0.0471012	0.0431761
PE_O.16.3_24.6	-0.031765	0.0291179
SM_41.4.2O	0.024124	-0.0221137
SL_20.0.O.26.7	0.184029	-0.168693
PC_34.2	0.186948	-0.171369
NEXN	0.206375	-0.189177
ZC3H11A	0.21181	-0.194159
AKAP9	0.228047	-0.209043
CSRP3	0.229308	-0.210199
PC_34.1	0.235176	-0.215578
MYH7B	0.239182	-0.21925
XIRP2	0.251601	-0.230634
PPP1R3A	0.284463	-0.260757
GOLGA4	0.28828	-0.264257
TEAD1	0.302322	-0.277129
MBNL1	0.302608	-0.277391
LRRC2	0.328288	-0.30093
PCMTD1	0.386226	-0.354041
COX6C	0.403913	-0.370253
ANKRD23	0.403986	-0.370321
ACYP2	0.42795	-0.392288
NDUFA5	0.428427	-0.392725
USP25	0.437025	-0.400606
NDUFB9	0.441775	-0.404961
C7H6orf125	0.461673	-0.4232
PDLIM5	0.477338	-0.43756
DG_O.10.0_28.5	0.498753	-0.45719
X16.3_Campesterol_ester	0.570072	-0.522566
PC_40.8	0.638249	-0.585061
PC_35.2	0.653359	-0.598912
PC_38.6	0.67541	-0.619126
PC_O.33.0	0.687779	-0.630464
PC_O.29.2	0.691246	-0.633642
NAGly_10.0.26.0	0.694215	-0.636364
PC_O.30.0	0.712717	-0.653324
PC_O.39.8	0.734351	-0.673155
X16.1_Cholesterol_ester	0.747743	-0.685431
LPC_32.2	0.766009	-0.702175
LPC_40.5	0.768771	-0.704707
PC_O.33.2	0.782541	-0.717329
PC_16.3_26.7	0.793341	-0.727229
PC_O.37.4	0.796191	-0.729842
LPC_40.4	0.810923	-0.743346
PC_O.33.1	0.819868	-0.751545
X14.1_Cholesterol_ester	0.827992	-0.758993
LPC_38.2	0.830911	-0.761668
PC_O.39.5	0.845354	-0.774908
PC_O.35.1	0.859718	-0.788075
PC_O.37.2	0.866353	-0.794157
SM_43.8.2O	0.881692	-0.808218
