# Supplementary material for: A molecular insight into the lipid changes of pig Longissimus thoracis muscle following dietary supplementation with functional ingredients
Source: PLoS One. 2022 Mar 24;17(3):e0264953. doi: 10.1371/journal.pone.0264953 (PMC8947141; doi:10.1371/journal.pone.0264953)
Supplement: S9 Table — (XLSX) [file pone.0264953.s015.xlsx]

## Sheet: PCA L+PvsCTRL summary and graph
PCA summary of the analysis, with graphs of variables and individuals.
	Dim 1	Dim 2
eigenvalue	85.3918	36.617
percentage of variance	41.2521	17.6894
cumulative percentage of variance	41.2521	58.9414

## Sheet: PCA L+PvsCTRL result individual
PCA results of the individuals (pig samples)
			Principal component 1			Principal component 2
Sample_ID	Diet_group	sample order	Eigenvalue	cos2	contribute	Eigenvalue	cos2	contribute
1	D1	1	-10.5004	0.60286	5.61399	-0.287309	0.000451334	0.00980137
2	D1	2	-11.4019	0.712676	6.61931	-1.81401	0.0180391	0.390723
3	D1	3	-6.95892	0.382775	2.4657	0.638474	0.00322216	0.0484035
4	D1	4	-8.36976	0.399651	3.56683	1.50691	0.0129547	0.269626
5	D1	5	-8.88624	0.526788	4.02061	0.770827	0.00396382	0.0705511
7	D1	6	-10.9793	0.727195	6.13774	0.817637	0.00403292	0.07938
25	D1	7	-7.90855	0.421936	3.18457	-2.12903	0.0305786	0.538214
26	D1	8	5.1403	0.0516995	1.34534	20.7285	0.840706	51.0181
27	D1	9	-10.4953	0.616587	5.60845	1.81044	0.0183475	0.389189
28	D1	10	-9.10787	0.630806	4.22367	0.804458	0.00492118	0.0768417
29	D1	11	-10.7369	0.522017	5.8697	1.72568	0.0134849	0.3536
30	D1	12	-6.154	0.284522	1.92828	1.2229	0.0112352	0.17757
19	D3	13	5.40009	0.20613	1.48477	-4.18962	0.124077	2.0842
20	D3	14	11.4916	0.482555	6.72389	0.411039	0.000617374	0.0200611
21	D3	15	4.03434	0.143326	0.828707	-2.958	0.0770509	1.03893
22	D3	16	9.00798	0.444131	4.13153	-5.45593	0.162927	3.53449
23	D3	17	10.6235	0.556038	5.74636	-1.60431	0.0126806	0.305607
24	D3	18	8.9454	0.364906	4.07433	-1.30244	0.00773562	0.20142
43	D3	19	17.0456	0.505442	14.7938	13.0971	0.298398	20.3675
44	D3	20	7.04165	0.273168	2.52467	-8.09377	0.360897	7.77843
45	D3	21	8.19182	0.330343	3.41678	-8.09042	0.322216	7.77198
46	D3	22	8.95098	0.515652	4.07941	-3.40394	0.0745725	1.37579
47	D3	23	5.62594	0.153439	1.61156	-4.20511	0.0857236	2.09964

## Sheet: PCA L+PvsCTR result variables
PCA results of variables (expressed genes and lipidic compounds)
	Principal component 1			Principal component 2
	Eigenvalue	cos2	contribute	Eigenvalue	cos2	contribute
BMP_2.0_17.0	0.633761	0.401652	0.470364	-0.371035	0.137667	0.375964
BMP_2.0_19.0	0.615654	0.37903	0.443871	-0.368381	0.135705	0.370606
CAR_14.3	0.66126	0.437265	0.512069	-0.369623	0.136621	0.373109
CAR_18.4	0.568552	0.323251	0.378551	-0.205171	0.0420949	0.11496
CAR_20.5	0.731111	0.534524	0.625966	-0.128955	0.0166293	0.0454143
DG_13.0_44.9	0.830034	0.688956	0.806818	-0.0173677	0.000301635	0.000823759
DG_34.2	0.299508	0.0897051	0.105051	0.0438491	0.00192275	0.00525097
DG_34.3	0.867101	0.751865	0.880489	-0.417615	0.174402	0.476288
DG_38.5	0.730249	0.533263	0.62449	-0.236482	0.0559237	0.152726
DG_8.0_26.3	0.890347	0.792718	0.928331	-0.381435	0.145493	0.397336
DG_8.0_28.2	0.316799	0.100362	0.117531	-0.0264645	0.00070037	0.00191269
DG_O.10.0_28.5	-0.422807	0.178765	0.209347	0.551616	0.30428	0.830982
DG_O.16.2_26.7	0.853807	0.728987	0.853697	-0.448159	0.200847	0.548508
LPC_16.0.0.0	0.349038	0.121827	0.142669	-0.219629	0.0482368	0.131733
LPC_18.0	0.460635	0.212185	0.248484	-0.255185	0.0651194	0.177839
LPC_18.2	0.268969	0.0723441	0.0847202	-0.254678	0.0648609	0.177134
LPC_18.3	0.63863	0.407849	0.477621	-0.386444	0.149339	0.40784
LPC_32.2	-0.79606	0.633712	0.742123	0.264966	0.0702068	0.191733
LPC_34.3	0.130342	0.0169891	0.0198955	-0.546647	0.298823	0.816077
LPC_36.6	0.883878	0.78124	0.914889	-0.358534	0.128547	0.351058
LPC_38.2	-0.74937	0.561555	0.657622	0.413666	0.17112	0.467324
LPC_38.4	0.710577	0.504919	0.591298	-0.0609104	0.00371007	0.0101321
LPC_38.6	0.738068	0.544744	0.637935	-0.276391	0.0763921	0.208625
LPC_40.4	-0.746212	0.556833	0.652092	0.383214	0.146853	0.401052
LPC_40.5	-0.674013	0.454294	0.532011	0.451854	0.204172	0.557588
LPC_40.6	0.800592	0.640947	0.750596	-0.214437	0.0459832	0.125579
LPC_40.7	0.792332	0.62779	0.735188	-0.135283	0.0183016	0.0499811
LPE_O.18.3	0.550214	0.302735	0.354525	-0.312333	0.0975518	0.266411
NAGly_10.0.20.0	0.762325	0.58114	0.680558	-0.447014	0.199821	0.545706
NAGly_10.0.26.0	-0.625083	0.390728	0.457572	0.287757	0.0828038	0.226135
NAGlySer_10.0.19.0	0.739925	0.547489	0.641149	-0.219552	0.048203	0.131641
NAGlySer_10.0.23.0	0.510339	0.260446	0.305002	-0.0328338	0.00107806	0.00294414
NAOrn_16.4.20.4	0.641394	0.411387	0.481764	-0.0550472	0.00303019	0.00827538
PC_16.3_26.7	-0.675127	0.455796	0.53377	0.432304	0.186887	0.510384
PC_32.0	0.50949	0.25958	0.303988	0.00490092	2.4019e-05	6.55952e-05
PC_32.3	0.851315	0.724738	0.848721	-0.3351	0.112292	0.306667
PC_33.3	0.826244	0.68268	0.799468	-0.403369	0.162707	0.444348
PC_34.0	0.664498	0.441558	0.517097	-0.129633	0.0168048	0.0458935
PC_34.1	-0.189552	0.0359298	0.0420764	0.468065	0.219085	0.598315
PC_34.2	-0.103063	0.0106219	0.012439	0.275769	0.0760488	0.207687
PC_34.3	0.903419	0.816166	0.95579	-0.32755	0.107289	0.293003
PC_34.4	0.718219	0.515838	0.604084	-0.165237	0.0273033	0.0745645
PC_35.2	-0.680424	0.462976	0.542179	0.551022	0.303625	0.829192
PC_35.5	0.714636	0.510704	0.598072	-0.126974	0.0161223	0.0440296
PC_36.3	0.57277	0.328065	0.384188	0.162049	0.0262598	0.0717148
PC_36.4	0.84268	0.71011	0.83159	-0.269724	0.0727511	0.198681
PC_36.5	0.861249	0.74175	0.868643	-0.391762	0.153477	0.419142
PC_36.6	0.720871	0.519656	0.608555	-0.354348	0.125562	0.342907
PC_38.3	0.725459	0.526291	0.616326	-0.029316	0.000859427	0.00234707
PC_38.5	0.806809	0.650941	0.7623	-0.0249839	0.000624197	0.00170467
PC_38.6	-0.588201	0.34598	0.405168	0.533274	0.284381	0.776638
PC_38.7	0.941538	0.886493	1.03815	-0.234422	0.0549536	0.150077
PC_40.8	-0.507446	0.257502	0.301553	0.473729	0.224419	0.612882
PC_8.0_26.5	0.740096	0.547741	0.641445	-0.403059	0.162457	0.443665
PC_8.0_30.8	0.906517	0.821773	0.962357	-0.360423	0.129905	0.354766
PC_8.0_32.5	0.889033	0.79038	0.925593	-0.0887377	0.00787438	0.0215047
PC_8.0_32.7	0.82919	0.687556	0.805179	-0.0775776	0.00601828	0.0164358
PC_8.0_32.9	0.907771	0.824049	0.965022	-0.124527	0.015507	0.0423492
PC_9.0_24.3	0.754636	0.569475	0.666898	-0.140367	0.019703	0.0538082
PC_9.0_26.2	0.892357	0.796302	0.932528	-0.210563	0.044337	0.121083
PC_9.0_26.4	0.776196	0.60248	0.705549	-0.202604	0.0410485	0.112102
PC_O.20.5	0.619889	0.384262	0.449999	-0.306995	0.0942459	0.257383
PC_O.29.2	-0.690766	0.477157	0.558786	0.313724	0.0984226	0.268789
PC_O.30.0	-0.750436	0.563154	0.659495	0.104121	0.0108413	0.0296072
PC_O.31.4	0.777677	0.604782	0.708244	-0.479359	0.229785	0.627536
PC_O.31.6	0.903072	0.815539	0.955056	-0.276653	0.0765368	0.20902
PC_O.33.0	-0.718691	0.516517	0.604879	0.305759	0.0934888	0.255316
PC_O.33.1	-0.840579	0.706574	0.82745	0.294615	0.0867982	0.237044
PC_O.33.2	-0.807562	0.652157	0.763723	0.302024	0.0912185	0.249115
PC_O.33.5	0.849248	0.721222	0.844604	-0.413705	0.171151	0.46741
PC_O.33.7	0.809623	0.655489	0.767626	-0.450629	0.203067	0.55457
PC_O.34.4	0.72263	0.522194	0.611527	-0.543616	0.295518	0.807053
PC_O.35.1	-0.873502	0.763007	0.893537	0.325579	0.106002	0.289488
PC_O.35.5	0.863149	0.745026	0.87248	-0.214845	0.0461585	0.126058
PC_O.35.6	0.809043	0.65455	0.766526	-0.400554	0.160444	0.438167
PC_O.36.5	0.624703	0.390254	0.457016	-0.186879	0.0349238	0.0953761
PC_O.36.6	0.7967	0.634731	0.743317	-0.369468	0.136507	0.372796
PC_O.36.7	0.721018	0.519866	0.608802	-0.524865	0.275483	0.752338
PC_O.37.2	-0.840357	0.7062	0.827012	0.344615	0.118759	0.324328
PC_O.37.4	-0.76036	0.578147	0.677053	0.555435	0.308508	0.842528
PC_O.38.8	0.899447	0.809004	0.947403	-0.226689	0.0513877	0.140338
PC_O.39.5	-0.801867	0.642991	0.75299	0.52511	0.275741	0.753041
PC_O.39.8	-0.609987	0.372084	0.435738	0.575155	0.330803	0.903415
PC_O.40.6	0.86917	0.755457	0.884695	-0.211041	0.0445385	0.121633
PC_O.40.7	0.854933	0.730911	0.855951	-0.19056	0.0363131	0.09917
PE_O.16.2_26.7	0.928257	0.861661	1.00907	-0.144308	0.0208247	0.0568716
PE_O.16.3_22.6	0.912582	0.832805	0.975276	-0.336552	0.113268	0.309331
PE_O.16.3_24.6	0.0765355	0.00585768	0.00685977	0.435521	0.189678	0.518007
PE_P.36.5.PE_P.16.0_20.5	0.906914	0.822493	0.963199	-0.350658	0.122961	0.335803
PE_P.40.5.PE_P.18.0_22.5	0.930512	0.865853	1.01398	-0.183925	0.0338282	0.092384
PI_32.2	0.739034	0.546171	0.639606	-0.40649	0.165234	0.451249
PS_36.3	0.774823	0.60035	0.703054	-0.476395	0.226952	0.619801
PS_38.6	0.759038	0.576139	0.674701	-0.442674	0.195961	0.535163
PS_41.6	0.828173	0.685871	0.803205	-0.23782	0.0565583	0.154459
SL_14.0.O.26.2.O	0.309582	0.0958409	0.112237	-0.442294	0.195624	0.534244
SL_20.0.O.26.7	-0.10079	0.0101586	0.0118964	0.277886	0.0772205	0.210887
SL_21.3.O.26.2.O	0.925608	0.85675	1.00332	-0.190797	0.0364034	0.0994166
SL_23.0.O.26.7	0.213552	0.0456046	0.0534064	-0.130251	0.0169654	0.0463322
SL_24.0.O.26.2.O	0.808426	0.653553	0.765358	-0.114176	0.0130361	0.0356013
SM_36.1.2O	0.618776	0.382884	0.448385	0.110925	0.0123044	0.0336031
SM_36.2.2O	0.458044	0.209805	0.245696	0.117159	0.0137261	0.0374857
SM_39.5.3O	0.848614	0.720145	0.843343	-0.0584123	0.003412	0.00931808
SM_40.1.2O	0.269502	0.0726314	0.0850567	0.239693	0.0574526	0.156902
SM_41.4.2O	-0.0484784	0.00235015	0.0027522	0.0515289	0.00265523	0.00725136
SM_43.8.2O	-0.898873	0.807972	0.946194	0.226287	0.0512059	0.139842
SM_8.0.2O.34.1	0.0740813	0.00548803	0.00642689	0.276438	0.0764178	0.208695
ST_24.1.O4.15.0	0.867028	0.751738	0.880341	-0.0757426	0.00573694	0.0156674
ST_24.1.O4.17.1	0.742237	0.550916	0.645163	-0.212183	0.0450216	0.122953
ST_24.1.O4.19.1	0.697965	0.487155	0.570494	0.110927	0.0123048	0.033604
TG_44.4.TG_8.0_18.1_18.3	0.517728	0.268042	0.313897	-0.117739	0.0138624	0.0378578
TG_46.4.TG_10.0_18.1_18.3	0.636662	0.405338	0.474681	-0.196792	0.0387271	0.105763
X14.1_Cholesterol_ester	-0.813752	0.662192	0.775475	0.183071	0.0335149	0.0915283
X16.1_Cholesterol_ester	-0.715904	0.512519	0.600197	0.282234	0.0796562	0.217539
X16.3_Campesterol_ester	-0.493319	0.243363	0.284996	0.424332	0.180058	0.491733
CDH13	0.740194	0.547887	0.641616	0.211832	0.0448727	0.122546
MMP2	0.776254	0.602571	0.705654	0.503371	0.253382	0.691981
APOE	0.689847	0.475889	0.557301	0.334498	0.111889	0.305566
EHD2	0.555005	0.308031	0.360727	0.199926	0.0399702	0.109158
NUCB1	0.560082	0.313692	0.367357	0.30951	0.0957963	0.261617
MYADM	0.576859	0.332766	0.389693	0.785218	0.616568	1.68383
LAPTM5	0.47652	0.227071	0.265917	0.812941	0.660874	1.80483
NEXN	-0.262123	0.0687084	0.0804625	0.058964	0.00347676	0.00949493
LOC100624077	0.524458	0.275057	0.322111	0.694144	0.481836	1.31588
HSP70.2	0.322054	0.103719	0.121462	-0.0490992	0.00241074	0.00658366
C4A	0.571385	0.326481	0.382333	0.780754	0.609577	1.66474
SLA.DQA1	0.565351	0.319622	0.374301	0.727678	0.529515	1.44609
C7H6orf125	-0.429947	0.184854	0.216478	0.0556576	0.00309777	0.00845992
ELOVL5	0.674211	0.45456	0.532323	0.459245	0.210906	0.575979
FRAS1	0.487579	0.237733	0.278403	0.0876032	0.00767431	0.0209583
ANXA5	0.577764	0.333812	0.390918	0.714862	0.511028	1.3956
ELOVL6	0.593639	0.352408	0.412695	-0.0106408	0.000113227	0.00030922
PDLIM5	-0.468578	0.219566	0.257127	0.0958577	0.0091887	0.0250941
SPP1	0.271005	0.0734435	0.0860077	0.819947	0.672313	1.83607
SERPINH1	0.540945	0.292622	0.342681	0.607279	0.368788	1.00715
THY1	0.612302	0.374914	0.439052	0.696498	0.48511	1.32482
ZC3H11A	-0.277316	0.0769041	0.0900603	-0.0391328	0.00153137	0.00418214
AKAP9	-0.29892	0.0893534	0.104639	0.00226597	5.13463e-06	1.40225e-05
COL1A2	0.705898	0.498292	0.583536	0.553781	0.306673	0.837516
CAPN2	0.599504	0.359405	0.420889	0.110197	0.0121434	0.0331634
VIM	0.596335	0.355615	0.416452	0.769296	0.591817	1.61624
COL4A1	0.443197	0.196424	0.230027	0.557939	0.311296	0.85014
FASN	0.463393	0.214733	0.251469	0.0896312	0.00803376	0.02194
TIMP2	0.773701	0.598614	0.701021	0.371475	0.137993	0.376856
VAT1	0.541085	0.292773	0.342859	0.76309	0.582306	1.59026
CAVIN1	0.730245	0.533258	0.624484	0.396828	0.157473	0.430053
COL1A1	0.646854	0.41842	0.490001	0.654621	0.428529	1.1703
CD68	0.505073	0.255099	0.298739	0.80764	0.652282	1.78136
GOLGA4	-0.351139	0.123298	0.144391	-0.0246556	0.0006079	0.00166016
XIRP1	0.351328	0.123431	0.144547	0.392091	0.153735	0.419846
LRRC2	-0.420557	0.176869	0.207126	0.0178512	0.000318664	0.000870264
GNAI2	0.596862	0.356245	0.417189	0.734828	0.539973	1.47465
KY	0.490227	0.240322	0.281435	-0.432159	0.186762	0.510041
MBNL1	-0.359842	0.129486	0.151638	0.0463488	0.00214821	0.00586671
FSTL1	0.572219	0.327434	0.383449	0.493626	0.243667	0.665447
CCDC80	0.701431	0.492005	0.576174	0.495876	0.245893	0.671528
USP25	-0.510614	0.260727	0.30533	-0.0988213	0.00976565	0.0266697
APP	0.732577	0.536669	0.628479	0.383789	0.147294	0.402257
LOC100623720	0.532587	0.283649	0.332173	0.556863	0.310096	0.846865
CTSB	0.477854	0.228345	0.267408	0.825651	0.681699	1.8617
CXCL12	0.486117	0.23631	0.276736	-0.182338	0.0332471	0.0907969
SCD	0.647484	0.419236	0.490956	0.0347018	0.00120421	0.00328868
BAG3	0.355505	0.126384	0.148005	0.324114	0.10505	0.286888
COL5A1	0.547726	0.300004	0.351326	0.603086	0.363712	0.993288
XIRP2	-0.290301	0.0842748	0.0986919	0.125777	0.0158199	0.0432037
COL3A1	0.634495	0.402584	0.471455	0.461138	0.212649	0.580738
COL5A2	0.533358	0.284471	0.333137	0.496766	0.246776	0.673939
FN1	0.611469	0.373894	0.437857	0.722343	0.521779	1.42496
COL6A3	0.454297	0.206385	0.241693	0.766064	0.586854	1.60268
IGF2	0.417708	0.17448	0.204329	0.0586038	0.0034344	0.00937926
SPARC	0.713762	0.509456	0.59661	0.554844	0.307852	0.840736
CST3	0.555406	0.308476	0.361248	0.692646	0.479759	1.31021
MYH7B	-0.263149	0.0692475	0.0810939	-0.0188595	0.000355682	0.000971359
PTGIS	0.557317	0.310602	0.363738	0.767901	0.589672	1.61038
CFL1	0.468129	0.219144	0.256634	0.841022	0.707319	1.93167
NDUFA5	-0.469661	0.220582	0.258317	0.03935	0.00154842	0.00422869
PPP1R3A	-0.360292	0.12981	0.152017	-0.184126	0.0339022	0.0925861
MSN	0.582531	0.339342	0.397395	0.747573	0.558865	1.52625
BGN	0.587775	0.345479	0.404581	0.745567	0.555871	1.51807
FLNA	0.361367	0.130586	0.152926	0.715055	0.511303	1.39636
SERPING1	0.639773	0.40931	0.479332	0.706026	0.498473	1.36132
CSRP3	-0.080702	0.00651282	0.00762699	0.57275	0.328042	0.895875
TEAD1	-0.389291	0.151547	0.177473	-0.0580102	0.00336519	0.00919024
MIDN	0.460115	0.211706	0.247923	0.485867	0.236067	0.644692
CSF1R	0.453713	0.205855	0.241071	0.85324	0.728018	1.9882
CD74	0.49532	0.245342	0.287314	0.716051	0.51273	1.40025
ELN	0.73011	0.533061	0.624254	0.372808	0.138986	0.379567
ANKRD23	-0.456691	0.208567	0.244247	0.131463	0.0172825	0.047198
SMYD1	0.630136	0.397071	0.464999	-0.291062	0.0847173	0.231361
ACYP2	-0.461073	0.212588	0.248957	-0.00289614	8.38761e-06	2.29063e-05
FOSL2	0.435672	0.18981	0.222281	0.285843	0.0817061	0.223137
EEF1A1	0.473819	0.224504	0.262911	0.558748	0.3122	0.85261
NDUFB9	-0.444288	0.197392	0.23116	0.0488795	0.0023892	0.00652485
COL14A1	0.673988	0.454259	0.531971	0.585713	0.343059	0.936886
PABPC1	0.590602	0.34881	0.408482	0.687714	0.47295	1.29161
COX6C	-0.446287	0.199172	0.233245	0.0095596	9.13859e-05	0.000249573
PCMTD1	-0.420182	0.176553	0.206757	-0.119418	0.0142606	0.0389452
HSPA6	0.469031	0.21999	0.257625	0.243648	0.0593643	0.162122
NES	0.68484	0.469005	0.54924	0.536951	0.288316	0.787384
ECM1	0.61315	0.375953	0.440268	0.759607	0.577002	1.57578
ATP1A1	0.617185	0.380918	0.446083	0.648136	0.42008	1.14723
ANXA2	0.557868	0.311217	0.364458	0.776816	0.603444	1.64799
FBLN1	0.62255	0.387569	0.453872	0.658076	0.433064	1.18269
TIMP3	0.54545	0.297516	0.348413	0.441816	0.195201	0.533089
EMP1	0.567061	0.321558	0.376568	0.710613	0.504971	1.37906
C1S	0.561172	0.314915	0.368788	0.778164	0.605539	1.65371
CD9	0.61012	0.372246	0.435928	0.651333	0.424235	1.15857
LUM	0.477213	0.227732	0.266691	0.348906	0.121735	0.332456

## Sheet: Corr eigenvalues var and ind
Correlation of individuals eigenvalues with the variables (expressed genes and lipidic compounds)
	Dim1_eigv		Dim2_eigv
	correlation coefficient- r	P-value	correlation coefficient- r	P-value
BMP_2.0_17.0	0.63376	0.0011666	-0.371023	0.0813393
BMP_2.0_19.0	0.615654	0.00176422	-0.36837	0.0837125
CAR_14.3	0.661261	0.000591142	-0.369632	0.0825769
CAR_18.4	0.568552	0.00464414	-0.205189	0.347616
CAR_20.5	0.731112	7.4024e-05	-0.128968	0.557555
DG_13.0_44.9	0.830033	9.61683e-07	-0.0173604	0.937335
DG_34.2	0.299501	0.165025	0.0438481	0.842532
DG_34.3	0.867104	8.62341e-08	-0.417615	0.0473905
DG_38.5	0.730249	7.62339e-05	-0.236484	0.277306
DG_8.0_26.3	0.890349	1.27379e-08	-0.381436	0.0725117
DG_8.0_28.2	0.316793	0.140804	-0.0264718	0.904566
DG_O.10.0_28.5	-0.42281	0.0444264	0.551609	0.00636125
DG_O.16.2_26.7	0.853811	2.20705e-07	-0.448158	0.0319798
LPC_16.0.0.0	0.349035	0.102601	-0.219615	0.314
LPC_18.0	0.460634	0.0269679	-0.255168	0.239964
LPC_18.2	0.268966	0.214604	-0.254662	0.24093
LPC_18.3	0.638629	0.00103921	-0.386431	0.0685447
LPC_32.2	-0.796064	5.55166e-06	0.264954	0.221784
LPC_34.3	0.130341	0.553335	-0.546643	0.00695456
LPC_36.6	0.883878	2.25835e-08	-0.358533	0.0929651
LPC_38.2	-0.749367	3.86697e-05	0.41367	0.0497424
LPC_38.4	0.71058	0.000144916	-0.0609056	0.782502
LPC_38.6	0.738062	5.81688e-05	-0.276382	0.201742
LPC_40.4	-0.746207	4.34356e-05	0.383221	0.071075
LPC_40.5	-0.674011	0.000421345	0.451861	0.0304209
LPC_40.6	0.800587	4.48194e-06	-0.214431	0.325845
LPC_40.7	0.79233	6.59884e-06	-0.135276	0.538277
LPE_O.18.3	0.550212	0.00652368	-0.312328	0.146799
NAGly_10.0.20.0	0.762325	2.35779e-05	-0.447021	0.0324709
NAGly_10.0.26.0	-0.625089	0.00142664	0.287756	0.183045
NAGlySer_10.0.19.0	0.739933	5.44456e-05	-0.219547	0.314155
NAGlySer_10.0.23.0	0.510336	0.0128434	-0.0328429	0.881739
NAOrn_16.4.20.4	0.641395	0.000972278	-0.055049	0.802996
PC_16.3_26.7	-0.675122	0.000408779	0.432313	0.0393804
PC_32.0	0.509491	0.0130183	0.00488935	0.982336
PC_32.3	0.851316	2.60604e-07	-0.335102	0.118039
PC_33.3	0.826248	1.19068e-06	-0.403373	0.0563093
PC_34.0	0.664496	0.000543289	-0.129646	0.55547
PC_34.1	-0.189553	0.386346	0.468056	0.0242979
PC_34.2	-0.103066	0.639804	0.275763	0.202794
PC_34.3	0.903418	3.56554e-09	-0.327552	0.127077
PC_34.4	0.71822	0.000113626	-0.165243	0.451158
PC_35.2	-0.680428	0.000353139	0.551013	0.00643012
PC_35.5	0.714631	0.000127503	-0.126982	0.563691
PC_36.3	0.572772	0.00428304	0.162043	0.460091
PC_36.4	0.842679	4.52967e-07	-0.26973	0.213254
PC_36.5	0.861252	1.31981e-07	-0.391764	0.0644939
PC_36.6	0.720875	0.000104224	-0.354354	0.0971183
PC_38.3	0.725466	8.95645e-05	-0.0293085	0.894393
PC_38.5	0.806814	3.30811e-06	-0.0249745	0.909942
PC_38.6	-0.588206	0.00315619	0.533274	0.00878445
PC_38.7	0.94154	2.17255e-11	-0.23442	0.281643
PC_40.8	-0.507445	0.0134494	0.473736	0.0224012
PC_8.0_26.5	0.740097	5.41287e-05	-0.403063	0.0565172
PC_8.0_30.8	0.906521	2.56642e-09	-0.360422	0.0911322
PC_8.0_32.5	0.889039	1.43446e-08	-0.0887295	0.687245
PC_8.0_32.7	0.829193	1.00884e-06	-0.0775678	0.724998
PC_8.0_32.9	0.907777	2.23925e-09	-0.12452	0.571335
PC_9.0_24.3	0.754639	3.17331e-05	-0.140374	0.522925
PC_9.0_26.2	0.89236	1.05843e-08	-0.210565	0.334851
PC_9.0_26.4	0.776199	1.34022e-05	-0.202611	0.353839
PC_O.20.5	0.619888	0.00160517	-0.306979	0.154218
PC_O.29.2	-0.690769	0.000263256	0.313708	0.144927
PC_O.30.0	-0.750437	3.71632e-05	0.104113	0.63639
PC_O.31.4	0.777677	1.259e-05	-0.479366	0.0206411
PC_O.31.6	0.903076	3.69463e-09	-0.276654	0.201279
PC_O.33.0	-0.718691	0.000111905	0.305757	0.155948
PC_O.33.1	-0.840579	5.15581e-07	0.294606	0.172379
PC_O.33.2	-0.807563	3.18716e-06	0.302014	0.161336
PC_O.33.5	0.849249	2.98377e-07	-0.413709	0.0497186
PC_O.33.7	0.809623	2.87445e-06	-0.450637	0.0309295
PC_O.34.4	0.722628	9.83966e-05	-0.543621	0.00733765
PC_O.35.1	-0.8735	5.29084e-08	0.325574	0.129525
PC_O.35.5	0.863151	1.15206e-07	-0.21484	0.324901
PC_O.35.6	0.809042	2.95973e-06	-0.400561	0.0582144
PC_O.36.5	0.624702	0.0014393	-0.18688	0.393204
PC_O.36.6	0.796703	5.38814e-06	-0.369471	0.0827213
PC_O.36.7	0.721017	0.000103742	-0.524869	0.0101264
PC_O.37.2	-0.840353	5.22758e-07	0.344609	0.107333
PC_O.37.4	-0.760363	2.54611e-05	0.555436	0.00593326
PC_O.38.8	0.89945	5.34476e-09	-0.226689	0.298268
PC_O.39.5	-0.801867	4.2143e-06	0.525107	0.0100861
PC_O.39.8	-0.609981	0.00199814	0.575159	0.00408942
PC_O.40.6	0.869169	7.38563e-08	-0.211036	0.333745
PC_O.40.7	0.854933	2.04613e-07	-0.19056	0.383782
PE_O.16.2_26.7	0.928259	1.75711e-10	-0.144307	0.511226
PE_O.16.3_22.6	0.912582	1.30464e-09	-0.336554	0.116356
PE_O.16.3_24.6	0.076531	0.728537	0.435507	0.0377896
PE_P.36.5.PE_P.16.0_20.5	0.906914	2.45961e-09	-0.350659	0.100903
PE_P.40.5.PE_P.18.0_22.5	0.930514	1.26926e-10	-0.183923	0.400866
PI_32.2	0.739032	5.62123e-05	-0.406487	0.0542571
PS_36.3	0.774822	1.41994e-05	-0.476387	0.021558
PS_38.6	0.759037	2.68085e-05	-0.442674	0.0344042
PS_41.6	0.828173	1.0688e-06	-0.237828	0.274503
SL_14.0.O.26.2.O	0.30958	0.150578	-0.442281	0.0345836
SL_20.0.O.26.7	-0.100793	0.64724	0.277879	0.199209
SL_21.3.O.26.2.O	0.925611	2.54078e-10	-0.190791	0.383194
SL_23.0.O.26.7	0.213551	0.327882	-0.13025	0.553614
SL_24.0.O.26.2.O	0.808432	3.05184e-06	-0.114179	0.603937
SM_36.1.2O	0.61878	0.00164556	0.110924	0.614355
SM_36.2.2O	0.458049	0.027951	0.11717	0.594429
SM_39.5.3O	0.848614	3.10924e-07	-0.058412	0.791212
SM_40.1.2O	0.269503	0.213654	0.239696	0.270639
SM_41.4.2O	-0.0484762	0.826145	0.0515215	0.815401
SM_43.8.2O	-0.898873	5.66075e-09	0.22628	0.299165
SM_8.0.2O.34.1	0.0740787	0.736932	0.276431	0.201659
ST_24.1.O4.15.0	0.867031	8.67081e-08	-0.0757459	0.731222
ST_24.1.O4.17.1	0.742238	5.01461e-05	-0.212186	0.331057
ST_24.1.O4.19.1	0.697969	0.00021306	0.110924	0.614357
TG_44.4.TG_8.0_18.1_18.3	0.517727	0.0113955	-0.117742	0.592615
TG_46.4.TG_10.0_18.1_18.3	0.636659	0.00108923	-0.196799	0.368106
X14.1_Cholesterol_ester	-0.813754	2.32795e-06	0.183064	0.403107
X16.1_Cholesterol_ester	-0.715907	0.000122406	0.28223	0.191974
X16.3_Campesterol_ester	-0.493327	0.0167533	0.424325	0.0435895
CDH13	0.74017	5.3989e-05	0.211682	0.332233
MMP2	0.776341	1.33221e-05	0.503291	0.0143608
APOE	0.689856	0.000270297	0.33453	0.118707
EHD2	0.554963	0.00598479	0.200072	0.360032
NUCB1	0.560115	0.00544287	0.30951	0.150676
MYADM	0.57678	0.00396218	0.785276	9.0616e-06
LAPTM5	0.476548	0.0215076	0.81292	2.43016e-06
NEXN	-0.262103	0.226984	0.0589918	0.789184
LOC100624077	0.524414	0.0102036	0.694174	0.000238366
HSP70.2	0.322058	0.13396	-0.0490915	0.823972
C4A	0.571396	0.00439811	0.780747	1.10406e-05
SLA.DQA1	0.565348	0.00493507	0.727676	8.31714e-05
C7H6orf125	-0.429947	0.0405924	0.0556224	0.800983
ELOVL5	0.673978	0.000421712	0.459719	0.0273124
FRAS1	0.488021	0.0181538	0.0875062	0.691349
ANXA5	0.577689	0.00389233	0.714961	0.000126167
ELOVL6	0.593005	0.00286147	-0.00995782	0.964033
PDLIM5	-0.468593	0.0241133	0.095811	0.663655
SPP1	0.270988	0.211043	0.819935	1.68143e-06
SERPINH1	0.540899	0.00769756	0.607297	0.00211768
THY1	0.612265	0.00190099	0.696546	0.00022226
ZC3H11A	-0.277233	0.2003	-0.039028	0.859665
AKAP9	-0.29883	0.166019	0.00211114	0.992372
COL1A2	0.705896	0.0001676	0.553782	0.00611516
CAPN2	0.599606	0.00249436	0.110196	0.616694
VIM	0.596352	0.00267003	0.769288	1.78429e-05
COL4A1	0.443199	0.0341663	0.557946	0.00566583
FASN	0.463384	0.0259525	0.0896119	0.684289
TIMP2	0.773624	1.49271e-05	0.371614	0.0808175
VAT1	0.541027	0.00768024	0.763169	2.2806e-05
CAVIN1	0.730302	7.60972e-05	0.396971	0.0607172
COL1A1	0.646868	0.000850673	0.654613	0.000700993
CD68	0.505126	0.0139521	0.807664	3.17122e-06
GOLGA4	-0.351154	0.10039	-0.0246735	0.911024
XIRP1	0.351323	0.100215	0.392107	0.0642391
LRRC2	-0.420532	0.0457079	0.0178885	0.935432
GNAI2	0.596765	0.0026472	0.734908	6.49518e-05
KY	0.49026	0.0175517	-0.432182	0.0394468
MBNL1	-0.359858	0.0916766	0.0463036	0.83383
FSTL1	0.572188	0.00433159	0.493652	0.0166706
CCDC80	0.701288	0.00019287	0.496097	0.0160577
USP25	-0.510561	0.0127972	-0.0988488	0.653628
APP	0.732456	7.06941e-05	0.383852	0.0705722
LOC100623720	0.532633	0.00888119	0.556803	0.00578637
CTSB	0.477847	0.0211045	0.825644	1.23136e-06
CXCL12	0.486388	0.0186034	-0.182445	0.404727
SCD	0.64743	0.000838975	0.0347658	0.874867
BAG3	0.35551	0.0959559	0.324111	0.131358
COL5A1	0.547679	0.00682713	0.602922	0.00232556
XIRP2	-0.290308	0.17902	0.125795	0.56737
COL3A1	0.634491	0.00114667	0.461148	0.0267758
COL5A2	0.533355	0.00877223	0.496835	0.0158766
FN1	0.611419	0.00193648	0.722362	9.92633e-05
COL6A3	0.454282	0.0294345	0.766118	2.02797e-05
IGF2	0.417697	0.0473423	0.0584596	0.791045
SPARC	0.713763	0.000131073	0.554855	0.0059967
CST3	0.55542	0.00593504	0.692628	0.000249403
MYH7B	-0.262966	0.225401	-0.0188851	0.931843
PTGIS	0.557179	0.00574646	0.768068	1.87487e-05
CFL1	0.468118	0.0242766	0.841028	5.01563e-07
NDUFA5	-0.469758	0.0237165	0.0392106	0.859015
PPP1R3A	-0.360262	0.0912859	-0.184126	0.400336
MSN	0.582625	0.00353059	0.747493	4.14384e-05
BGN	0.5878	0.0031822	0.745537	4.45106e-05
FLNA	0.361459	0.0901375	0.714832	0.000126688
SERPING1	0.639758	0.00101144	0.706044	0.000166839
CSRP3	-0.0806945	0.714355	0.572756	0.0042844
TEAD1	-0.389254	0.0663769	-0.0580299	0.792548
MIDN	0.460073	0.0271789	0.485819	0.0187624
CSF1R	0.45393	0.0295765	0.853165	2.30467e-07
CD74	0.495309	0.0162533	0.716046	0.000121864
ELN	0.730118	7.65754e-05	0.372611	0.0799436
ANKRD23	-0.456691	0.0284787	0.131483	0.549833
SMYD1	0.630116	0.00127047	-0.291039	0.177877
ACYP2	-0.461076	0.0268025	-0.00288165	0.989589
FOSL2	0.43586	0.0376174	0.28562	0.186461
EEF1A1	0.473826	0.0223724	0.558743	0.00558309
NDUFB9	-0.444279	0.0336801	0.0488781	0.824726
COL14A1	0.673909	0.000422514	0.585769	0.00331531
PABPC1	0.590441	0.00301588	0.687866	0.000286219
COX6C	-0.44629	0.0327899	0.00956769	0.965441
PCMTD1	-0.420271	0.0458562	-0.11933	0.587601
HSPA6	0.469041	0.02396	0.24366	0.262554
NES	0.684808	0.000312269	0.53697	0.00824267
ECM1	0.613091	0.00186685	0.759698	2.61287e-05
ATP1A1	0.617162	0.00170609	0.648165	0.000823855
ANXA2	0.557854	0.00567545	0.776828	1.30511e-05
FBLN1	0.622575	0.00151068	0.658097	0.000641425
TIMP3	0.545408	0.00710904	0.441776	0.0348151
EMP1	0.567066	0.00477724	0.710627	0.000144704
C1S	0.561197	0.00533448	0.778159	1.23346e-05
CD9	0.610127	0.00199181	0.651311	0.000761791
LUM	0.477147	0.021321	0.34894	0.1027
