# Supplementary material for: A molecular insight into the lipid changes of pig Longissimus thoracis muscle following dietary supplementation with functional ingredients
Source: PLoS One. 2022 Mar 24;17(3):e0264953. doi: 10.1371/journal.pone.0264953 (PMC8947141; doi:10.1371/journal.pone.0264953)
Supplement: S10 Table — (XLSX) [file pone.0264953.s016.xlsx]

## Sheet: Correlation genes-lipid
	Correlation between the expressed genes and the lipidic compounds accumulated.
Gene	Gene	Compound	PubChem compound name	correlation coefficient- r	P-value
APOE	APOE	PC 38.5	PC(16:0/22:5(4Z,7Z,10Z,13Z,16Z))	0.721453	0.000102271		genes = 17
APOE	APOE	PC 8.0 32.5	PC(18:0/22:5(4Z,7Z,10Z,13Z,16Z))	0.706578	0.000164119		compounds = 66
APOE	APOE	PC 8.0 32.7	PC(18:1(11Z)/22:6(4Z,7Z,10Z,13Z,16Z,19Z))	0.60707	0.0021281
APOE	APOE	PC 8.0 32.9	PC(18:3(6Z,9Z,12Z)/22:6(4Z,7Z,10Z,13Z,16Z,19Z))	0.686584	0.000296901
APOE	APOE	SL 21.3.O.26.2.O	Oxidizied Sulfonolipid (47:5;2O)	0.606155	0.00217038		compounds in common with LvsCTRL
APOE	APOE	ST 24.1.O4.15.0	Cholic acid sulfate derivatives	0.655278	0.00068927		compounds only in L+PvsCTRL
APOE	APOE	ST 24.1.O4.19.1	Cholic acid sulfate derivatives	0.679476	0.000362611
APP	APP	DG 13.0 44.9	Diacylglycerol (57:9)	0.621552	0.00154607
APP	APP	PC 38.5	PC(16:0/22:5(4Z,7Z,10Z,13Z,16Z))	0.624302	0.00145251
APP	APP	PC 38.7	PC(18:3(9Z,12Z,15Z)/20:4(5Z,8Z,11Z,14Z))	0.617474	0.00169428
APP	APP	PC 8.0 32.5	PC(18:0/22:5(4Z,7Z,10Z,13Z,16Z))	0.688437	0.000281571
APP	APP	PC 8.0 32.9	PC(18:3(6Z,9Z,12Z)/22:6(4Z,7Z,10Z,13Z,16Z,19Z))	0.653056	0.000729121
APP	APP	PC 9.0 26.2	PC(13:0/22:2(13Z,16Z))	0.628875	0.00130761
APP	APP	PE O.16.2 26.7	Ether-linked phosphatidylethanolamine (42:9)	0.655356	0.000687916
APP	APP	PE P.40.5.PE P.18.0 22.5	PE(P-20:0/20:5(5Z,8Z,11Z,14Z,17Z))	0.635494	0.00111979
APP	APP	SL 21.3.O.26.2.O	Oxidizied Sulfonolipid (47:5;2O)	0.621474	0.0015488
APP	APP	ST 24.1.O4.15.0	Cholic acid sulfate derivatives	0.605782	0.0021878
CAVIN1	CAVIN1	PC 38.7	PC(18:3(9Z,12Z,15Z)/20:4(5Z,8Z,11Z,14Z))	0.600466	0.00244963
CAVIN1	CAVIN1	PC 8.0 32.7	PC(18:1(11Z)/22:6(4Z,7Z,10Z,13Z,16Z,19Z))	0.657669	0.000648498
CAVIN1	CAVIN1	PC 8.0 32.9	PC(18:3(6Z,9Z,12Z)/22:6(4Z,7Z,10Z,13Z,16Z,19Z))	0.665141	0.000534159
CAVIN1	CAVIN1	SM 43.8.2O	Sphingomyelin (43:8;2O)	-0.660666	0.000600335
CAVIN1	CAVIN1	ST 24.1.O4.15.0	Cholic acid sulfate derivatives	0.614209	0.00182145
CAVIN1	CAVIN1	ST 24.1.O4.19.1	Cholic acid sulfate derivatives	0.629974	0.00127467
CCDC80	CCDC80	PC 34.4	PC(16:0/18:4(6Z,9Z,12Z,15Z))	0.617269	0.00170203
CCDC80	CCDC80	PC 38.3	PC(18:0/20:3(5Z,11Z,14Z))	0.645587	0.000877899
CCDC80	CCDC80	PC 9.0 24.3	PC(13:0/20:3(8Z,11Z,14Z)	0.623081	0.00149346
CCDC80	CCDC80	PC 9.0 26.2	PC(13:0/22:2(13Z,16Z))	0.63523	0.00112681
CCDC80	CCDC80	PC 9.0 26.4	PC(18:2(9Z,12E)/17:2(9Z,11E))	0.60286	0.00232864
CCDC80	CCDC80	PS 41.6	PS(19:0/22:6(4Z,7Z,10Z,13Z,16Z,19Z))	0.613772	0.00183907
CCDC80	CCDC80	SM 36.1.2O	SM(d18:0/24:1(15Z))	0.618496	0.00165604
CDH13	CDH13	CAR 20.5	Acylcarnitine (20:5)	0.648764	0.00220792
CDH13	CDH13	LPC 36.6	PC(P-16:0/20:5(5Z,8Z,11Z,14Z,17Z))	0.605355	0.00220792
CDH13	CDH13	NAOrn 16.4.20.4	N-acyl ornithine (36:8)	0.729861	7.72484e-05
CDH13	CDH13	PC 38.7	PC(18:3(9Z,12Z,15Z)/20:4(5Z,8Z,11Z,14Z))	0.680064	0.000356737
CDH13	CDH13	PC 8.0 32.7	PC(18:1(11Z)/22:6(4Z,7Z,10Z,13Z,16Z,19Z))	0.714497	0.000128048
CDH13	CDH13	PC 8.0 32.9	PC(18:3(6Z,9Z,12Z)/22:6(4Z,7Z,10Z,13Z,16Z,19Z))	0.689951	0.000269554
CDH13	CDH13	PC O.35.5	Ether-linked phosphatidylcholine (35:65)	0.66206	0.000579008
CDH13	CDH13	PC O.40.6	PC(O-18:0/22:6(4Z,7Z,10Z,13Z,16Z,19Z))	0.657372	0.000653457
CDH13	CDH13	PE O.16.2 26.7	Ether-linked phosphatidylethanolamine (42:9)	0.605743	0.00218967
CDH13	CDH13	PE P.40.5.PE P.18.0 22.5	PE(P-20:0/20:5(5Z,8Z,11Z,14Z,17Z))	0.616248	0.00174112
CDH13	CDH13	SL 24.0.O.26.2.O	Oxidizied Sulfonolipid (50:2;2O)	0.668863	0.000483997
CDH13	CDH13	SM 43.8.2O	Sphingomyelin (43:8;2O)	-0.604226	0.00226185
CDH13	CDH13	ST 24.1.O4.15.0	Cholic acid sulfate derivatives	0.716088	0.0001217
COL14A1	COL14A1	PC 34.4	PC(16:0/18:4(6Z,9Z,12Z,15Z))	0.623475	0.0170463
COL1A2	COL1A2	PC 34.4	PC(16:0/18:4(6Z,9Z,12Z,15Z))	0.627684	0.00134409
COL1A2	COL1A2	PC 38.5	PC(16:0/22:5(4Z,7Z,10Z,13Z,16Z))	0.629364	0.00129286
COL1A2	COL1A2	PC 8.0 32.5	PC(18:0/22:5(4Z,7Z,10Z,13Z,16Z))	0.625507	0.00141306
COL1A2	COL1A2	PC 9.0 24.3	PC(13:0/20:3(8Z,11Z,14Z)	0.616008	0.00175041
COL1A2	COL1A2	PC 9.0 26.2	PC(13:0/22:2(13Z,16Z))	0.616923	0.00171519
COL1A2	COL1A2	PC 9.0 26.4	PC(18:2(9Z,12E)/17:2(9Z,11E))	0.611949	0.00191416
COL3A1	COL3A1	PC 38.3	PC(18:0/20:3(5Z,11Z,14Z))	0.650952	0.000768667
COL3A1	COL3A1	PC 8.0 32.5	PC(18:0/22:5(4Z,7Z,10Z,13Z,16Z))	0.609108	0.00203638
COL3A1	COL3A1	PC 9.0 24.3	PC(13:0/20:3(8Z,11Z,14Z)	0.632258	0.00120849
ELN	ELN	PC 32.3	PC(14:0/18:3(9Z,12Z,15Z))	0.610608	0.00197106
ELN	ELN	PC 34.4	PC(16:0/18:4(6Z,9Z,12Z,15Z))	0.717112	0.000117761
ELN	ELN	PC 36.4	PC(18:2(9Z,12Z)/18:2(9Z,12Z))	0.636209	0.00110096
ELN	ELN	PC 38.3	PC(18:0/20:3(5Z,11Z,14Z))	0.691838	0.000255209
ELN	ELN	PC 38.5	PC(16:0/22:5(4Z,7Z,10Z,13Z,16Z))	0.686204	0.000300131
ELN	ELN	PC 38.7	PC(18:3(9Z,12Z,15Z)/20:4(5Z,8Z,11Z,14Z))	0.657301	0.000654637
ELN	ELN	PC 8.0 32.5	PC(18:0/22:5(4Z,7Z,10Z,13Z,16Z))	0.694464	0.000236342
ELN	ELN	PC 8.0 32.9	PC(18:3(6Z,9Z,12Z)/22:6(4Z,7Z,10Z,13Z,16Z,19Z))	0.616544	0.00172969
ELN	ELN	PC 9.0 24.3	PC(13:0/20:3(8Z,11Z,14Z)	0.704846	0.000173088
ELN	ELN	PC 9.0 26.2	PC(13:0/22:2(13Z,16Z))	0.703864	0.000178366
ELN	ELN	PC 9.0 26.4	PC(18:2(9Z,12E)/17:2(9Z,11E))	0.703796	0.000178732
ELN	ELN	PC O.31.6	Ether-linked phosphatidylcholine (31:6)	0.6281	0.00133124
ELN	ELN	PE O.16.2 26.7	Ether-linked phosphatidylethanolamine (42:9)	0.618895	0.0016413
ELN	ELN	PE P.40.5.PE P.18.0 22.5	PE(P-20:0/20:5(5Z,8Z,11Z,14Z,17Z))	0.621937	0.00153269
ELN	ELN	PS 41.6	PS(19:0/22:6(4Z,7Z,10Z,13Z,16Z,19Z))	0.633935	0.00116181
ELN	ELN	SL 21.3.O.26.2.O	Oxidizied Sulfonolipid (47:5;2O)	0.614924	0.00179292
ELN	ELN	SM 36.1.2O	SM(d18:0/24:1(15Z))	0.65845	0.000635641
ELOVL5	ELOVL5	DG 13.0 44.9	Diacylglycerol (57:9)	0.630555	0.00125756
ELOVL5	ELOVL5	PC 38.3	PC(18:0/20:3(5Z,11Z,14Z))	0.638666	0.00103829
ELOVL5	ELOVL5	PC 38.5	PC(16:0/22:5(4Z,7Z,10Z,13Z,16Z))	0.647016	0.000847583
ELOVL5	ELOVL5	PC 8.0 32.5	PC(18:0/22:5(4Z,7Z,10Z,13Z,16Z))	0.688667	0.000279715
ELOVL5	ELOVL5	PE O.16.2 26.7	Ether-linked phosphatidylethanolamine (42:9)	0.616035	0.00174936
LOC100624077	LOC100624077	DG 13.0 44.9	Diacylglycerol (57:9)	0.62273	0.00150539
MMP2	MMP2	DG 13.0 44.9	Diacylglycerol (57:9)	0.641206	0.000976746
MMP2	MMP2	PC 34.4	PC(16:0/18:4(6Z,9Z,12Z,15Z))	0.631513	0.00122977
MMP2	MMP2	PC 36.4	PC(18:2(9Z,12Z)/18:2(9Z,12Z))	0.626896	0.00136873
MMP2	MMP2	PC 38.5	PC(16:0/22:5(4Z,7Z,10Z,13Z,16Z))	0.615809	0.00175816
MMP2	MMP2	PC 38.7	PC(18:3(9Z,12Z,15Z)/20:4(5Z,8Z,11Z,14Z))	0.614046	0.00182802
MMP2	MMP2	PC 8.0 32.5	PC(18:0/22:5(4Z,7Z,10Z,13Z,16Z))	0.661496	0.000587558
MMP2	MMP2	PC 9.0 24.3	PC(13:0/20:3(8Z,11Z,14Z)	0.650626	0.000774957
MMP2	MMP2	PC 9.0 26.2	PC(13:0/22:2(13Z,16Z))	0.667596	0.00186954
MMP2	MMP2	PC 9.0 26.4	PC(18:2(9Z,12E)/17:2(9Z,11E))	0.613025	0.000500598
MMP2	MMP2	PC O.31.6	Ether-linked phosphatidylcholine (31:6)	0.606809	0.00214009
MMP2	MMP2	PE O.16.2 26.7	Ether-linked phosphatidylethanolamine (42:9)	0.651744	0.000753565
MMP2	MMP2	PE P.40.5.PE P.18.0 22.5	PE(P-20:0/20:5(5Z,8Z,11Z,14Z,17Z))	0.643459	0.000924782
MMP2	MMP2	PS 41.6	PS(19:0/22:6(4Z,7Z,10Z,13Z,16Z,19Z))	0.621653	0.00154255
MMP2	MMP2	SL 21.3.O.26.2.O	Oxidizied Sulfonolipid (47:5;2O)	0.653058	0.000729076
MMP2	MMP2	SM 36.1.2O	SM(d18:0/24:1(15Z))	0.668325	0.000490986
MMP2	MMP2	SM 39.5.3O	Sphingomyelin (39:5;3O)	0.62619	0.00139109
MMP2	MMP2	ST 24.1.O4.15.0	Cholic acid sulfate derivatives	0.60784	0.00209305
NES	NES	DG 13.0 44.9	Diacylglycerol (57:9)	0.671171	0.000454975
NES	NES	SM 36.1.2O	SM(d18:0/24:1(15Z))	0.639817	0.00101
SCD	SCD	DG O.16.2 26.7	Diacylglycerol (42:9)	0.619379	0.00162361
SCD	SCD	PC 32.3	PC(14:0/18:3(9Z,12Z,15Z))	0.699487	0.000203605
SCD	SCD	PC 33.3	PC(13:0/20:3(8Z,11Z,14Z))	0.621499	0.00154794
SCD	SCD	PC 34.4	PC(16:0/18:4(6Z,9Z,12Z,15Z))	0.829456	9.93837e-07
SCD	SCD	PC 36.4	PC(18:2(9Z,12Z)/18:2(9Z,12Z))	0.681538	0.000342367
SCD	SCD	PC 36.5	PC(16:0/20:5(5Z,8Z,11Z,14Z,17Z))	0.623379	0.00148338
SCD	SCD	PC 36.6	PC(14:0/22:6(4Z,7Z,10Z,13Z,16Z,19Z))	0.668145	0.000493345
SCD	SCD	PC 38.5	PC(16:0/22:5(4Z,7Z,10Z,13Z,16Z))	0.648092	0.000825341
SCD	SCD	PC 38.7	PC(18:3(9Z,12Z,15Z)/20:4(5Z,8Z,11Z,14Z))	0.624923	0.00143206
SCD	SCD	PC 8.0 26.5	PC(14:0/20:5(5Z,8Z,11Z,14Z,17Z))	0.687391	0.00123498
SCD	SCD	PC 8.0 30.8	PC(18:3(6Z,9Z,12Z)/20:5(5Z,8Z,11Z,14Z,17Z))	0.631331	0.000850726
SCD	SCD	PC 8.0 32.5	PC(18:0/22:5(4Z,7Z,10Z,13Z,16Z))	0.646866	0.000850726
SCD	SCD	PC 9.0 24.3	PC(13:0/20:3(8Z,11Z,14Z)	0.636572	0.0010915
SCD	SCD	PC 9.0 26.2	PC(13:0/22:2(13Z,16Z))	0.714874	0.000126517
SCD	SCD	PC 9.0 26.4	PC(18:2(9Z,12E)/17:2(9Z,11E))	0.788955	7.69141e-06
SCD	SCD	PC O.31.6	Ether-linked phosphatidylcholine (31:6)	0.629629	0.00128494
SCD	SCD	PI 32.2	PI(12:0/20:2(11Z,14Z))	0.6089	0.00204558
SCD	SCD	PS 41.6	PS(19:0/22:6(4Z,7Z,10Z,13Z,16Z,19Z))	0.704922	0.000172687
SMYD1	SMYD1	DG 34.3	DG(18:3(6Z,9Z,12Z)/16:0/0:0)	0.678273	0.000374888
SMYD1	SMYD1	DG 8.0 26.3	DG(16:0/18:3(9Z,12Z,15Z)/0:0)[iso2]	0.63183	0.00122068
SMYD1	SMYD1	DG O.16.2 26.7	Diacylglycerol (42:9)	0.645796	0.000873421
SMYD1	SMYD1	LPC 36.6	PC(P-16:0/20:5(5Z,8Z,11Z,14Z,17Z))	0.718789	0.000111551
SMYD1	SMYD1	LPC 38.6	PC(O-16:0/22:6(4Z,7Z,10Z,13Z,16Z,19Z))	0.779754	1.15222e-05
SMYD1	SMYD1	LPC 40.4	PC(O-20:0/20:4(5Z,8Z,11Z,14Z))	-0.673767	0.000424142
SMYD1	SMYD1	LPC 40.6	PC(O-18:0/22:6(4Z,7Z,10Z,13Z,16Z,19Z))	0.632434	0.00120353
SMYD1	SMYD1	LPC 40.7	PC(P-18:0/22:6(4Z,7Z,10Z,13Z,16Z,19Z))	0.687253	0.000291286
SMYD1	SMYD1	NAOrn 16.4.20.4	N-acyl ornithine (36:8)	0.686712	0.000295815
SMYD1	SMYD1	PC 35.2	PC(20:2(11Z,14Z)/15:0)	-0.609048	0.00203903
SMYD1	SMYD1	PC 38.7	PC(18:3(9Z,12Z,15Z)/20:4(5Z,8Z,11Z,14Z))	0.6222	0.00152358
SMYD1	SMYD1	PC 8.0 30.8	PC(18:3(6Z,9Z,12Z)/20:5(5Z,8Z,11Z,14Z,17Z))	0.608795	0.00205025
SMYD1	SMYD1	PC O.31.4	PE(P-16:0/18:3(9Z,12Z,15Z))	0.608444	0.00206588
SMYD1	SMYD1	PC O.33.1	PC(O-16:0/17:1(9Z))	-0.691716	0.000256114
SMYD1	SMYD1	PC O.33.2	PC(O-16:0/17:2(9Z,12Z))	-0.627412	0.00135255
SMYD1	SMYD1	PC O.33.7	Ether-linked phosphatidylcholine (33:7)	0.61602	0.00174996
SMYD1	SMYD1	PC O.34.4	Ether-linked phosphatidylcholine (34:4)	0.648894	0.00080911
SMYD1	SMYD1	PC O.35.1	PC(O-17:0/18:1(9Z))	-0.719421	0.000109284
SMYD1	SMYD1	PC O.35.5	Ether-linked phosphatidylcholine (35:65)	0.605215	0.00221457
SMYD1	SMYD1	PC O.35.6	PE(O-16:0/22:6(4Z,7Z,10Z,13Z,16Z,19Z))	0.637514	0.00106728
SMYD1	SMYD1	PC O.36.7	Ether-linked phosphatidylcholine (36:7)	0.665744	0.000525743
SMYD1	SMYD1	PC O.37.2	PC(O-20:0/17:2(9Z,12Z))	-0.756647	2.93936e-05
SMYD1	SMYD1	PC O.39.5	PE(P-20:0/22:4(7Z,10Z,13Z,16Z))	-0.665037	0.000535615
SMYD1	SMYD1	PC O.39.8	Ether-linked phosphatidylcholine (39:8)	-0.713539	0.000132005
SMYD1	SMYD1	PC O.40.6	PC(O-18:0/22:6(4Z,7Z,10Z,13Z,16Z,19Z))	0.682802	0.00033045
SMYD1	SMYD1	PC O.40.7	PC(P-18:0/22:6(4Z,7Z,10Z,13Z,16Z,19Z))	0.629706	0.00128263
SMYD1	SMYD1	PE O.16.3 22.6	Ether-linked phosphatidylethanolamine (38:9)	0.617813	0.00168151
SMYD1	SMYD1	PE P.36.5.PE P.16.0 20.5	PE(P-16:0/20:5(5Z,8Z,11Z,14Z,17Z))	0.631118	0.00124115
SMYD1	SMYD1	PS 36.3	PS(18:2(9Z,12Z)/18:1(9Z))	0.665797	0.000525008
SMYD1	SMYD1	PS 38.6	PS(18:0/18:3(6Z,9Z,12Z))	0.66307	0.000563959
SMYD1	SMYD1	SM 43.8.2O	Sphingomyelin (43:8;2O)	-0.612407	0.00189508
SMYD1	SMYD1	ST 24.1.O4.15.0	Cholic acid sulfate derivatives	0.635746	0.00111311
SMYD1	SMYD1	TG 46.4.TG 10.0 18.1 18.3	TG(12:0/17:2(9Z,12Z)/17:2(9Z,12Z))[iso3]	0.608171	0.0020781
SMYD1	SMYD1	X14.1 Cholesterol ester	14:1 Cholesterol_ester	-0.636003	0.00110636
SPARC	SPARC	DG 13.0 44.9	Diacylglycerol (57:9)	0.666169	0.0398686
SPARC	SPARC	PC 38.5	PC(16:0/22:5(4Z,7Z,10Z,13Z,16Z))	0.706178	0.000166155
SPARC	SPARC	PC 8.0 32.5	PC(18:0/22:5(4Z,7Z,10Z,13Z,16Z))	0.700993	0.000194594
SPARC	SPARC	PC 8.0 32.7	PC(18:1(11Z)/22:6(4Z,7Z,10Z,13Z,16Z,19Z))	0.613665	0.00184342
SPARC	SPARC	PC 8.0 32.9	PC(18:3(6Z,9Z,12Z)/22:6(4Z,7Z,10Z,13Z,16Z,19Z))	0.630468	0.00126011
SPARC	SPARC	PE O.16.2 26.7	Ether-linked phosphatidylethanolamine (42:9)	0.613385	0.00185482
TIMP2	TIMP2	DG 38.5	DG(18:3(9Z,12Z,15Z)/20:2(11Z,14Z)/0:0)	0.605957	0.0021796
TIMP2	TIMP2	PC 8.0 32.5	PC(18:0/22:5(4Z,7Z,10Z,13Z,16Z))	0.635399	0.00112231
TIMP2	TIMP2	PC 8.0 32.9	PC(18:3(6Z,9Z,12Z)/22:6(4Z,7Z,10Z,13Z,16Z,19Z))	0.612363	0.00189688
TIMP2	TIMP2	PC 9.0 26.2	PC(13:0/22:2(13Z,16Z))	0.631282	0.0012364
TIMP2	TIMP2	PC O.31.6	Ether-linked phosphatidylcholine (31:6)	0.62693	0.00136765
TIMP2	TIMP2	PE O.16.2 26.7	Ether-linked phosphatidylethanolamine (42:9)	0.618296	0.00166347
TIMP2	TIMP2	PE P.40.5.PE P.18.0 22.5	PE(P-20:0/20:5(5Z,8Z,11Z,14Z,17Z))	0.612979	0.00187143
TIMP2	TIMP2	PS 41.6	PS(19:0/22:6(4Z,7Z,10Z,13Z,16Z,19Z))	0.606757	0.00214247
TIMP2	TIMP2	SL 21.3.O.26.2.O	Oxidizied Sulfonolipid (47:5;2O)	0.668718	0.000485876
TIMP2	TIMP2	SL 24.0.O.26.2.O	Oxidizied Sulfonolipid (50:2;2O)	0.600816	0.00243161
TIMP2	TIMP2	SM 36.1.2O	SM(d18:0/24:1(15Z))	0.65391	0.000713578
TIMP2	TIMP2	ST 24.1.O4.15.0	Cholic acid sulfate derivatives	0.684024	0.000319266
TIMP2	TIMP2	ST 24.1.O4.17.1	Cholic acid sulfate derivatives	0.627013	0.00136505
TIMP2	TIMP2	ST 24.1.O4.19.1	Cholic acid sulfate derivatives	0.620042	0.00159961
