# Supplementary material for: A molecular insight into the lipid changes of pig Longissimus thoracis muscle following dietary supplementation with functional ingredients
Source: PLoS One. 2022 Mar 24;17(3):e0264953. doi: 10.1371/journal.pone.0264953 (PMC8947141; doi:10.1371/journal.pone.0264953)
Supplement: S11 Table — (XLSX) [file pone.0264953.s017.xlsx]

## Sheet: Foglio1
Diet comparison	L mean	L+P mean	FDR P-value	log2FC(L/L+P)	Official gene symbol	NCBI gene sequence	TranscriptID	Gene description	Ensembl gene symbol
LvsL+P	201.839	17.2558	0.0182413	3.54805	LOC110258346			immunoglobulin heavy constant gamma 4-like, transcript variant X2
LvsL+P	827.477	260.193	0	1.66914	LOC110260979	XR_002344637	XR_002344637.1	uncharacterized LOC110260979
LvsL+P	31.7299	10.1973	0.0151286	1.63765	CATSPER4	XM_021093374	XM_021093374.1	cation channel sperm associated 4, transcript variant X1	ENSSSCG00000026526
LvsL+P	16.9645	5.76181	0.0395813	1.55793	LOC110257607			pseudogene
LvsL+P	7375.87	2594.31	2.9976e-15	1.50746	LOC100513133	XR_115737	XR_115737.4	uncharacterized LOC100513133
LvsL+P	40.8602	14.4762	0.0175102	1.49701	CXCL2	NM_001001861	NM_001001861.2	chemokine (C-X-C motif) ligand 2
LvsL+P	25.9158	9.22988	0.0195505	1.48945	WDR97	XM_021090547	XM_021090547.1	WD repeat domain 97	ENSSSCG00000005916
LvsL+P	22.2968	8.34448	0.0209359	1.41794	PLEKHN1	XM_021095175	XM_021095175.1	pleckstrin homology domain containing N1, transcript variant X1	ENSSSCG00000030000;ENSSSCG00000030505
LvsL+P	17.1163	6.58	0.0282279	1.37921	LOC110260787	XR_002344201	XR_002344201.1	uncharacterized LOC110260787
LvsL+P	504.789	196.389	0.00379727	1.36197	MYH7B	XM_021077548	XM_021077548.1	myosin heavy chain 7B, transcript variant X2	ENSSSCG00000007288
LvsL+P	20.5017	8.14209	0.0209149	1.33227	CEP290	XM_021092777	XM_021092777.1	centrosomal protein 290	ENSSSCG00000000926
LvsL+P	70.3776	27.9768	0.0163541	1.33088	LOC110262049	XR_002346549	XR_002346549.1	uncharacterized LOC110262049
LvsL+P	117.858	47.3687	0.0043345	1.31504	MYSM1	XM_021096571	XM_021096571.1	Myb like, SWIRM and MPN domains 1, transcript variant X6	ENSSSCG00000003830
LvsL+P	145.238	58.9866	0.00789974	1.29996	PCGF6	XM_021073477	XM_021073477.1	polycomb group ring finger 6, transcript variant X1	ENSSSCG00000010594
LvsL+P	110.802	45.5739	0.0131337	1.2817	ALS2CL	XM_021068644	XM_021068644.1	ALS2 C-terminal like, transcript variant X1	ENSSSCG00000021997
LvsL+P	29.716	12.5633	0.023789	1.24202	LOC100525590	XR_116071	XR_116071.3	uncharacterized LOC100525590
LvsL+P	38.9969	16.7874	0.04658	1.21598	CEP135	XM_021101350	XM_021101350.1	centrosomal protein 135, transcript variant X1	ENSSSCG00000022283
LvsL+P	12.595	5.44564	0.0363492	1.20968	LOC100519166	XM_021081021	XM_021081021.1	uncharacterized LOC100519166
LvsL+P	28.6432	12.4069	0.0179762	1.20705	STOML3	XM_021065276	XM_021065276.1	stomatin like 3, transcript variant X7	ENSSSCG00000009366
LvsL+P	17.8322	7.77651	0.0365889	1.19729	SLC4A10	XM_021075903	XM_021075903.1	solute carrier family 4 member 10	ENSSSCG00000015893
LvsL+P	32.0974	14.159	0.0193109	1.18074	NFKBIZ	XM_021068448	XM_021068448.1	NFKB inhibitor zeta, transcript variant X1	ENSSSCG00000011951
LvsL+P	15.2034	6.70979	0.0276143	1.18005	PRR22	XM_021084021	XM_021084021.1	proline rich 22, transcript variant X2
LvsL+P	275.651	121.684	0.0049433	1.1797	SRSF5	XM_001927419	XM_001927419.6	serine and arginine rich splicing factor 5, transcript variant X1
LvsL+P	199.003	87.9229	0.00259102	1.17848	PAN2	XM_005655618	XM_005655618.3	PAN2 poly(A) specific ribonuclease subunit, transcript variant X10
LvsL+P	24.1828	10.7315	0.0383166	1.17213	PNMT	XM_021066037	XM_021066037.1	phenylethanolamine N-methyltransferase, transcript variant X1	ENSSSCG00000017501
LvsL+P	123.435	54.7926	0.00763362	1.17169	FAM193B	NM_001243850	NM_001243850.1	family with sequence similarity 193 member B	ENSSSCG00000014038
LvsL+P	131.819	58.696	0.000570219	1.16722	CREBZF	XM_005667197	XM_005667197.3	CREB/ATF bZIP transcription factor, transcript variant X5	ENSSSCG00000014907
LvsL+P	389.272	173.764	0.0138561	1.16365	FNBP4	XM_021083063	XM_021083063.1	formin binding protein 4	ENSSSCG00000030610
LvsL+P	25.5367	11.4029	0.0315211	1.16318	ERBB4	XM_021075968	XM_021075968.1	erb-b2 receptor tyrosine kinase 4	ENSSSCG00000016160
LvsL+P	33.5359	14.9774	0.0172386	1.16292	NAPB	XM_003134297	XM_003134297.4	NSF attachment protein beta	ENSSSCG00000031219
LvsL+P	45.3309	20.3083	0.0175795	1.15843	HOXA5	NM_001195232	NM_001195232.1	homeobox A5
LvsL+P	16.4	7.37609	0.0282353	1.15277	SPAG8	XM_005660229	XM_005660229.3	sperm associated antigen 8	ENSSSCG00000025842
LvsL+P	421.167	190.161	0	1.14717	LUC7L3	XM_005668922	XM_005668922.3	LUC7 like 3 pre-mRNA splicing factor, transcript variant X12	ENSSSCG00000017555
LvsL+P	209.013	94.9729	0.0163994	1.13801	SLC39A10	XM_021075818	XM_021075818.1	solute carrier family 39 member 10, transcript variant X2	ENSSSCG00000031954
LvsL+P	22.7442	10.355	0.0364166	1.13517	LOC100627892	XR_002341464	XR_002341464.1	uncharacterized LOC100627892, transcript variant X9
LvsL+P	130.491	59.6934	0.0269805	1.12831	KIAA0408	XM_013988435	XM_013988435.2	KIAA0408 ortholog, transcript variant X1	ENSSSCG00000004215
LvsL+P	38.7214	17.888	0.0194578	1.11414	ZNF674	XM_021080405	XM_021080405.1	zinc finger protein 674, transcript variant X1	ENSSSCG00000012264
LvsL+P	90.6791	42.1297	0.0140959	1.10593	NCAPD2	XM_021092430	XM_021092430.1	non-SMC condensin I complex subunit D2, transcript variant X2	ENSSSCG00000000693
LvsL+P	188.962	87.9344	0.0015613	1.10359	TAF1D	XM_021062674	XM_021062674.1	TATA-box binding protein associated factor, RNA polymerase I subunit D, transcript variant X32	ENSSSCG00000038682
LvsL+P	15.7872	7.36056	0.0289958	1.10087	MYEF2	XM_013985472	XM_013985472.2	myelin expression factor 2, transcript variant X3	ENSSSCG00000004661
LvsL+P	18.3976	8.60076	0.0207916	1.09698	LOC102162214	XR_002345648	XR_002345648.1	uncharacterized LOC102162214	ENSSSCG00000001516
LvsL+P	61.2775	29.0052	0.0253965	1.07905	HOXA6	XM_005673298	XM_005673298.3	homeobox A6	ENSSSCG00000016703
LvsL+P	27.5108	13.0746	0.023875	1.07323	GORAB	XM_021089423	XM_021089423.1	golgin, RAB6 interacting, transcript variant X1	ENSSSCG00000006280
LvsL+P	16.5243	7.85379	0.036711	1.07312	MEG3	NR_021488	NR_021488.1	maternally expressed 3
LvsL+P	49.0124	23.4906	0.024159	1.06106	TTLL3	XM_021069309	XM_021069309.1	tubulin tyrosine ligase like 3, transcript variant X3	ENSSSCG00000011553
LvsL+P	25.6365	12.3003	0.0466207	1.05951	HPGD	XM_021071975	XM_021071975.1	hydroxyprostaglandin dehydrogenase 15-(NAD), transcript variant X2	ENSSSCG00000009699
LvsL+P	103.171	49.659	0.0172847	1.05491	MMP11	XM_001929445	XM_001929445.5	matrix metallopeptidase 11, transcript variant X1	ENSSSCG00000010071
LvsL+P	6.65106	3.20878	0.0401519	1.05156	KIF20B	XM_005671270	XM_005671270.3	kinesin family member 20B, transcript variant X1	ENSSSCG00000010457
LvsL+P	12.106	5.86943	0.0409013	1.04443	LOC106506356	XR_001301609	XR_001301609.2	uncharacterized LOC106506356
LvsL+P	42.3679	20.6083	0.0195709	1.03974	LOC102165633	XR_001302653	XR_001302653.2	uncharacterized LOC102165633
LvsL+P	73.0511	35.5593	0.020048	1.03868	LOC100520512	XM_021068090	XM_021068090.1	ATP-binding cassette sub-family A member 8, transcript variant X2	ENSSSCG00000026473
LvsL+P	22.285	10.856	0.0311193	1.03758	LOC106504985	XR_001299006	XR_001299006.2	uncharacterized LOC106504985
LvsL+P	44.2534	21.6466	0.0205544	1.03165	IL18BP	XM_003129617	XM_003129617.5	interleukin 18 binding protein, transcript variant X2
LvsL+P	39.6138	19.4412	0.0185844	1.02688	XPA	XM_003122025	XM_003122025.4	XPA, DNA damage recognition and repair factor, transcript variant X1	ENSSSCG00000005368
LvsL+P	70.37	34.6783	0.0200319	1.02093	LOC100152407	NR_033705	NR_033705.1	uncharacterized LOC100152407
LvsL+P	31.5684	15.5693	0.0312865	1.01978	KLHL11	XM_021066993	XM_021066993.1	kelch like family member 11	ENSSSCG00000032404
LvsL+P	25.6575	12.7152	0.0284777	1.01283	ADAMTS6	XM_021076778	XM_021076778.1	ADAM metallopeptidase with thrombospondin type 1 motif 6	ENSSSCG00000016943
LvsL+P	183.857	91.6473	0.0165398	1.00442	CCNT2	XM_021075754	XM_021075754.1	cyclin T2, transcript variant X1	ENSSSCG00000015697
LvsL+P	14.3901	7.23677	0.039234	0.991659	CDK3	XM_003131201	XM_003131201.3	cyclin dependent kinase 3, transcript variant X3	ENSSSCG00000017193
LvsL+P	366.033	184.095	0.00183548	0.991521	CCNL2	XM_021097448	XM_021097448.1	cyclin L2, transcript variant X4	ENSSSCG00000003354
LvsL+P	28.174	14.2484	0.0364621	0.983561	TFPI	XM_013984329	XM_013984329.2	tissue factor pathway inhibitor, transcript variant X4	ENSSSCG00000016032
LvsL+P	85.2971	43.2254	0.018408	0.980617	CDC14A	XM_021090137	XM_021090137.1	cell division cycle 14A, transcript variant X9	ENSSSCG00000006864
LvsL+P	170.789	86.5721	0.0161937	0.980238	PRPF39	XM_001927120	XM_001927120.5	pre-mRNA processing factor 39, transcript variant X1	ENSSSCG00000004997
LvsL+P	33.7261	17.1095	0.0363368	0.979066	LOC110261314	XM_021097307	XM_021097307.1	zinc finger protein OZF-like, transcript variant X1	ENSSSCG00000033232
LvsL+P	21.0582	10.6932	0.0297826	0.977685	WDR60	XM_021079024	XM_021079024.1	WD repeat domain 60, transcript variant X1	ENSSSCG00000038486
LvsL+P	120.788	61.3407	0.0172861	0.977557	LOC100517116	XR_299228	XR_299228.3	uncharacterized LOC100517116, transcript variant X1
LvsL+P	58.1576	29.5645	0.0363464	0.9761	FMO2	XM_021063190	XM_021063190.1	flavin containing monooxygenase 2, transcript variant X3	ENSSSCG00000015267;ENSSSCG00000015268
LvsL+P	44.9914	23.1197	0.0365581	0.960526	ZNF473	XM_021094774	XM_021094774.1	zinc finger protein 473, transcript variant X5	ENSSSCG00000037710
LvsL+P	16.6001	8.53073	0.0460783	0.960451	LOC106508920	XR_002343830	XR_002343830.1	uncharacterized LOC106508920
LvsL+P	25.1168	12.9509	0.0363552	0.955606	KLHL17	XM_021095164	XM_021095164.1	kelch like family member 17, transcript variant X3
LvsL+P	79.5237	41.0234	0.0178017	0.954939	LOC106504991	XM_013979822	XM_013979822.2	translation initiation factor IF-2-like
LvsL+P	11.9869	6.19411	0.0465081	0.952485	TRPC1	XM_021068257	XM_021068257.1	transient receptor potential cation channel subfamily C member 1, transcript variant X1	ENSSSCG00000011681
LvsL+P	17.7681	9.19364	0.0459615	0.95058	LOC102163603	XM_021097570	XM_021097570.1	zinc finger protein 665-like
LvsL+P	39.9276	20.6839	0.0269759	0.948882	DIP2A	XM_021082484	XM_021082484.1	disco interacting protein 2 homolog A, transcript variant X10
LvsL+P	361.013	187.361	0.00742619	0.946226	PNISR	XM_021079463	XM_021079463.1	PNN interacting serine and arginine rich protein, transcript variant X1	ENSSSCG00000037594
LvsL+P	21.6914	11.3043	0.0367515	0.940252	PTCH2	XM_021096764	XM_021096764.1	patched 2, transcript variant X5	ENSSSCG00000031977
LvsL+P	19.9028	10.376	0.0453183	0.939719	CADM2	XM_021071360	XM_021071360.1	cell adhesion molecule 2, transcript variant X3
LvsL+P	98.7935	51.5547	0.0316774	0.938311	SLC38A4	XM_021092580	XM_021092580.1	solute carrier family 38 member 4, transcript variant X1	ENSSSCG00000026597
LvsL+P	35.6394	18.6085	0.0314678	0.937514	GREB1L	XM_021096163	XM_021096163.1	growth regulation by estrogen in breast cancer 1 like	ENSSSCG00000003699
LvsL+P	14.6843	7.66753	0.0474573	0.937438	EXOC3L1	XM_003126935	XM_003126935.4	exocyst complex component 3 like 1, transcript variant X2	ENSSSCG00000002788
LvsL+P	92.1529	48.2049	0.0270424	0.934848	TRIT1	XM_021095994	XM_021095994.1	tRNA isopentenyltransferase 1, transcript variant X5	ENSSSCG00000003667
LvsL+P	109.561	57.631	0.0292293	0.926821	MAN2C1	XM_005666137	XM_005666137.2	mannosidase alpha class 2C member 1, transcript variant X2	ENSSSCG00000001881
LvsL+P	703.023	370.112	0.0216979	0.925608	AKAP9	XM_021102183	XM_021102183.1	A-kinase anchoring protein 9, transcript variant X6	ENSSSCG00000015310
LvsL+P	29.5154	15.5783	0.0381055	0.921926	SLC9A5	XM_021094077	XM_021094077.1	solute carrier family 9 member A5, transcript variant X4	ENSSSCG00000002783
LvsL+P	28.722	15.2011	0.036329	0.917981	WDR17	XM_021075880	XM_021075880.1	WD repeat domain 17, transcript variant X7	ENSSSCG00000015766
LvsL+P	75.1438	39.8166	0.0199917	0.916284	RBM41	XM_013983724	XM_013983724.2	RNA binding motif protein 41, transcript variant X1	ENSSSCG00000012556
LvsL+P	16.4161	8.70675	0.0420758	0.914909	CTTNBP2	XM_021078653	XM_021078653.1	cortactin binding protein 2, transcript variant X1	ENSSSCG00000016625
LvsL+P	51.5062	27.6106	0.0366124	0.899524	LVRN	XM_013995045	XM_013995045.2	laeverin, transcript variant X2	ENSSSCG00000014221
LvsL+P	37.5853	20.1496	0.0285447	0.899419	TRMT11	XM_013992581	XM_013992581.2	tRNA methyltransferase 11 homolog, transcript variant X3	ENSSSCG00000004220
LvsL+P	545.242	292.937	0.00249598	0.896309	CLK1	XM_021074508	XM_021074508.1	CDC like kinase 1, transcript variant X1	ENSSSCG00000016095
LvsL+P	29.6019	15.9176	0.0406086	0.895064	NOXRED1	XM_013989197	XM_013989197.2	NADP dependent oxidoreductase domain containing 1, transcript variant X2	ENSSSCG00000030069
LvsL+P	15.8077	8.50042	0.0418431	0.895018	CCDC66	XM_021068981	XM_021068981.1	coiled-coil domain containing 66, transcript variant X1	ENSSSCG00000021439
LvsL+P	36.2009	19.4727	0.0430264	0.894577	LOC100516643	XR_002337514	XR_002337514.1
LvsL+P	34.899	18.826	0.0364705	0.890462	ZNF518A	XM_013983638	XM_013983638.2	zinc finger protein 518A, transcript variant X10
LvsL+P	22.2634	12.0215	0.0364268	0.889052	LOC110260761	XR_002344150	XR_002344150.1	uncharacterized LOC110260761
LvsL+P	21.176	11.4584	0.0331469	0.88603	PLA2G4B	NM_001204400	NM_001204400.1	phospholipase A2 group IVB
LvsL+P	14.2599	7.71769	0.0461477	0.885727	LOC106509733	XR_002342494	XR_002342494.1	uncharacterized LOC106509733, transcript variant X5	ENSSSCG00000035273
LvsL+P	8.93427	4.84209	0.0423597	0.883718	ACRBP	XM_003126533	XM_003126533.4	acrosin binding protein	ENSSSCG00000000700
LvsL+P	25.8909	14.037	0.0383125	0.883208	DZIP3	XM_021070424	XM_021070424.1	DAZ interacting zinc finger protein 3, transcript variant X7	ENSSSCG00000011940
LvsL+P	21.7751	11.8091	0.0359553	0.88278	ASPRV1	XM_021087405	XM_021087405.1	aspartic peptidase, retroviral-like 1, transcript variant X1	ENSSSCG00000033099
LvsL+P	44.3004	24.033	0.0305649	0.882304	CEP250	XM_001929408	XM_001929408.4	centrosomal protein 250, transcript variant X1	ENSSSCG00000021138
LvsL+P	19.4535	10.5962	0.040877	0.876484	MAP10	XM_005670971	XM_005670971.3	microtubule associated protein 10
LvsL+P	114.775	62.6496	0.0279401	0.873429	PAPD4	XM_003123752	XM_003123752.6	poly(A) RNA polymerase D4, non-canonical, transcript variant X5
LvsL+P	13.2923	7.26417	0.0413427	0.871724	RMI1	XM_005668027	XM_005668027.3	RecQ mediated genome instability 1, transcript variant X1
LvsL+P	81.3089	44.4414	0.0252859	0.87151	ZFC3H1	XM_021092001	XM_021092001.1	zinc finger C3H1-type containing	ENSSSCG00000000509
LvsL+P	67.0761	36.7077	0.0283462	0.869715	CD2AP	XM_021098032	XM_021098032.1	CD2 associated protein, transcript variant X2	ENSSSCG00000030197
LvsL+P	131.829	72.1457	0.0211426	0.86968	LOC102164640	XR_001304762	XR_001304762.2	uncharacterized LOC102164640, transcript variant X4
LvsL+P	445.712	244.6	0.0145541	0.865687	LENG8	XM_021094969	XM_021094969.1	leukocyte receptor cluster member 8, transcript variant X5	ENSSSCG00000030857
LvsL+P	36.4353	20.0186	0.0366082	0.863997	ZNF280C	XM_003135372	XM_003135372.4	zinc finger protein 280C, transcript variant X1	ENSSSCG00000012659
LvsL+P	20.1159	11.0719	0.0472974	0.861442	LNX1	XM_021101221	XM_021101221.1	ligand of numb-protein X 1, transcript variant X8	ENSSSCG00000008838
LvsL+P	12.9923	7.16158	0.0447025	0.859307	TRPM6	XM_021064975	XM_021064975.1	transient receptor potential cation channel subfamily M member 6, transcript variant X8	ENSSSCG00000005269
LvsL+P	11.3202	6.25573	0.0397248	0.855648	CNTLN	XM_021063284	XM_021063284.1	centlein, transcript variant X4	ENSSSCG00000005178
LvsL+P	21.8152	12.0709	0.036589	0.8538	HHIPL2	XM_005667921	XM_005667921.3	HHIP like 2, transcript variant X1	ENSSSCG00000010832;ENSSSCG00000010833
LvsL+P	19.8389	11.0196	0.0466144	0.848268	GUCY1A2	XM_003130093	XM_003130093.6	guanylate cyclase 1 soluble subunit alpha 2	ENSSSCG00000024613
LvsL+P	18.0952	10.0517	0.0363348	0.848159	MAP7D3	XM_005657925	XM_005657925.3	MAP7 domain containing 3, transcript variant X3	ENSSSCG00000012700
LvsL+P	16.0319	8.90907	0.0453046	0.847597	NEMP2	XM_021076065	XM_021076065.1	nuclear envelope integral membrane protein 2, transcript variant X7
LvsL+P	87.5392	48.7182	0.0203666	0.845469	TTC14	XM_001927185	XM_001927185.5	tetratricopeptide repeat domain 14, transcript variant X1
LvsL+P	30.1855	16.9027	0.0364609	0.836602	LOC106505536	XR_001300056	XR_001300056.2	uncharacterized LOC106505536
LvsL+P	24.5411	13.7529	0.0466672	0.835461	XRRA1	XM_021062500	XM_021062500.1	X-ray radiation resistance associated 1, transcript variant X10	ENSSSCG00000021702
LvsL+P	521.956	292.524	0.0138163	0.835371	PLN	NM_214213	NM_214213.1	phospholamban
LvsL+P	73.2717	41.1124	0.0293029	0.833681	LOC100739425	XM_013998461	XM_013998461.2	zinc finger protein 30 homolog, transcript variant X9	ENSSSCG00000029408
LvsL+P	21.1504	11.876	0.0405075	0.83263	LRIG3	XM_001927828	XM_001927828.6	leucine rich repeats and immunoglobulin like domains 3	ENSSSCG00000000455
LvsL+P	39.9308	22.4658	0.035939	0.829771	EFCAB7	XM_013988883	XM_013988883.2	EF-hand calcium binding domain 7, transcript variant X1	ENSSSCG00000003814
LvsL+P	20.6012	11.596	0.0424577	0.829099	TRIM59	XM_005669954	XM_005669954.3	tripartite motif containing 59, transcript variant X1	ENSSSCG00000011732
LvsL+P	6.68621	3.76693	0.0462559	0.827801	LOC110261130	XR_002344963	XR_002344963.1	uncharacterized LOC110261130
LvsL+P	62.6195	35.356	0.0225068	0.824656	PWWP2A	XM_021076910	XM_021076910.1	PWWP domain containing 2A, transcript variant X3	ENSSSCG00000017038
LvsL+P	99.5982	56.3563	0.0177747	0.821544	CDAN1	XM_021097154	XM_021097154.1	codanin 1	ENSSSCG00000004719
LvsL+P	11.1558	6.31444	0.0478964	0.821074	LRRCC1	XM_021089164	XM_021089164.1	leucine rich repeat and coiled-coil centrosomal protein 1, transcript variant X3	ENSSSCG00000006146
LvsL+P	14.4936	8.21022	0.0467458	0.81992	SYCP2	XM_021078150	XM_021078150.1	synaptonemal complex protein 2, transcript variant X1	ENSSSCG00000007529
LvsL+P	75.4834	42.773	0.0356186	0.819459	CALCRL	XM_021074680	XM_021074680.1	calcitonin receptor like receptor, transcript variant X4	ENSSSCG00000016031
LvsL+P	383.808	217.506	0.016185	0.819329	CEP85L	XM_003121248	XM_003121248.5	centrosomal protein 85 like	ENSSSCG00000004249
LvsL+P	65.7799	37.4068	0.0282041	0.814345	MSANTD2	XM_003130028	XM_003130028.4	Myb/SANT DNA binding domain containing 2, transcript variant X2	ENSSSCG00000015201
LvsL+P	97.0058	55.1656	0.0194771	0.814302	RNPC3	XM_013997339	XM_013997339.2	RNA binding region (RNP1, RRM) containing 3, transcript variant X1
LvsL+P	39.7137	22.6086	0.0492082	0.812768	ZNF10	XM_021072890	XM_021072890.1	zinc finger protein 10, transcript variant X2	ENSSSCG00000033616
LvsL+P	71.0705	40.4864	0.0354818	0.811814	ZNF197	XM_013981533	XM_013981533.2	zinc finger protein 197, transcript variant X7	ENSSSCG00000011304
LvsL+P	106.845	60.9035	0.0362847	0.810924	PDIK1L	XM_005665135	XM_005665135.3	PDLIM1 interacting kinase 1 like, transcript variant X3	ENSSSCG00000030660
LvsL+P	52.4791	29.9163	0.0275752	0.810813	ADPRM	XM_021066275	XM_021066275.1	ADP-ribose/CDP-alcohol diphosphatase, manganese dependent, transcript variant X3
LvsL+P	62.2909	35.5874	0.0303372	0.807657	CETN3	XM_003123777	XM_003123777.3	centrin 3
LvsL+P	80.5731	46.0324	0.0365872	0.807647	LOC106510102	XM_021089444	XM_021089444.1	uncharacterized LOC106510102, transcript variant X1
LvsL+P	177.89	101.985	0.0458269	0.802633	MUSK	XM_021074436	XM_021074436.1	muscle associated receptor tyrosine kinase, transcript variant X1	ENSSSCG00000005456
LvsL+P	78.4539	44.999	0.0301879	0.801953	LOC100620498	XM_021094820	XM_021094820.1	uncharacterized LOC100620498, transcript variant X11
LvsL+P	54.5158	31.381	0.0368235	0.796783	RIPOR3	XM_005673005	XM_005673005.3	RIPOR family member 3, transcript variant X1	ENSSSCG00000007470
LvsL+P	25.3707	14.6046	0.0375284	0.796743	LOC100516424	XM_021084715	XM_021084715.1	uncharacterized LOC100516424, transcript variant X8
LvsL+P	56.2657	32.4103	0.0277366	0.795803	FMR1	XM_005673954	XM_005673954.3	fragile X mental retardation 1, transcript variant X2	ENSSSCG00000012727
LvsL+P	876.344	504.937	0.00481328	0.795395	ATP1B4	XM_005673853	XM_005673853.3	ATPase Na+/K+ transporting family member beta 4, transcript variant X1	ENSSSCG00000012606
LvsL+P	830.781	479.35	0.00645562	0.793389	SLC12A2	XM_003123899	XM_003123899.5	solute carrier family 12 member 2, transcript variant X1	ENSSSCG00000014255
LvsL+P	35.9077	20.7232	0.0366292	0.793045	CEP97	XM_021070500	XM_021070500.1	centrosomal protein 97	ENSSSCG00000011949
LvsL+P	34.0336	19.6495	0.0461973	0.792469	PROX1	XM_005656755	XM_005656755.3	prospero homeobox 1, transcript variant X8	ENSSSCG00000015584
LvsL+P	45.418	26.231	0.0366933	0.791988	MCF2L	XM_021065972	XM_021065972.1	MCF.2 cell line derived transforming sequence like, transcript variant X26	ENSSSCG00000021158
LvsL+P	135.267	78.1377	0.0205243	0.791723	CCDC186	XM_001927027	XM_001927027.7	coiled-coil domain containing 186	ENSSSCG00000010648
LvsL+P	126.35	73.1309	0.0270084	0.788879	PHC3	XM_021069777	XM_021069777.1	polyhomeotic homolog 3, transcript variant X1	ENSSSCG00000030467
LvsL+P	43.7304	25.3391	0.0364811	0.787273	APBB3	XM_003124011	XM_003124011.4	amyloid beta precursor protein binding family B member 3, transcript variant X4	ENSSSCG00000014365
LvsL+P	36.0721	20.9239	0.0364582	0.78573	ABCC10	XM_021098753	XM_021098753.1	ATP binding cassette subfamily C member 10, transcript variant X1	ENSSSCG00000001680
LvsL+P	65.537	38.0496	0.0364399	0.78443	USP45	XM_013992722	XM_013992722.2	ubiquitin specific peptidase 45, transcript variant X2	ENSSSCG00000004351
LvsL+P	125.492	73.0668	0.0182383	0.780313	LSM5	XM_005673272	XM_005673272.3	LSM5 homolog, U6 small nuclear RNA and mRNA degradation associated, transcript variant X1	ENSSSCG00000026064
LvsL+P	308.702	179.788	0.0077194	0.779917	BTAF1	XM_003359291	XM_003359291.5	B-TFIID TATA-box binding protein associated factor 1, transcript variant X1	ENSSSCG00000010467
LvsL+P	786.223	458.044	0.00208776	0.779453	RORA	XM_021073474	XM_021073474.1	RAR related orphan receptor A, transcript variant X1
LvsL+P	52.994	30.8771	0.0364253	0.779291	FAM185A	XM_021102564	XM_021102564.1	family with sequence similarity 185 member A, transcript variant X5	ENSSSCG00000015414
LvsL+P	32.5422	18.9864	0.0379895	0.777345	ZNF331	XM_021097273	XM_021097273.1	zinc finger protein 331, transcript variant X5	ENSSSCG00000031793
LvsL+P	18.0305	10.537	0.0465429	0.774973	MIR133A-2	NR_049174	NR_049174.1	ncRNA	ENSSSCG00000026111
LvsL+P	125.315	73.3007	0.0213314	0.773658	LARP7	NM_001243815	NM_001243815.2	La ribonucleoprotein domain family member 7	ENSSSCG00000009119
LvsL+P	43.3746	25.4002	0.0383054	0.77201	AFG1L	XM_021090788	XM_021090788.1	AFG1 like ATPase, transcript variant X1	ENSSSCG00000040199
LvsL+P	90.8824	53.2662	0.0366337	0.770781	LOC100627949	XR_002339946	XR_002339946.1	transposon Tf2-1 polyprotein
LvsL+P	248.259	145.521	0.0162698	0.770623	TAF1	XM_021079951	XM_021079951.1	TATA-box binding protein associated factor 1, transcript variant X2	ENSSSCG00000027115
LvsL+P	106.236	62.2818	0.0178008	0.770383	PAXBP1	XM_003132753	XM_003132753.5	PAX3 and PAX7 binding protein 1	ENSSSCG00000012037
LvsL+P	21.5239	12.622	0.0421419	0.769995	IFT74	XM_013986009	XM_013986009.2	intraflagellar transport 74, transcript variant X3	ENSSSCG00000005124
LvsL+P	12.7607	7.49391	0.0409308	0.767918	RBMS3	XM_021069971	XM_021069971.1	RNA binding motif single stranded interacting protein 3, transcript variant X2	ENSSSCG00000036381
LvsL+P	21.5233	12.6625	0.0364923	0.76534	TBX18	XM_001926951	XM_001926951.4	T-box 18	ENSSSCG00000004290
LvsL+P	50.1881	29.5859	0.0278154	0.762433	HAUS6	XM_013993527	XM_013993527.2	HAUS augmin like complex subunit 6, transcript variant X2	ENSSSCG00000005173
LvsL+P	72.4509	42.7183	0.0366348	0.762149	LMBRD2	XM_021076992	XM_021076992.1	LMBR1 domain containing 2, transcript variant X10	ENSSSCG00000016834
LvsL+P	83.4739	49.237	0.02068	0.761583	RIF1	XM_021076097	XM_021076097.1	replication timing regulatory factor 1, transcript variant X4	ENSSSCG00000016395
LvsL+P	138.188	81.5521	0.0326447	0.760837	SLC4A7	XM_021071464	XM_021071464.1	solute carrier family 4 member 7, transcript variant X3	ENSSSCG00000011218
LvsL+P	29.5057	17.4168	0.039799	0.760513	TBC1D12	XM_005657433	XM_005657433.3	TBC1 domain family member 12, transcript variant X3	ENSSSCG00000010485
LvsL+P	2114.6	1248.46	9.99201e-15	0.760232	MBNL1	XM_021069664	XM_021069664.1	muscleblind like splicing regulator 1, transcript variant X38	ENSSSCG00000011720
LvsL+P	69.8648	41.2532	0.0267925	0.76006	SNX4	XM_021070204	XM_021070204.1	sorting nexin 4, transcript variant X2	ENSSSCG00000036828
LvsL+P	203.281	120.053	0.0214502	0.759806	TEX9	NM_001244599	NM_001244599.1	testis expressed 9	ENSSSCG00000004602
LvsL+P	208.841	123.394	0.0177907	0.759135	EGFR	NM_214007	NM_214007.1	epidermal growth factor receptor	ENSSSCG00000022126
LvsL+P	177.771	105.51	0.0350075	0.752638	SLC2A3	XM_021092391	XM_021092391.1	solute carrier family 2 member 3, transcript variant X1	ENSSSCG00000022925
LvsL+P	34.1923	20.3602	0.0418722	0.747924	LOC106508676	XR_002345352	XR_002345352.1	zinc finger protein 665
LvsL+P	60.6791	36.1408	0.036526	0.747571	KBTBD3	XM_003129820	XM_003129820.4	kelch repeat and BTB domain containing 3, transcript variant X1	ENSSSCG00000014999
LvsL+P	29.366	17.5343	0.0448421	0.743972	CCDC82	XM_021062697	XM_021062697.1	coiled-coil domain containing 82, transcript variant X8	ENSSSCG00000014972
LvsL+P	71.2115	42.5463	0.0300102	0.743075	STARD9	XM_021097164	XM_021097164.1	StAR related lipid transfer domain containing 9	ENSSSCG00000022039
LvsL+P	58.3053	34.8904	0.0333386	0.740799	DGKH	XM_021065624	XM_021065624.1	diacylglycerol kinase eta	ENSSSCG00000009431
LvsL+P	41.6054	24.8985	0.0363505	0.740712	MIS18BP1	XM_021101228	XM_021101228.1	MIS18 binding protein 1, transcript variant X3	ENSSSCG00000004999
LvsL+P	50.7476	30.371	0.0334133	0.740644	ZNF354A	XM_021084345	XM_021084345.1	zinc finger protein 354A, transcript variant X1	ENSSSCG00000036688
LvsL+P	65.1162	38.996	0.0309864	0.739693	NBEAL1	XM_021075105	XM_021075105.1	neurobeachin like 1, transcript variant X3	ENSSSCG00000016118
LvsL+P	32.1632	19.2623	0.046292	0.739629	LOC102160213	XR_002338400	XR_002338400.1
LvsL+P	58.6966	35.2114	0.0324118	0.737234	OTUD6B	XM_003125574	XM_003125574.4	OTU domain containing 6B	ENSSSCG00000006120
LvsL+P	72.6666	43.6785	0.036562	0.734369	ULK3	XM_021099044	XM_021099044.1	unc-51 like kinase 3, transcript variant X6	ENSSSCG00000001898
LvsL+P	539.762	324.848	0.0273825	0.73256	VEGFA	XM_013977975	XM_013977975.1	vascular endothelial growth factor A, transcript variant X1	ENSSSCG00000001695
LvsL+P	226.381	136.498	0.0175812	0.729875	LOC100513362	XM_005664913	XM_005664913.3	zinc finger protein 211-like, transcript variant X1	ENSSSCG00000033601
LvsL+P	201.879	121.736	0.018293	0.729737	NKTR	XM_005669406	XM_005669406.3	natural killer cell triggering receptor, transcript variant X3	ENSSSCG00000011284
LvsL+P	103.094	62.4408	0.0362253	0.723399	DECR2	XM_005655126	XM_005655126.3	2,4-dienoyl-CoA reductase 2, transcript variant X3	ENSSSCG00000007987
LvsL+P	32.1089	19.4743	0.0479928	0.721396	ZNF572	XM_021088933	XM_021088933.1	zinc finger protein 572
LvsL+P	148.507	90.0802	0.0271906	0.721251	MTR	XM_021073435	XM_021073435.1	5-methyltetrahydrofolate-homocysteine methyltransferase, transcript variant X2	ENSSSCG00000010143
LvsL+P	34.8407	21.1597	0.0481687	0.719451	LOC100517751	XM_021083746	XM_021083746.1	zinc finger protein 709-like, transcript variant X1
LvsL+P	222.045	134.986	0.0241312	0.718043	ESCO1	XM_021096164	XM_021096164.1	establishment of sister chromatid cohesion N-acetyltransferase 1, transcript variant X2	ENSSSCG00000003700
LvsL+P	61.8282	37.5974	0.0366431	0.717634	KRR1	XM_003126388	XM_003126388.4	KRR1, small subunit processome component homolog	ENSSSCG00000033524
LvsL+P	46.5473	28.3813	0.0458012	0.713757	LOC100516390	XM_021064875	XM_021064875.1	ankyrin repeat domain-containing protein 26, transcript variant X6	ENSSSCG00000011068
LvsL+P	105.662	64.4523	0.0315962	0.713156	KLHL28	XM_021101177	XM_021101177.1	kelch like family member 28, transcript variant X1
LvsL+P	465.891	285.108	0.0070314	0.708484	TMEM106B	XM_003130176	XM_003130176.4	transmembrane protein 106B, transcript variant X1	ENSSSCG00000032740;ENSSSCG00000037256
LvsL+P	40.8544	25.0454	0.0469114	0.705945	SMUG1	XM_021091738	XM_021091738.1	single-strand-selective monofunctional uracil-DNA glycosylase 1, transcript variant X5
LvsL+P	26.4535	16.2195	0.0494743	0.705728	LOC110261048	XM_021094984	XM_021094984.1	uncharacterized LOC110261048, transcript variant X5	ENSSSCG00000032594
LvsL+P	203.905	125.275	0.0233159	0.702801	LOC100739755	XM_005653791	XM_005653791.3	cytochrome c oxidase protein 20 homolog	ENSSSCG00000039618
LvsL+P	62.4915	38.4243	0.0369223	0.701642	ETNK1	XM_021092211	XM_021092211.1	ethanolamine kinase 1	ENSSSCG00000039397
LvsL+P	714.518	439.966	0.0190067	0.699577	FKBP5	XM_021098051	XM_021098051.1	FK506 binding protein 5, transcript variant X4	ENSSSCG00000001549
LvsL+P	41.1124	25.3324	0.0395671	0.698591	BAG4	XM_013984080	XM_013984080.2	BCL2 associated athanogene 4	ENSSSCG00000034468
LvsL+P	25.8387	15.9311	0.0483406	0.697692	WDR62	XM_021093223	XM_021093223.1	WD repeat domain 62, transcript variant X3	ENSSSCG00000002923
LvsL+P	138.062	85.1962	0.0284744	0.696451	LOC100514147	XR_002336783	XR_002336783.1	small regulatory polypeptide of amino acid response, transcript variant X3
LvsL+P	40.0364	24.7102	0.0432791	0.696207	ITGB8	XM_021101903	XM_021101903.1	integrin subunit beta 8, transcript variant X3	ENSSSCG00000015375
LvsL+P	85.1822	52.6833	0.0363296	0.693206	DMTF1	XM_021063471	XM_021063471.1	cyclin D binding myb like transcription factor 1, transcript variant X8	ENSSSCG00000015393
LvsL+P	100.827	62.3839	0.0382641	0.692638	FANCG	XM_003121983	XM_003121983.6	Fanconi anemia complementation group G, transcript variant X2	ENSSSCG00000005303;ENSSSCG00000034874
LvsL+P	113.485	70.2296	0.0346657	0.692349	LRIG2	XM_021090738	XM_021090738.1	leucine rich repeats and immunoglobulin like domains 2, transcript variant X5
LvsL+P	55.7259	34.494	0.0452681	0.692006	FRS2	XM_021091057	XM_021091057.1	fibroblast growth factor receptor substrate 2, transcript variant X3	ENSSSCG00000000493
LvsL+P	79.7071	49.3477	0.0366274	0.691725	ZDHHC2	XM_021077422	XM_021077422.1	zinc finger DHHC-type containing 2, transcript variant X3	ENSSSCG00000006982
LvsL+P	74.4624	46.1277	0.0349005	0.69088	PLEKHG3	XM_005666312	XM_005666312.3	pleckstrin homology and RhoGEF domain containing G3, transcript variant X2	ENSSSCG00000002276
LvsL+P	182.776	113.289	0.0349261	0.690073	LOC106509550	XR_001307183	XR_001307183.2	uncharacterized LOC106509550
LvsL+P	92.543	57.3728	0.0283308	0.689757	SACM1L	XM_003358405	XM_003358405.5	SAC1 suppressor of actin mutations 1 like (yeast), transcript variant X1	ENSSSCG00000027176
LvsL+P	179.84	111.601	0.0193782	0.688361	MOCS2	XM_021076548	XM_021076548.1	molybdenum cofactor synthesis 2, transcript variant X1	ENSSSCG00000016888
LvsL+P	31.7702	19.7473	0.0460155	0.686019	EPB41L5	XM_021075141	XM_021075141.1	erythrocyte membrane protein band 4.1 like 5, transcript variant X3	ENSSSCG00000039185
LvsL+P	64.3216	40.0515	0.047182	0.683449	RNF125	XM_003127888	XM_003127888.5	ring finger protein 125, transcript variant X1	ENSSSCG00000003729
LvsL+P	89.4874	55.7872	0.0457106	0.681749	IKZF2	XM_021076006	XM_021076006.1	IKAROS family zinc finger 2, transcript variant X38	ENSSSCG00000016164
LvsL+P	122.788	76.5917	0.0472693	0.680911	C17H8orf4	XM_003360552	XM_003360552.4	chromosome 17 C8orf4 homolog	ENSSSCG00000032320
LvsL+P	915.364	571.377	0.00656768	0.679903	SLC7A2	XM_021077148	XM_021077148.1	solute carrier family 7 member 2, transcript variant X2	ENSSSCG00000006987
LvsL+P	53.5281	33.4588	0.0400429	0.677912	ZMAT3	XM_021069853	XM_021069853.1	zinc finger matrin-type 3, transcript variant X4	ENSSSCG00000033860
LvsL+P	53.8465	33.6697	0.0495584	0.677403	EFCAB8	XM_013985255	XM_013985255.2	EF-hand calcium binding domain 8, transcript variant X1	ENSSSCG00000034812
LvsL+P	56.1523	35.116	0.0416206	0.677218	ZNF770	XM_013993206	XM_013993206.2	zinc finger protein 770, transcript variant X1	ENSSSCG00000004799
LvsL+P	426.344	266.74	0.00629437	0.676586	FAM214A	XM_021095179	XM_021095179.1	family with sequence similarity 214 member A, transcript variant X4	ENSSSCG00000004617
LvsL+P	186.115	116.482	0.0245675	0.67608	ITGAV	XM_021074688	XM_021074688.1	integrin subunit alpha V, transcript variant X3	ENSSSCG00000016027
LvsL+P	1616.74	1012.51	0	0.675149	SF3B1	XM_001928794	XM_001928794.4	splicing factor 3b subunit 1, transcript variant X1
LvsL+P	81.2746	50.9017	0.0363423	0.67509	SMC4	XM_005669952	XM_005669952.3	structural maintenance of chromosomes 4, transcript variant X3	ENSSSCG00000011731
LvsL+P	63.5157	39.8158	0.0351507	0.673771	DGKE	XM_005656963	XM_005656963.3	diacylglycerol kinase epsilon, transcript variant X1	ENSSSCG00000017615
LvsL+P	62.2621	39.0858	0.0459064	0.671708	ESF1	XM_001926068	XM_001926068.6	ESF1 nucleolar pre-rRNA processing protein homolog	ENSSSCG00000007077
LvsL+P	133.163	83.6631	0.0304737	0.67053	BDP1	XM_005672526	XM_005672526.3	B double prime 1, subunit of RNA polymerase III transcription initiation factor IIIB, transcript variant X1	ENSSSCG00000016968
LvsL+P	42.4979	26.7182	0.0495233	0.669566	ZNF527	XM_013998435	XM_013998435.2	zinc finger protein 527, transcript variant X1	ENSSSCG00000021741
LvsL+P	57.555	36.2135	0.0372819	0.668413	CCDC81	XM_021062609	XM_021062609.1	coiled-coil domain containing 81	ENSSSCG00000014917
LvsL+P	164.592	103.593	0.0213927	0.667966	TRPM7	XM_021095614	XM_021095614.1	transient receptor potential cation channel subfamily M member 7, transcript variant X4	ENSSSCG00000004636
LvsL+P	1466.6	923.26	0.00116602	0.667665	ROCK2	XM_021087837	XM_021087837.1	Rho associated coiled-coil containing protein kinase 2, transcript variant X10	ENSSSCG00000008629
LvsL+P	82.8531	52.1842	0.0365811	0.666943	ABHD18	XM_013978904	XM_013978904.2	abhydrolase domain containing 18	ENSSSCG00000009074
LvsL+P	32.6359	20.5848	0.0490937	0.664879	PDE1A	XM_021075596	XM_021075596.1	phosphodiesterase 1A, transcript variant X11	ENSSSCG00000023924
LvsL+P	47.2611	29.811	0.0402443	0.664808	ZNF558	XM_003123168	XM_003123168.4	zinc finger protein 558, transcript variant X2	ENSSSCG00000029035
LvsL+P	587.543	370.99	0.00717654	0.663313	NDUFA5	XM_003134727	XM_003134727.3	NADH:ubiquinone oxidoreductase subunit A5, transcript variant X1	ENSSSCG00000037869
LvsL+P	2378.94	1503.92	0.0151062	0.661592	DUSP1	XM_021076556	XM_021076556.1	dual specificity phosphatase 1, transcript variant X1	ENSSSCG00000016991
LvsL+P	138.986	88.2349	0.0276566	0.655515	LIN7C	XM_003122904	XM_003122904.4	lin-7 homolog C, crumbs cell polarity complex component
LvsL+P	791.17	502.814	0.0277974	0.653962	LOC102165734	XM_021065901	XM_021065901.1	putative methyltransferase-like protein 21E pseudogene, transcript variant X2
LvsL+P	144.538	91.8782	0.0209989	0.653651	ZDHHC17	XM_021092815	XM_021092815.1	zinc finger DHHC-type containing 17, transcript variant X1	ENSSSCG00000000952
LvsL+P	197.593	125.613	0.0200445	0.653549	LUC7L	XM_013987737	XM_013987737.2	LUC7 like, transcript variant X2	ENSSSCG00000007979
LvsL+P	219.071	139.475	0.0257557	0.651389	TMEM65	XM_021088951	XM_021088951.1	transmembrane protein 65, transcript variant X1	ENSSSCG00000034048
LvsL+P	660.692	421.005	0.0179062	0.650142	LOC106505720	XR_001300385	XR_001300385.2	uncharacterized LOC106505720, transcript variant X1
LvsL+P	226.319	144.312	0.0276054	0.64917	SAT1	NM_214358	NM_214358.1	spermidine/spermine N1-acetyltransferase 1
LvsL+P	51.1712	32.6658	0.0402626	0.64755	LOC100624963	XR_002337767	XR_002337767.1	uncharacterized LOC100624963, transcript variant X2
LvsL+P	66.1286	42.2284	0.0444308	0.64706	ZBTB1	XM_005666307	XM_005666307.2	zinc finger and BTB domain containing 1, transcript variant X1
LvsL+P	37.0491	23.6679	0.0497767	0.646508	ZBTB6	XM_005660414	XM_005660414.3	zinc finger and BTB domain containing 6, transcript variant X1	ENSSSCG00000032575
LvsL+P	49.7411	31.7772	0.0376204	0.646446	BBS5	XM_001926348	XM_001926348.6	Bardet-Biedl syndrome 5, transcript variant X1	ENSSSCG00000015931
LvsL+P	64.5615	41.2665	0.038104	0.645704	CDKN2AIP	XM_021074832	XM_021074832.1	CDKN2A interacting protein, transcript variant X2	ENSSSCG00000015779
LvsL+P	121.057	77.4006	0.0364379	0.645272	FAM126A	XM_003357473	XM_003357473.4	family with sequence similarity 126 member A, transcript variant X1	ENSSSCG00000015386
LvsL+P	285.352	182.603	0.0205496	0.644032	ARL14EP	XM_021083230	XM_021083230.1	ADP ribosylation factor like GTPase 14 effector protein, transcript variant X1	ENSSSCG00000039889
LvsL+P	232.174	148.591	0.0210072	0.643854	FGFR1OP2	XM_005664032	XM_005664032.3	FGFR1 oncogene partner 2, transcript variant X4	ENSSSCG00000000554
LvsL+P	8269.06	5303.07	0	0.640896	ANKRD23	NM_001315720	NM_001315720.1	ankyrin repeat domain 23	ENSSSCG00000008200
LvsL+P	106.828	68.5218	0.0375815	0.640654	TRPV2	XM_013980349	XM_013980349.2	transient receptor potential cation channel subfamily V member 2, transcript variant X3	ENSSSCG00000018032
LvsL+P	68.4087	43.8874	0.0452852	0.640372	MPHOSPH10	XM_021098803	XM_021098803.1	M-phase phosphoprotein 10	ENSSSCG00000004847
LvsL+P	365.857	234.857	0.0181489	0.639495	RFX7	XM_021094836	XM_021094836.1	regulatory factor X7, transcript variant X3	ENSSSCG00000004603
LvsL+P	69.6549	44.7186	0.0403307	0.639351	THAP2	XM_003126383	XM_003126383.4	THAP domain containing 2	ENSSSCG00000021270
LvsL+P	176.952	113.682	0.029299	0.638363	UBN2	XM_021079092	XM_021079092.1	ubinuclein 2, transcript variant X2	ENSSSCG00000016510
LvsL+P	194.397	124.991	0.0188502	0.637183	RAD50	XM_003354274	XM_003354274.4	RAD50 double strand break repair protein
LvsL+P	241.527	155.357	0.0219203	0.636595	EEA1	XM_021091260	XM_021091260.1	early endosome antigen 1
LvsL+P	91.9217	59.1465	0.0366935	0.636112	FAM208A	XM_003358482	XM_003358482.4	family with sequence similarity 208 member A, transcript variant X3	ENSSSCG00000024201
LvsL+P	55.9472	36.009	0.0387525	0.63571	DPY19L4	XM_021089085	XM_021089085.1	dpy-19 like 4 (C. elegans), transcript variant X1	ENSSSCG00000006098
LvsL+P	63.8278	41.1722	0.0460012	0.632515	ADAMTS20	XM_021090846	XM_021090846.1	ADAM metallopeptidase with thrombospondin type 1 motif 20, transcript variant X3	ENSSSCG00000000795
LvsL+P	42.303	27.3064	0.0487656	0.631522	ZNF605	XM_013990316	XM_013990316.2	zinc finger protein 605, transcript variant X1
LvsL+P	157.471	101.751	0.0367854	0.630047	RNF149	XM_013995949	XM_013995949.2	ring finger protein 149, transcript variant X1	ENSSSCG00000008168
LvsL+P	58.5798	37.8627	0.0451742	0.629627	BAZ2B	XM_021074758	XM_021074758.1	bromodomain adjacent to zinc finger domain 2B
LvsL+P	106.74	69.0215	0.0389672	0.628979	RSBN1	XM_021090720	XM_021090720.1	round spermatid basic protein 1	ENSSSCG00000030154
LvsL+P	1135.83	734.997	0.0160824	0.627939	GOLGA4	XM_005652395	XM_005652395.3	golgin A4	ENSSSCG00000011243
LvsL+P	198.677	128.633	0.0193702	0.627162	ITSN2	XM_021088358	XM_021088358.1	intersectin 2, transcript variant X8
LvsL+P	166.326	107.698	0.0431977	0.627029	SIM1	XM_021089944	XM_021089944.1	single-minded family bHLH transcription factor 1, transcript variant X1	ENSSSCG00000004357
LvsL+P	62.1774	40.302	0.0478143	0.625539	C8H4orf46	XM_005666666	XM_005666666.3	chromosome 8 C4orf46 homolog	ENSSSCG00000028492
LvsL+P	54.6677	35.4606	0.046744	0.624471	RBM12B	XM_003125566	XM_003125566.4	RNA binding motif protein 12B, transcript variant X1	ENSSSCG00000006110
LvsL+P	977.715	634.263	0.000424029	0.624334	CUL5	XM_005667298	XM_005667298.3	cullin 5, transcript variant X1	ENSSSCG00000029198
LvsL+P	79.1265	51.3721	0.0447161	0.623176	SMC5	XM_021064741	XM_021064741.1	structural maintenance of chromosomes 5, transcript variant X1	ENSSSCG00000005255
LvsL+P	81.6365	53.0185	0.0367381	0.622717	GUF1	XM_021101163	XM_021101163.1	GUF1 homolog, GTPase, transcript variant X3	ENSSSCG00000008807
LvsL+P	223.04	144.886	0.020014	0.622388	DUSP11	XM_003125007	XM_003125007.6	dual specificity phosphatase 11, transcript variant X1	ENSSSCG00000008298
LvsL+P	379.284	246.7	0.0192951	0.62052	SRSF6	NM_001077217	NM_001077217.1	serine and arginine rich splicing factor 6
LvsL+P	610.2	396.976	0.0271256	0.62023	UACA	XM_021100801	XM_021100801.1	uveal autoantigen with coiled-coil domains and ankyrin repeats, transcript variant X2	ENSSSCG00000004973
LvsL+P	38.0282	24.7587	0.0404378	0.619134	TMEM161B	XM_003123774	XM_003123774.5	transmembrane protein 161B, transcript variant X1	ENSSSCG00000014148
LvsL+P	302.26	197.011	0.015597	0.617508	ZRANB2	XM_013988867	XM_013988867.2	zinc finger RANBP2-type containing 2, transcript variant X1	ENSSSCG00000003787
LvsL+P	1566.05	1021.32	0.0071348	0.616699	DDX5	XM_021066761	XM_021066761.1	DEAD-box helicase 5, transcript variant X3	ENSSSCG00000032092
LvsL+P	198.259	129.34	0.0280138	0.616217	SLCO5A1	XM_005663031	XM_005663031.3	solute carrier organic anion transporter family member 5A1
LvsL+P	103.329	67.4438	0.0392498	0.615482	TRIP11	XM_021099621	XM_021099621.1	thyroid hormone receptor interactor 11, transcript variant X1	ENSSSCG00000002445
LvsL+P	846.048	553.059	0.00304409	0.613306	OGT	XM_005673713	XM_005673713.3	O-linked N-acetylglucosamine (GlcNAc) transferase, transcript variant X3	ENSSSCG00000012403
LvsL+P	206.695	135.191	0.0286771	0.612502	BORCS7	XM_013990481	XM_013990481.2	BLOC-1 related complex subunit 7, transcript variant X1	ENSSSCG00000038633
LvsL+P	34.9549	22.8651	0.0483759	0.612348	DNAL1	XM_001926259	XM_001926259.5	dynein axonemal light chain 1	ENSSSCG00000039469
LvsL+P	112.261	73.4425	0.0389867	0.612167	NARFL	XM_013995763	XM_013995763.2	nuclear prelamin A recognition factor like	ENSSSCG00000008002
LvsL+P	752.693	492.426	0.03117	0.612153	DNAJB1	NM_001244430	NM_001244430.1	DnaJ heat shock protein family (Hsp40) member B1	ENSSSCG00000013784
LvsL+P	281.011	184.117	0.0174949	0.610001	SRSF11	NM_001044587	NM_001044587.1	serine and arginine rich splicing factor 11	ENSSSCG00000003791
LvsL+P	155.906	102.27	0.0356691	0.60829	FAM13B	XM_021084803	XM_021084803.1	family with sequence similarity 13 member B, transcript variant X2	ENSSSCG00000029125
LvsL+P	106.24	69.8337	0.0467524	0.605328	LOC100627868	XR_300503	XR_300503.3	uncharacterized LOC100627868
LvsL+P	37.3501	24.5559	0.0424213	0.605042	GIN1	XM_005654992	XM_005654992.3	gypsy retrotransposon integrase 1, transcript variant X1	ENSSSCG00000025287
LvsL+P	186.958	122.945	0.0363603	0.604701	PPFIBP2	XM_021062284	XM_021062284.1	PPFIA binding protein 2, transcript variant X4	ENSSSCG00000014598
LvsL+P	231.469	152.361	0.019983	0.603324	UBXN7	XM_021070161	XM_021070161.1	UBX domain protein 7	ENSSSCG00000021380
LvsL+P	40.936	26.9802	0.0485561	0.60147	KIF3A	XM_005661644	XM_005661644.2	kinesin family member 3A, transcript variant X3	ENSSSCG00000014283
LvsL+P	70.7842	46.6646	0.0430565	0.6011	UVSSA	XM_021100883	XM_021100883.1	UV stimulated scaffold protein A, transcript variant X6	ENSSSCG00000037035
LvsL+P	137.248	90.5095	0.0364735	0.60064	MAP3K2	XM_003359437	XM_003359437.5	mitogen-activated protein kinase kinase kinase 2, transcript variant X1	ENSSSCG00000030354
LvsL+P	107.273	70.8263	0.0363954	0.598926	COASY	XM_021066182	XM_021066182.1	Coenzyme A synthase, transcript variant X2
LvsL+P	240.706	158.975	0.0291501	0.598468	TNRC6A	XM_021081315	XM_021081315.1	trinucleotide repeat containing 6A, transcript variant X1
LvsL+P	59.1507	39.0702	0.0393646	0.598326	LOC102158443	XM_013998899	XM_013998899.2	zinc finger protein 606, transcript variant X5	ENSSSCG00000003995
LvsL+P	103.274	68.2602	0.0366878	0.597356	ATM	XM_021101936	XM_021101936.1	ATM serine/threonine kinase, transcript variant X14	ENSSSCG00000025606
LvsL+P	1883.75	1245.43	0.0109081	0.596961	DDIT4L	XM_013979005	XM_013979005.2	DNA damage inducible transcript 4 like, transcript variant X1	ENSSSCG00000025240
LvsL+P	237.785	157.256	0.0272807	0.596542	U2SURP	XM_013982108	XM_013982108.2	U2 snRNP associated SURP domain containing, transcript variant X1	ENSSSCG00000011684
LvsL+P	83.2799	55.0906	0.0372174	0.596162	USP54	XM_021072539	XM_021072539.1	ubiquitin specific peptidase 54, transcript variant X2	ENSSSCG00000010302
LvsL+P	81.0939	53.6562	0.0382008	0.595848	CCDC88A	XM_021087519	XM_021087519.1	coiled-coil domain containing 88A, transcript variant X2	ENSSSCG00000008406
LvsL+P	923.693	611.202	0.00635572	0.595765	RBM5	XM_005669588	XM_005669588.3	RNA binding motif protein 5, transcript variant X1	ENSSSCG00000011395
LvsL+P	58.7868	38.9535	0.0463137	0.59374	CEP83	XM_021092763	XM_021092763.1	centrosomal protein 83, transcript variant X4	ENSSSCG00000024563
LvsL+P	46.6074	30.921	0.0462948	0.59197	MINDY2	XM_021094542	XM_021094542.1	MINDY lysine 48 deubiquitinase 2, transcript variant X1	ENSSSCG00000024131
LvsL+P	106.927	70.966	0.0443098	0.591419	SHANK3	XM_021091270	XM_021091270.1	SH3 and multiple ankyrin repeat domains 3, transcript variant X4	ENSSSCG00000031925
LvsL+P	64.1591	42.5951	0.0464081	0.590969	PUS10	XM_021087518	XM_021087518.1	pseudouridylate synthase 10	ENSSSCG00000008385
LvsL+P	129.3	85.86	0.0382179	0.590664	NOTCH4	NM_001123147	NM_001123147.1	notch 4	ENSSSCG00000001440
LvsL+P	400.273	266.152	0.0168032	0.588732	RSRC2	XM_013982805	XM_013982805.2	arginine and serine rich coiled-coil 2, transcript variant X6	ENSSSCG00000009791
LvsL+P	44.8168	29.8145	0.0481267	0.588025	CCDC61	XM_005664611	XM_005664611.3	coiled-coil domain containing 61, transcript variant X3	ENSSSCG00000003100
LvsL+P	212.803	141.68	0.0337708	0.586886	AGO3	XM_021093288	XM_021093288.1	argonaute 3, RISC catalytic component, transcript variant X1	ENSSSCG00000003630
LvsL+P	320.156	213.223	0.0366458	0.586414	REV3L	XM_021091238	XM_021091238.1	REV3 like, DNA directed polymerase zeta catalytic subunit, transcript variant X1	ENSSSCG00000025703
LvsL+P	549.387	365.946	0.0394662	0.586194	SLC25A36	NM_001244793	NM_001244793.1	solute carrier family 25 member 36	ENSSSCG00000036855
LvsL+P	176.343	117.474	0.0212681	0.586052	SREK1	XM_021077031	XM_021077031.1	splicing regulatory glutamic acid and lysine rich protein 1, transcript variant X5	ENSSSCG00000032726
LvsL+P	234.37	156.331	0.0350253	0.584188	WSB1	XM_021067462	XM_021067462.1	WD repeat and SOCS box containing 1, transcript variant X1	ENSSSCG00000017752
LvsL+P	70.4739	47.0614	0.0410987	0.582545	C5H12orf29	XM_005655718	XM_005655718.3	chromosome 5 C12orf29 homolog, transcript variant X1	ENSSSCG00000000925
LvsL+P	177.638	118.64	0.0275893	0.582346	SUB1	XM_021076608	XM_021076608.1	SUB1 homolog, transcriptional regulator	ENSSSCG00000032650
LvsL+P	47.9069	32.0178	0.0498099	0.581361	COMMD8	XM_021100563	XM_021100563.1	COMM domain containing 8, transcript variant X1	ENSSSCG00000033373
LvsL+P	988.861	660.968	0.00636881	0.581187	SMG1	XM_021086547	XM_021086547.1	SMG1, nonsense mediated mRNA decay associated PI3K related kinase, transcript variant X1	ENSSSCG00000032531
LvsL+P	204.571	136.939	0.0267753	0.579065	LYRM2	XM_003121299	XM_003121299.4	LYR motif containing 2	ENSSSCG00000004324
LvsL+P	85.0071	56.908	0.0416755	0.578953	SVIP	XM_003353923	XM_003353923.4	small VCP interacting protein	ENSSSCG00000039613
LvsL+P	279.43	187.081	0.027601	0.578828	CIRBP	XM_021079410	XM_021079410.1	cold inducible RNA binding protein, transcript variant X16	ENSSSCG00000013427
LvsL+P	165.806	111.041	0.0428447	0.578408	RHOF	XM_021071816	XM_021071816.1	ras homolog family member F, filopodia associated, transcript variant X1	ENSSSCG00000009807
LvsL+P	393.749	263.697	0.0247994	0.578393	KMT2A	XM_021062911	XM_021062911.1	lysine methyltransferase 2A, transcript variant X1	ENSSSCG00000023324
LvsL+P	29.9115	20.0368	0.0498278	0.578043	TRADD	XM_021094050	XM_021094050.1	TNFRSF1A associated via death domain, transcript variant X4	ENSSSCG00000036321
LvsL+P	60.4775	40.5234	0.0465794	0.577644	SLC35A3	XM_005663640	XM_005663640.3	solute carrier family 35 member A3, transcript variant X1	ENSSSCG00000006871
LvsL+P	657.317	441.024	0.00809233	0.57573	NDUFB3	XM_003133578	XM_003133578.4	NADH:ubiquinone oxidoreductase subunit B3, transcript variant X2	ENSSSCG00000016100
LvsL+P	75.3162	50.5837	0.0467897	0.574287	ETAA1	XM_021087430	XM_021087430.1	ETAA1, ATR kinase activator, transcript variant X1
LvsL+P	3231.96	2170.93	0.00419656	0.574101	NEXN	XM_021096442	XM_021096442.1	nexilin F-actin binding protein, transcript variant X4	ENSSSCG00000003768
LvsL+P	75.9771	51.0432	0.0455256	0.573845	FAM217B	XM_021078156	XM_021078156.1	family with sequence similarity 217 member B, transcript variant X1	ENSSSCG00000007531
LvsL+P	132.855	89.2607	0.0367024	0.573756	C9H1orf27	XM_005653747	XM_005653747.3	chromosome 9 C1orf27 homolog, transcript variant X1
LvsL+P	125.892	84.65	0.0366125	0.572606	PPIG	XM_021076269	XM_021076269.1	peptidylprolyl isomerase G, transcript variant X6	ENSSSCG00000031123
LvsL+P	55.8223	37.5359	0.0478815	0.572571	TADA1	XM_001925110	XM_001925110.5	transcriptional adaptor 1, transcript variant X1	ENSSSCG00000006318
LvsL+P	459.391	309.044	0.0155472	0.571909	TMEM30A	XM_021092349	XM_021092349.1	transmembrane protein 30A, transcript variant X1	ENSSSCG00000033155
LvsL+P	160.862	108.263	0.0283134	0.571285	GTF2H3	XM_021072258	XM_021072258.1	general transcription factor IIH subunit 3, transcript variant X2	ENSSSCG00000009769;ENSSSCG00000009770
LvsL+P	1868.35	1257.52	0.0280895	0.571186	ITIH4	XM_021068515	XM_021068515.1	inter-alpha-trypsin inhibitor heavy chain family member 4, transcript variant X7	ENSSSCG00000011453
LvsL+P	176.797	119.143	0.0367144	0.569398	PHIP	XM_021092177	XM_021092177.1	pleckstrin homology domain interacting protein, transcript variant X1	ENSSSCG00000004473
LvsL+P	99.0348	66.8554	0.0365757	0.566892	C2CD5	XM_021092231	XM_021092231.1	C2 calcium dependent domain containing 5, transcript variant X22	ENSSSCG00000000570
LvsL+P	621.459	420.217	0.021576	0.564525	BTC	XM_021101433	XM_021101433.1	betacellulin, transcript variant X2	ENSSSCG00000008965
LvsL+P	301.356	204.457	0.0291667	0.55967	STRIP2	XM_003134694	XM_003134694.6	striatin interacting protein 2, transcript variant X3	ENSSSCG00000016567
LvsL+P	193.317	131.208	0.0347604	0.559115	LATS1	XM_005659149	XM_005659149.3	large tumor suppressor kinase 1	ENSSSCG00000004106
LvsL+P	98.6161	66.9915	0.0453133	0.557846	ARAP3	XM_003124002	XM_003124002.4	ArfGAP with RhoGAP domain, ankyrin repeat and PH domain 3, transcript variant X5	ENSSSCG00000014391
LvsL+P	85.3424	57.9845	0.0450779	0.557595	ANGEL2	XM_013979952	XM_013979952.2	angel homolog 2, transcript variant X1	ENSSSCG00000015588
LvsL+P	273.759	186.02	0.0179959	0.557454	TBC1D23	XM_021071307	XM_021071307.1	TBC1 domain family member 23, transcript variant X1	ENSSSCG00000030486
LvsL+P	143.294	97.685	0.0358701	0.552768	EPC2	XM_021076083	XM_021076083.1	enhancer of polycomb homolog 2, transcript variant X2	ENSSSCG00000027211
LvsL+P	78.8747	53.7703	0.0464681	0.552753	ZMYM1	XM_021095888	XM_021095888.1	zinc finger MYM-type containing 1, transcript variant X2	ENSSSCG00000034292
LvsL+P	65.7054	44.9023	0.0422367	0.549221	SNAPC5	XM_021102402	XM_021102402.1	small nuclear RNA activating complex polypeptide 5, transcript variant X3
LvsL+P	128.428	87.8777	0.0365863	0.547387	ZNF131	XM_021076671	XM_021076671.1	zinc finger protein 131, transcript variant X1	ENSSSCG00000040959
LvsL+P	134.36	92.0434	0.0480796	0.545717	COMMD10	XM_021079246	XM_021079246.1	COMM domain containing 10, transcript variant X1	ENSSSCG00000014223
LvsL+P	292.097	200.2	0.0363375	0.545008	ZFX	XM_021080656	XM_021080656.1	zinc finger protein, X-linked, transcript variant X2	ENSSSCG00000021322
LvsL+P	88.4833	60.6508	0.0476094	0.544878	RSRP1	XM_021093415	XM_021093415.1	arginine and serine rich protein 1, transcript variant X7
LvsL+P	126.215	86.5471	0.0363239	0.544331	PTAR1	XM_005654497	XM_005654497.3	protein prenyltransferase alpha subunit repeat containing 1	ENSSSCG00000005252
LvsL+P	232.323	159.324	0.0265473	0.544172	CLK4	XM_005654961	XM_005654961.3	CDC like kinase 4, transcript variant X1	ENSSSCG00000014028
LvsL+P	1785.31	1224.78	0.000761012	0.543654	COX6C	NM_001097473	NM_001097473.2	COX6C protein	ENSSSCG00000006070
LvsL+P	257.558	176.856	0.0363558	0.542325	PDE7B	XM_021087558	XM_021087558.1	phosphodiesterase 7B, transcript variant X5	ENSSSCG00000004165
LvsL+P	145.868	100.263	0.0379654	0.54087	PLOD2	XM_021069587	XM_021069587.1	procollagen-lysine,2-oxoglutarate 5-dioxygenase 2, transcript variant X2	ENSSSCG00000011689
LvsL+P	86.0834	59.1898	0.0463091	0.540387	EBF3	XM_003359401	XM_003359401.4	early B-cell factor 3, transcript variant X12	ENSSSCG00000010757
LvsL+P	99.927	68.7103	0.0473563	0.540348	ZNF76	XM_021098617	XM_021098617.1	zinc finger protein 76, transcript variant X2	ENSSSCG00000001537;ENSSSCG00000001538
LvsL+P	942.161	648.211	0.00802874	0.539511	KLHL24	XM_021069905	XM_021069905.1	kelch like family member 24, transcript variant X9	ENSSSCG00000011775
LvsL+P	59.6553	41.0481	0.0449107	0.539335	COMMD6	NM_001267850	NM_001267850.1	COMM domain containing 6	ENSSSCG00000039665
LvsL+P	116.793	80.4055	0.0381618	0.538593	AEBP2	XM_003126446	XM_003126446.5	AE binding protein 2, transcript variant X1
LvsL+P	231.57	159.684	0.0335861	0.536225	ATRX	XM_003360375	XM_003360375.5	ATRX, chromatin remodeler, transcript variant X4	ENSSSCG00000012434
LvsL+P	167.662	115.642	0.044998	0.535889	RICTOR	XM_005672429	XM_005672429.3	RPTOR independent companion of MTOR complex 2, transcript variant X1	ENSSSCG00000016853
LvsL+P	99.7283	68.7965	0.0462797	0.535668	TTC31	XM_021087337	XM_021087337.1	tetratricopeptide repeat domain 31, transcript variant X7	ENSSSCG00000008275
LvsL+P	138.136	95.3775	0.0405002	0.534367	PHACTR2	XM_021087148	XM_021087148.1	phosphatase and actin regulator 2, transcript variant X2	ENSSSCG00000004132
LvsL+P	90.9345	62.8169	0.03918	0.533674	NIN	XM_021101674	XM_021101674.1	ninein, transcript variant X18	ENSSSCG00000005022
LvsL+P	418.013	288.806	0.0215281	0.533448	PIK3CA	XM_021069859	XM_021069859.1	phosphatidylinositol-4,5-bisphosphate 3-kinase catalytic subunit alpha, transcript variant X2	ENSSSCG00000030413
LvsL+P	167.222	115.621	0.0426147	0.532363	CAV2	NM_001123091	NM_001123091.1	caveolin 2	ENSSSCG00000016635
LvsL+P	156.77	108.425	0.0365744	0.531949	SCOC	XM_003357017	XM_003357017.4	short coiled-coil protein
LvsL+P	213.275	147.627	0.0366556	0.530755	TFPI2	XM_005667609	XM_005667609.2	tissue factor pathway inhibitor 2
LvsL+P	105.14	72.8086	0.0490725	0.53013	C13H3orf38	XM_021070748	XM_021070748.1	chromosome 13 C3orf38 homolog, transcript variant X1	ENSSSCG00000034645
LvsL+P	136.557	94.5866	0.0367682	0.5298	ARID4B	XM_021074399	XM_021074399.1	AT-rich interaction domain 4B, transcript variant X1	ENSSSCG00000010156
LvsL+P	6376.5	4422.33	2.59934e-08	0.527958	PPP1R3A	XM_003360157	XM_003360157.4	protein phosphatase 1 regulatory subunit 3A	ENSSSCG00000016640
LvsL+P	102.567	71.1461	0.0425251	0.527712	THAP5	XM_003134778	XM_003134778.4	THAP domain containing 5	ENSSSCG00000038158
LvsL+P	80.2083	55.6704	0.0365444	0.526839	UTP23	XM_003481351	XM_003481351.4	UTP23, small subunit processome component	ENSSSCG00000030493
LvsL+P	238.734	165.775	0.0319886	0.526176	CCAR1	XM_021072498	XM_021072498.1	cell division cycle and apoptosis regulator 1, transcript variant X3	ENSSSCG00000010243
LvsL+P	214.785	149.529	0.0459104	0.52247	ABCA6	XM_021068088	XM_021068088.1	ATP binding cassette subfamily A member 6, transcript variant X9
LvsL+P	210.574	146.612	0.0303482	0.522327	PNN	NM_001244231	NM_001244231.1	pinin, desmosome associated protein	ENSSSCG00000022828
LvsL+P	278.874	194.206	0.0239867	0.522023	GIGYF1	XM_021086242	XM_021086242.1	GRB10 interacting GYF protein 1, transcript variant X6	ENSSSCG00000007668
LvsL+P	29939.5	20857.6	0.0178001	0.52148	XIRP2	XM_005671902	XM_005671902.2	xin actin binding repeat containing 2, transcript variant X1	ENSSSCG00000015917
LvsL+P	85.6596	59.7373	0.0496387	0.519983	ACAP2	XM_021070084	XM_021070084.1	ArfGAP with coiled-coil, ankyrin repeat and PH domains 2, transcript variant X9	ENSSSCG00000031147
LvsL+P	520.13	362.86	0.0130471	0.51946	NDUFC1	NM_001097470	NM_001097470.2	NADH:ubiquinone oxidoreductase subunit C1	ENSSSCG00000037953
LvsL+P	167.898	117.187	0.0348503	0.518775	FAM126B	XR_002339352	XR_002339352.1	family with sequence similarity 126 member B, transcript variant X15	ENSSSCG00000036339
LvsL+P	153.565	107.206	0.0363248	0.51847	LOC100512560	XR_116256	XR_116256.4	uncharacterized LOC100512560
LvsL+P	122.073	85.289	0.0443899	0.517318	MED23	XM_021087972	XM_021087972.1	mediator complex subunit 23, transcript variant X2	ENSSSCG00000004196
LvsL+P	135.33	94.696	0.0467335	0.515103	REEP3	XM_001925659	XM_001925659.6	receptor accessory protein 3	ENSSSCG00000036476
LvsL+P	98.7274	69.172	0.0445702	0.513262	SREK1IP1	XM_021076777	XM_021076777.1	SREK1 interacting protein 1, transcript variant X2
LvsL+P	148.912	104.357	0.0410924	0.512933	NAPEPLD	XM_021102562	XM_021102562.1	N-acyl phosphatidylethanolamine phospholipase D, transcript variant X5	ENSSSCG00000022903;ENSSSCG00000028444
LvsL+P	152.276	106.752	0.0403343	0.512432	TRIM23	XM_003134013	XM_003134013.5	tripartite motif containing 23, transcript variant X1	ENSSSCG00000016948
LvsL+P	739.478	518.674	0.018163	0.51168	IL6ST	XM_021076515	XM_021076515.1	interleukin 6 signal transducer, transcript variant X1	ENSSSCG00000016916
LvsL+P	253.836	178.24	0.0327898	0.510077	GBA2	NM_001258385	NM_001258385.1	glucosylceramidase beta 2	ENSSSCG00000005319
LvsL+P	122.487	86.1098	0.0434392	0.508379	ZCCHC8	XM_021072008	XM_021072008.1	zinc finger CCHC-type containing 8, transcript variant X1	ENSSSCG00000009792
LvsL+P	436.161	307.177	0.0206403	0.505793	ZBTB20	XM_021071270	XM_021071270.1	zinc finger and BTB domain containing 20, transcript variant X16
LvsL+P	181.12	127.608	0.0365634	0.505233	MDM4	XM_013989569	XM_013989569.2	MDM4, p53 regulator, transcript variant X1	ENSSSCG00000015284
LvsL+P	149.933	105.649	0.0396033	0.505033	PRRX1	XM_021090642	XM_021090642.1	paired related homeobox 1, transcript variant X1	ENSSSCG00000031503
LvsL+P	123.993	87.4261	0.0436432	0.504122	PAN3	XM_021065522	XM_021065522.1	PAN3 poly(A) specific ribonuclease subunit, transcript variant X2	ENSSSCG00000009319
LvsL+P	1000.12	705.498	0.0174121	0.503454	KTN1	XM_021085894	XM_021085894.1	kinectin 1, transcript variant X10	ENSSSCG00000005060
LvsL+P	459.008	323.988	0.0231285	0.502579	YIPF7	XM_013978640	XM_013978640.2	Yip1 domain family member 7	ENSSSCG00000008806
LvsL+P	345.226	243.956	0.021198	0.500922	GPATCH8	XM_021066861	XM_021066861.1	G-patch domain containing 8, transcript variant X1	ENSSSCG00000017357
LvsL+P	181.989	128.643	0.0453632	0.500477	ANKRD12	XM_021096065	XM_021096065.1	ankyrin repeat domain 12, transcript variant X3	ENSSSCG00000003682
LvsL+P	137.994	97.5613	0.0420847	0.50022	NSRP1	XM_003131784	XM_003131784.6	nuclear speckle splicing regulatory protein 1, transcript variant X1	ENSSSCG00000017795
LvsL+P	102.458	72.4566	0.0460505	0.499838	WDR75	XM_003133536	XM_003133536.4	WD repeat domain 75, transcript variant X2	ENSSSCG00000016036
LvsL+P	306.72	216.926	0.029227	0.499717	ZBED5	XM_003353948	XM_003353948.3	zinc finger BED-type containing 5, transcript variant X7	ENSSSCG00000033411
LvsL+P	3810.25	2697.25	0.0170401	0.498397	ATP1A2	NM_001171541	NM_001171541.1	ATPase Na+/K+ transporting subunit alpha 2
LvsL+P	173.236	122.704	0.0420806	0.497552	CNOT6L	XM_021100609	XM_021100609.1	CCR4-NOT transcription complex subunit 6 like, transcript variant X4	ENSSSCG00000008989
LvsL+P	165.431	117.289	0.0374656	0.496155	PFDN4	NM_001123160	NM_001123160.1	prefoldin subunit 4	ENSSSCG00000007487
LvsL+P	125.244	88.8032	0.0465827	0.496061	ZNF292	XM_003121280	XM_003121280.5	zinc finger protein 292, transcript variant X1	ENSSSCG00000035281
LvsL+P	318.947	226.209	0.0289031	0.495659	TMEM33	XM_021100356	XM_021100356.1	transmembrane protein 33, transcript variant X1	ENSSSCG00000037305
LvsL+P	577.28	409.881	0.0275406	0.494065	DGKZ	XM_021085253	XM_021085253.1	diacylglycerol kinase zeta, transcript variant X8	ENSSSCG00000013259
LvsL+P	148.408	105.398	0.046914	0.493715	SPRY1	XM_005666882	XM_005666882.3	sprouty RTK signaling antagonist 1, transcript variant X1
LvsL+P	185.096	131.47	0.0364719	0.493541	PTGR2	XM_003128657	XM_003128657.4	prostaglandin reductase 2, transcript variant X2	ENSSSCG00000002351
LvsL+P	309.896	220.136	0.0208894	0.493389	DMXL1	XM_021084664	XM_021084664.1	Dmx like 1, transcript variant X1	ENSSSCG00000027857
LvsL+P	354.605	252.021	0.0282112	0.492669	SMIM20	XM_003356880	XM_003356880.4	small integral membrane protein 20, transcript variant X2	ENSSSCG00000040571
LvsL+P	350.115	249.11	0.0288749	0.491045	SLK	XM_001929430	XM_001929430.6	STE20 like kinase, transcript variant X1	ENSSSCG00000010606
LvsL+P	1129.73	804.236	0.0168232	0.490282	MFSD4B	XM_003121369	XM_003121369.4	major facilitator superfamily domain containing 4B
LvsL+P	169.153	120.451	0.0364942	0.48989	MYNN	XM_005669990	XM_005669990.3	myoneurin, transcript variant X2	ENSSSCG00000026829
LvsL+P	319.092	227.22	0.036664	0.489883	LRP6	XM_021092344	XM_021092344.1	LDL receptor related protein 6	ENSSSCG00000000625
LvsL+P	150.812	107.561	0.0439335	0.487595	PANK3	XM_003134072	XM_003134072.4	pantothenate kinase 3, transcript variant X1	ENSSSCG00000017014
LvsL+P	1218.17	868.847	0.039367	0.487544	PPP1R3B	XM_005671823	XM_005671823.3	protein phosphatase 1 regulatory subunit 3B, transcript variant X1	ENSSSCG00000022797
LvsL+P	416.892	297.541	0.0267311	0.486585	SLTM	XM_021073623	XM_021073623.1	SAFB like transcription modulator, transcript variant X12	ENSSSCG00000004592
LvsL+P	123.681	88.2976	0.0469596	0.486182	SEPSECS	XM_013978560	XM_013978560.2	Sep (O-phosphoserine) tRNA:Sec (selenocysteine) tRNA synthase, transcript variant X1	ENSSSCG00000025315
LvsL+P	1677.1	1197.56	0.00704536	0.48587	FKBP3	NM_001244157	NM_001244157.2	FK506 binding protein 3	ENSSSCG00000021217
LvsL+P	691.096	493.571	0.0175938	0.485629	PSMC6	XM_001928747	XM_001928747.5	proteasome 26S subunit, ATPase 6	ENSSSCG00000005038
LvsL+P	81.9126	58.5234	0.0477896	0.485071	TRMT10C	XM_005657119	XM_005657119.3	tRNA methyltransferase 10C, mitochondrial RNase P subunit, transcript variant X2	ENSSSCG00000011956;ENSSSCG00000028677
LvsL+P	1362.24	973.301	0.0178193	0.485021	NRIP1	XM_021070819	XM_021070819.1	nuclear receptor interacting protein 1, transcript variant X3	ENSSSCG00000021038
LvsL+P	236.857	169.253	0.0348853	0.484836	TRA2A	XM_005656690	XM_005656690.3	transformer 2 alpha homolog, transcript variant X1	ENSSSCG00000015387
LvsL+P	201.936	144.34	0.0389923	0.48442	MTMR9	XM_021072388	XM_021072388.1	myotubularin related protein 9	ENSSSCG00000035133
LvsL+P	85.9386	61.4307	0.0493863	0.484345	SLC30A5	NM_001137624	NM_001137624.1	solute carrier family 30 member 5	ENSSSCG00000022430
LvsL+P	112.637	80.5593	0.0460637	0.483558	STXBP3	XM_021090106	XM_021090106.1	syntaxin binding protein 3	ENSSSCG00000006845
LvsL+P	155.697	111.374	0.0415975	0.483325	ZNF146	XM_013998374	XM_013998374.2	zinc finger protein 146, transcript variant X2
LvsL+P	220.844	158.147	0.0337165	0.481763	SNAP23	XM_013993108	XM_013993108.2	synaptosome associated protein 23, transcript variant X1	ENSSSCG00000038735
LvsL+P	150.074	107.536	0.0486171	0.480852	SMC6	XM_003125342	XM_003125342.4	structural maintenance of chromosomes 6	ENSSSCG00000008614
LvsL+P	212.635	152.541	0.041914	0.479181	TTBK2	XM_021097126	XM_021097126.1	tau tubulin kinase 2, transcript variant X3	ENSSSCG00000004718
LvsL+P	165.043	118.511	0.038601	0.477812	THOC2	XM_021080469	XM_021080469.1	THO complex 2, transcript variant X23	ENSSSCG00000012639
LvsL+P	116.734	83.8496	0.0471221	0.477343	CDC40	XM_005652465	XM_005652465.3	cell division cycle 40, transcript variant X2	ENSSSCG00000004403
LvsL+P	221.563	159.303	0.0365518	0.475946	LRCH3	XM_013982361	XM_013982361.2	leucine rich repeats and calponin homology domain containing 3, transcript variant X5	ENSSSCG00000011854
LvsL+P	196.61	141.402	0.0323975	0.475539	C2H5orf24	XM_005655017	XM_005655017.3	chromosome 2 C5orf24 homolog, transcript variant X1
LvsL+P	484.882	348.845	0.0135918	0.475047	STAG2	XM_013986403	XM_013986403.2	stromal antigen 2, transcript variant X5	ENSSSCG00000012642
LvsL+P	1125.13	809.547	0.0180178	0.474903	PPTC7	XM_003132884	XM_003132884.4	PTC7 protein phosphatase homolog	ENSSSCG00000009825
LvsL+P	619.804	446.211	0.0206172	0.474086	BCLAF1	XM_005654383	XM_005654383.3	BCL2 associated transcription factor 1, transcript variant X3	ENSSSCG00000004163
LvsL+P	2979.28	2145.88	0.00304821	0.473391	RPL23	NM_001129955	NM_001129955.1	ribosomal protein L23	ENSSSCG00000038880
LvsL+P	75.5059	54.4102	0.0491187	0.472711	DUSP19	XM_021074751	XM_021074751.1	dual specificity phosphatase 19, transcript variant X1	ENSSSCG00000016020
LvsL+P	181.256	131.046	0.0486089	0.467962	STAB1	XM_021068893	XM_021068893.1	stabilin 1, transcript variant X4	ENSSSCG00000011443
LvsL+P	251.739	182.249	0.0303985	0.466019	MSI2	XM_021066173	XM_021066173.1	musashi RNA binding protein 2, transcript variant X7	ENSSSCG00000038505
LvsL+P	651.895	472.079	0.0270983	0.465613	NEDD4	XM_021094888	XM_021094888.1	neural precursor cell expressed, developmentally down-regulated 4, E3 ubiquitin protein ligase, transcript variant X3	ENSSSCG00000037499
LvsL+P	905.917	656.144	0.0140804	0.465367	USMG5	XM_021073491	XM_021073491.1	up-regulated during skeletal muscle growth 5 homolog (mouse)	ENSSSCG00000032165
LvsL+P	215.42	156.029	0.0464484	0.465332	CHRNB1	XM_013981308	XM_013981308.2	cholinergic receptor nicotinic beta 1 subunit, transcript variant X4
LvsL+P	361.702	262.003	0.0325212	0.465217	FAM160B1	XM_001929362	XM_001929362.6	family with sequence similarity 160 member B1	ENSSSCG00000010652
LvsL+P	907.938	657.709	0.0171566	0.465144	DEK	XM_001927909	XM_001927909.6	DEK proto-oncogene, transcript variant X1	ENSSSCG00000001075
LvsL+P	140.47	101.865	0.0394633	0.463597	INO80D	XM_021076040	XM_021076040.1	INO80 complex subunit D, transcript variant X1	ENSSSCG00000016125
LvsL+P	352.124	255.474	0.0292706	0.462907	SBNO1	XM_021073996	XM_021073996.1	strawberry notch homolog 1, transcript variant X5	ENSSSCG00000009776
LvsL+P	895.797	650.496	0.00591774	0.461631	ACYP2	XM_021088229	XM_021088229.1	acylphosphatase 2, transcript variant X3	ENSSSCG00000025224;ENSSSCG00000035426
LvsL+P	1938.95	1408.7	0.0124861	0.460905	PCMTD1	XM_021089409	XM_021089409.1	protein-L-isoaspartate (D-aspartate) O-methyltransferase domain containing 1, transcript variant X1	ENSSSCG00000006267
LvsL+P	107.758	78.3211	0.0471114	0.460323	TMA16	XM_021100589	XM_021100589.1	translation machinery associated 16 homolog, transcript variant X2	ENSSSCG00000008890;ENSSSCG00000037348
LvsL+P	215.233	156.584	0.0400635	0.45896	TSPAN13	XM_021063408	XM_021063408.1	tetraspanin 13	ENSSSCG00000015362
LvsL+P	299.497	218.038	0.0286272	0.457959	TIA1	XM_013996070	XM_013996070.2	TIA1 cytotoxic granule associated RNA binding protein, transcript variant X2	ENSSSCG00000023409
LvsL+P	125.621	91.478	0.0461606	0.45758	GPN3	NM_001243708	NM_001243708.1	GPN-loop GTPase 3	ENSSSCG00000009820
LvsL+P	176.976	128.969	0.043222	0.456537	FBXL20	XM_013979813	XM_013979813.2	F-box and leucine rich repeat protein 20, transcript variant X4	ENSSSCG00000017506
LvsL+P	471.685	344.353	0.0239258	0.453938	PCGF5	XM_021073244	XM_021073244.1	polycomb group ring finger 5, transcript variant X4	ENSSSCG00000036083
LvsL+P	139.402	101.873	0.0448545	0.452483	RCHY1	XM_021100262	XM_021100262.1	ring finger and CHY zinc finger domain containing 1, transcript variant X1	ENSSSCG00000008969
LvsL+P	139.582	102.019	0.048914	0.452273	SLC30A9	NM_001137632	NM_001137632.1	solute carrier family 30 member 9	ENSSSCG00000008801
LvsL+P	703.099	514.049	0.0482271	0.451821	RNF115	XM_003481472	XM_003481472.4	ring finger protein 115	ENSSSCG00000037355
LvsL+P	432.304	316.229	0.0386147	0.451078	RNF144B	XM_021100236	XM_021100236.1	ring finger protein 144B, transcript variant X8	ENSSSCG00000001076
LvsL+P	221.195	161.82	0.0464899	0.450929	CAVIN2	XM_005652440	XM_005652440.3	caveolae associated protein 2	ENSSSCG00000026618
LvsL+P	259.411	189.856	0.0451202	0.450338	SPPL2A	XM_021095561	XM_021095561.1	signal peptide peptidase like 2A, transcript variant X1	ENSSSCG00000004635
LvsL+P	465.698	341.003	0.0341445	0.449611	CPT1B	XM_021091195	XM_021091195.1	carnitine palmitoyltransferase 1B, transcript variant X1	ENSSSCG00000022364
LvsL+P	2532.76	1856.83	4.07578e-05	0.447873	ZC3H11A	XM_005656653	XM_005656653.2	zinc finger CCCH-type containing 11A, transcript variant X13	ENSSSCG00000028035
LvsL+P	166.465	122.055	0.0433152	0.44768	TM2D1	XM_013988894	XM_013988894.2	TM2 domain containing 1, transcript variant X2	ENSSSCG00000038861
LvsL+P	393.828	289.033	0.0287135	0.446333	XIAP	XM_021079366	XM_021079366.1	X-linked inhibitor of apoptosis, transcript variant X2	ENSSSCG00000025028
LvsL+P	427.704	314.046	0.0340057	0.445636	CDC37L1	XM_003121918	XM_003121918.5	cell division cycle 37 like 1	ENSSSCG00000005219
LvsL+P	122.509	90.0572	0.047286	0.44398	PSIP1	XM_005660092	XM_005660092.3	PC4 and SFRS1 interacting protein 1, transcript variant X1	ENSSSCG00000005183
LvsL+P	167.316	123.146	0.0435699	0.442211	NSD3	XM_021075908	XM_021075908.1	nuclear receptor binding SET domain protein 3, transcript variant X2	ENSSSCG00000015820
LvsL+P	236.42	174.131	0.0422989	0.441183	GOLGB1	XM_021070274	XM_021070274.1	golgin B1	ENSSSCG00000011882
LvsL+P	534.836	394.016	0.0204967	0.440842	PTS	XM_005667339	XM_005667339.3	6-pyruvoyltetrahydropterin synthase, transcript variant X2	ENSSSCG00000015040
LvsL+P	237.629	175.074	0.0364982	0.440748	LACTB	XM_021086851	XM_021086851.1	lactamase beta, transcript variant X1	ENSSSCG00000004569
LvsL+P	782.522	577.061	0.0184358	0.439407	KBTBD8	XM_003358491	XM_003358491.5	kelch repeat and BTB domain containing 8, transcript variant X1	ENSSSCG00000011500
LvsL+P	197.506	145.849	0.0364733	0.437424	YIPF4	XM_021087657	XM_021087657.1	Yip1 domain family member 4
LvsL+P	582.963	430.707	0.0275056	0.436698	LAMB1	XM_003130269	XM_003130269.5	laminin subunit beta 1	ENSSSCG00000015444
LvsL+P	292.955	216.73	0.0329806	0.434781	SMIM10L1	XM_003355574	XM_003355574.4	small integral membrane protein 10 like 1	ENSSSCG00000037609
LvsL+P	188.908	139.859	0.0454078	0.433718	ZNF280D	XM_021094794	XM_021094794.1	zinc finger protein 280D, transcript variant X8	ENSSSCG00000026960
LvsL+P	138.28	102.391	0.0469806	0.433512	OSGEPL1	XM_021075404	XM_021075404.1	O-sialoglycoprotein endopeptidase like 1, transcript variant X3	ENSSSCG00000016043
LvsL+P	301.83	223.497	0.0456793	0.433478	ACSL3	XM_021074568	XM_021074568.1	acyl-CoA synthetase long-chain family member 3, transcript variant X2	ENSSSCG00000016223
LvsL+P	224.681	166.408	0.0370741	0.433153	SUPT20H	XM_021065234	XM_021065234.1	SPT20 homolog, SAGA complex component, transcript variant X16	ENSSSCG00000009359
LvsL+P	240.602	178.392	0.0471809	0.431598	LIMS1	XM_021085645	XM_021085645.1	LIM zinc finger domain containing 1, transcript variant X7	ENSSSCG00000008137
LvsL+P	752.986	558.477	0.0460986	0.431126	LOC110255782	XM_021065405	XM_021065405.1	collagen alpha-1(I) chain
LvsL+P	247.37	183.471	0.0367213	0.431122	RBM25	XM_005666339	XM_005666339.3	RNA binding motif protein 25, transcript variant X1	ENSSSCG00000039876
LvsL+P	267.451	198.548	0.0359765	0.429792	SP3	XM_021075841	XM_021075841.1	Sp3 transcription factor, transcript variant X1	ENSSSCG00000015962
LvsL+P	330.794	245.854	0.0344447	0.428133	SNX13	XM_005667667	XM_005667667.3	sorting nexin 13, transcript variant X1	ENSSSCG00000024761
LvsL+P	165.871	123.487	0.0486153	0.425711	TMEM170B	XM_021100188	XM_021100188.1	transmembrane protein 170B, transcript variant X2	ENSSSCG00000037420
LvsL+P	359.474	267.622	0.0366389	0.425693	SAFB2	XM_021084025	XM_021084025.1	scaffold attachment factor B2, transcript variant X1	ENSSSCG00000013523
LvsL+P	779.051	580.252	0.0169973	0.425039	NDUFB5	XM_003132546	XM_003132546.2	NADH:ubiquinone oxidoreductase subunit B5, transcript variant X1	ENSSSCG00000011764
LvsL+P	492.471	367.284	0.0282973	0.423143	GANC	XM_021097234	XM_021097234.1	glucosidase alpha, neutral C, transcript variant X9	ENSSSCG00000004729
LvsL+P	1001.39	747.182	0.017479	0.422473	CAVIN4	XM_021066698	XM_021066698.1	caveolae associated protein 4
LvsL+P	641.022	478.529	0.0203131	0.421768	SRSF2	XM_021066263	XM_021066263.1	serine and arginine rich splicing factor 2, transcript variant X3	ENSSSCG00000036592
LvsL+P	233.661	174.48	0.0459373	0.421359	TAOK1	XM_003483075	XM_003483075.4	TAO kinase 1	ENSSSCG00000017790
LvsL+P	220.297	164.601	0.0464486	0.420478	KIAA0907	XM_001928648	XM_001928648.6	KIAA0907 ortholog	ENSSSCG00000006504
LvsL+P	335.551	251.293	0.0363622	0.417165	NXF1	XM_021080035	XM_021080035.1	nuclear RNA export factor 1, transcript variant X1
LvsL+P	501.744	375.89	0.0274821	0.416643	SAMD8	XM_005671120	XM_005671120.3	sterile alpha motif domain containing 8, transcript variant X1	ENSSSCG00000010319
LvsL+P	178.752	133.952	0.0489976	0.416239	RALGAPA1	XM_021099156	XM_021099156.1	Ral GTPase activating protein catalytic alpha subunit 1, transcript variant X8	ENSSSCG00000032377
LvsL+P	931.485	698.209	0.0175019	0.415874	TIMM8B	XM_003129849	XM_003129849.5	translocase of inner mitochondrial membrane 8 homolog B	ENSSSCG00000023599
LvsL+P	269.535	202.096	0.0380244	0.415436	SMC3	XM_005671452	XM_005671452.3	structural maintenance of chromosomes 3	ENSSSCG00000010625
LvsL+P	139.241	104.485	0.0487343	0.414288	ALG13	XM_021080435	XM_021080435.1	ALG13, UDP-N-acetylglucosaminyltransferase subunit	ENSSSCG00000012586;ENSSSCG00000034394
LvsL+P	1173.11	880.386	0.00816362	0.414129	USO1	XM_005666762	XM_005666762.3	USO1 vesicle transport factor	ENSSSCG00000008971
LvsL+P	319.646	239.91	0.0351355	0.413984	GNG11	XM_005667613	XM_005667613.3	G protein subunit gamma 11	ENSSSCG00000015324
LvsL+P	214.152	160.835	0.0368708	0.413059	TAF13	NM_001243639	NM_001243639.1	TATA-box binding protein associated factor 13	ENSSSCG00000020842
LvsL+P	1733.08	1303.73	0.00445659	0.410685	DLD	NM_214062	NM_214062.1	dihydrolipoamide dehydrogenase	ENSSSCG00000015443
LvsL+P	275.541	207.376	0.0365358	0.410017	PPP4R3A	XM_021099619	XM_021099619.1	protein phosphatase 4 regulatory subunit 3A, transcript variant X3	ENSSSCG00000002441
LvsL+P	173.141	130.353	0.0449924	0.409531	STX17	XM_021066679	XM_021066679.1	syntaxin 17, transcript variant X3	ENSSSCG00000005386
LvsL+P	239.186	180.386	0.0448938	0.40704	COQ3	XM_021090298	XM_021090298.1	coenzyme Q3, methyltransferase, transcript variant X1
LvsL+P	664.016	501.731	0.0199636	0.404306	FILIP1L	XM_021071310	XM_021071310.1	filamin A interacting protein 1 like, transcript variant X1	ENSSSCG00000011970;ENSSSCG00000011972
LvsL+P	203.016	153.528	0.0466715	0.403091	C16H5orf51	XM_003133915	XM_003133915.4	chromosome 16 C5orf51 homolog	ENSSSCG00000040855
LvsL+P	856.19	648.13	0.0364988	0.401649	ARRDC3	XM_003123783	XM_003123783.6	arrestin domain containing 3, transcript variant X1	ENSSSCG00000014156
LvsL+P	219.444	166.139	0.0363283	0.401459	GOSR1	XM_003131787	XM_003131787.5	golgi SNAP receptor complex member 1, transcript variant X1	ENSSSCG00000029262
LvsL+P	390.198	295.425	0.0367132	0.401414	ACOT13	XM_013977469	XM_013977469.2	acyl-CoA thioesterase 13, transcript variant X2
LvsL+P	2181.9	1653.9	0.00128043	0.399711	QKI	XM_021083632	XM_021083632.1	QKI, KH domain containing RNA binding, transcript variant X2	ENSSSCG00000004029
LvsL+P	487.611	369.673	0.0465775	0.39948	MN1	XM_021072488	XM_021072488.1	MN1 proto-oncogene, transcriptional regulator	ENSSSCG00000009966
LvsL+P	441.453	334.741	0.0213541	0.399214	ZC3H15	XM_001926616	XM_001926616.6	zinc finger CCCH-type containing 15	ENSSSCG00000016026
LvsL+P	227.832	173.161	0.0453387	0.395857	MOB1B	XM_003129073	XM_003129073.4	MOB kinase activator 1B, transcript variant X2	ENSSSCG00000008942
LvsL+P	500.177	380.353	0.0221161	0.395099	MARCH7	XM_001928215	XM_001928215.6	membrane associated ring-CH-type finger 7, transcript variant X5	ENSSSCG00000015883
LvsL+P	273.045	207.984	0.0369865	0.392668	CLCC1	XM_005663605	XM_005663605.3	chloride channel CLIC like 1, transcript variant X4	ENSSSCG00000006841
LvsL+P	346.557	264.084	0.047073	0.392097	ACVR2B	NM_001005350	NM_001005350.2	activin A receptor type 2B	ENSSSCG00000011257
LvsL+P	877.844	669.765	0.0327747	0.390311	LOC102167255	XM_021076924	XM_021076924.1	leukemia inhibitory factor receptor
LvsL+P	407.87	311.261	0.0344519	0.389985	ERBIN	XM_021076809	XM_021076809.1	erbb2 interacting protein, transcript variant X23	ENSSSCG00000016954
LvsL+P	278.87	212.914	0.0367966	0.389317	MIB1	XM_003356369	XM_003356369.4	mindbomb E3 ubiquitin protein ligase 1	ENSSSCG00000025478
LvsL+P	503.014	384.083	0.0274153	0.389181	HOOK3	XM_021077847	XM_021077847.1	hook microtubule tethering protein 3, transcript variant X2	ENSSSCG00000024486
LvsL+P	1505.83	1150.53	0.0122285	0.388257	COX7A1	NM_214411	NM_214411.1	cytochrome c oxidase polypeptide VIIa-muscle/heart
LvsL+P	235.417	180.177	0.0498634	0.385802	LSG1	XM_021070074	XM_021070074.1	large 60S subunit nuclear export GTPase 1	ENSSSCG00000011827
LvsL+P	1581.43	1210.39	0.00621584	0.385767	LRRC2	XM_021068202	XM_021068202.1	leucine rich repeat containing 2, transcript variant X3	ENSSSCG00000026945
LvsL+P	1543.55	1181.52	0.0405558	0.385607	LPL	XM_021072174	XM_021072174.1	lipoprotein lipase, transcript variant X1	ENSSSCG00000040631
LvsL+P	1895.7	1451.92	0.0123438	0.384767	TMSB4X	XM_005673406	XM_005673406.2	thymosin beta 4, X-linked, transcript variant X1	ENSSSCG00000012119
LvsL+P	167.977	128.768	0.0471064	0.383487	FRYL	XM_021101186	XM_021101186.1	FRY like transcription coactivator, transcript variant X12	ENSSSCG00000008826
LvsL+P	454.131	348.326	0.0335477	0.38267	HP1BP3	XM_021097635	XM_021097635.1	heterochromatin protein 1 binding protein 3, transcript variant X6	ENSSSCG00000003511
LvsL+P	395.171	303.155	0.0328636	0.382419	DNAJC19	NM_001190204	NM_001190204.1	DnaJ heat shock protein family (Hsp40) member C19	ENSSSCG00000011770
LvsL+P	491.124	376.827	0.0408707	0.382187	LGALSL	XM_003481202	XM_003481202.4	galectin like, transcript variant X2	ENSSSCG00000030005
LvsL+P	735.21	567.012	0.0302373	0.374778	MAX	XM_005666316	XM_005666316.3	MYC associated factor X, transcript variant X1	ENSSSCG00000037267
LvsL+P	232.616	179.59	0.0463321	0.373237	ZFYVE16	XM_021084492	XM_021084492.1	zinc finger FYVE-type containing 16, transcript variant X1	ENSSSCG00000014121
LvsL+P	215.44	166.387	0.0453935	0.372739	RBM26	XM_013980610	XM_013980610.2	RNA binding motif protein 26, transcript variant X14	ENSSSCG00000009479
LvsL+P	1043.56	806.098	0.0276119	0.372492	SELENOW	XM_021094647	XM_021094647.1	selenoprotein W	ENSSSCG00000034313
LvsL+P	381.149	294.739	0.0363312	0.370918	EXOC5	XM_021102546	XM_021102546.1	exocyst complex component 5, transcript variant X1	ENSSSCG00000005066
LvsL+P	699.461	541.101	0.0340108	0.370346	AVIL	XM_013992155	XM_013992155.2	advillin, transcript variant X1	ENSSSCG00000029571
LvsL+P	317.01	245.304	0.0458924	0.369957	ZC3H6	XM_021087025	XM_021087025.1	zinc finger CCCH-type containing 6	ENSSSCG00000008096
LvsL+P	385.69	298.774	0.0305303	0.36839	KMT5B	XM_021082726	XM_021082726.1	lysine methyltransferase 5B, transcript variant X2	ENSSSCG00000031459
LvsL+P	376.2	291.69	0.0364726	0.367063	SRSF1	NM_001038007	NM_001038007.1	serine and arginine rich splicing factor 1	ENSSSCG00000017626
LvsL+P	456.189	354.104	0.0369983	0.365458	HIGD1A	XM_003132140	XM_003132140.6	HIG1 hypoxia inducible domain family member 1A, transcript variant X1	ENSSSCG00000011290
LvsL+P	338.245	262.563	0.0404459	0.365405	COPS9	XM_003359706	XM_003359706.4	COP9 signalosome subunit 9	ENSSSCG00000020790
LvsL+P	3650.2	2834.87	0.00776596	0.364694	PDHA1	XM_003360244	XM_003360244.4	pyruvate dehydrogenase (lipoamide) alpha 1	ENSSSCG00000023643
LvsL+P	642.191	498.753	0.0342564	0.364676	GNG10	XM_021067494	XM_021067494.1	G protein subunit gamma 10, transcript variant X2	ENSSSCG00000037964
LvsL+P	1108.38	861.062	0.0143943	0.364259	OXCT1	NM_213938	NM_213938.1	3-oxoacid CoA-transferase 1	ENSSSCG00000016863
LvsL+P	1078.53	838.043	0.0291902	0.363964	LRRFIP2	XM_021071626	XM_021071626.1	LRR binding FLII interacting protein 2, transcript variant X2	ENSSSCG00000027738
LvsL+P	350.049	272.049	0.036498	0.363693	TIPRL	XM_001928523	XM_001928523.5	TOR signaling pathway regulator, transcript variant X1	ENSSSCG00000006301
LvsL+P	2175.17	1692.68	0.0163945	0.36182	CLIP1	XM_021072961	XM_021072961.1	CAP-Gly domain containing linker protein 1, transcript variant X3	ENSSSCG00000009793
LvsL+P	1023.32	796.552	0.0106804	0.361419	PSMA3	XM_001927990	XM_001927990.5	proteasome subunit alpha 3	ENSSSCG00000005072
LvsL+P	1739.97	1354.71	0.0163381	0.361076	HNRNPH1	XM_021084330	XM_021084330.1	heterogeneous nuclear ribonucleoprotein H1, transcript variant X13	ENSSSCG00000014022
LvsL+P	2270.11	1767.85	0.0174288	0.360769	ATL2	XM_005662612	XM_005662612.3	atlastin GTPase 2, transcript variant X1	ENSSSCG00000008487
LvsL+P	415.873	323.883	0.0332026	0.36067	RPS6KB1	XM_003131671	XM_003131671.5	ribosomal protein S6 kinase B1, transcript variant X1	ENSSSCG00000017670
LvsL+P	349.165	272.05	0.0416909	0.360039	KDM7A	XM_003134614	XM_003134614.4	lysine demethylase 7A	ENSSSCG00000016501
LvsL+P	469.195	365.892	0.0371548	0.358773	LOC100624113	XR_299737	XR_299737.3	uncharacterized LOC100624113
LvsL+P	833.422	650.373	0.0230274	0.357781	TMEM182	XM_013995906	XM_013995906.2	transmembrane protein 182, transcript variant X2
LvsL+P	260.199	203.209	0.0458213	0.356652	PRPF3	XM_005655388	XM_005655388.3	pre-mRNA processing factor 3, transcript variant X1	ENSSSCG00000030119
LvsL+P	763.364	596.307	0.0198539	0.356317	ZNF24	XM_021093437	XM_021093437.1	zinc finger protein 24, transcript variant X1
LvsL+P	316.336	247.212	0.0383847	0.35571	UBE2V2	NM_001243391	NM_001243391.1	ubiquitin conjugating enzyme E2 V2	ENSSSCG00000022190
LvsL+P	1192.53	932.384	0.0172334	0.355028	RPS6KA3	XM_021080348	XM_021080348.1	ribosomal protein S6 kinase A3, transcript variant X6	ENSSSCG00000012163
LvsL+P	704.727	551.105	0.0364897	0.354739	GCLM	XM_001926378	XM_001926378.4	glutamate-cysteine ligase modifier subunit	ENSSSCG00000037549
LvsL+P	1242.06	971.868	0.018102	0.353903	PPP3CA	XM_021100471	XM_021100471.1	protein phosphatase 3 catalytic subunit alpha, transcript variant X3	ENSSSCG00000009172
LvsL+P	2682.87	2101.94	0.0205052	0.35206	TEAD1	XM_021077005	XM_021077005.1	TEA domain transcription factor 1, transcript variant X7	ENSSSCG00000013399
LvsL+P	308.681	242.126	0.0444119	0.350363	ZCCHC11	XM_021096637	XM_021096637.1	zinc finger CCHC-type containing 11, transcript variant X4	ENSSSCG00000003859
LvsL+P	343.976	270.002	0.043561	0.349335	MRPL33	XM_003125284	XM_003125284.5	mitochondrial ribosomal protein L33	ENSSSCG00000034129
LvsL+P	470.03	368.968	0.0363821	0.349258	MED13	XM_021067300	XM_021067300.1	mediator complex subunit 13, transcript variant X1	ENSSSCG00000017672
LvsL+P	427.725	335.77	0.0365641	0.34921	EMC2	XM_021089024	XM_021089024.1	ER membrane protein complex subunit 2, transcript variant X12	ENSSSCG00000006032
LvsL+P	1650.8	1297.85	0.0173974	0.347039	EIF1AX	NM_001243218	NM_001243218.1	eukaryotic translation initiation factor 1A, X-linked	ENSSSCG00000032223
LvsL+P	422.586	332.251	0.0399782	0.346969	TPR	XM_013977898	XM_013977898.2	translocated promoter region, nuclear basket protein, transcript variant X2	ENSSSCG00000015576
LvsL+P	1115.8	877.989	0.0212743	0.345808	KIF5B	XM_021064805	XM_021064805.1	kinesin family member 5B, transcript variant X1	ENSSSCG00000011027
LvsL+P	384.581	302.781	0.0388135	0.345012	TOP2B	NM_001258386	NM_001258386.1	topoisomerase (DNA) II beta	ENSSSCG00000011213
LvsL+P	389.653	306.945	0.0457072	0.34421	NIPBL	XM_013984737	XM_013984737.2	NIPBL, cohesin loading factor, transcript variant X1	ENSSSCG00000016842
LvsL+P	654.883	516.24	0.0366724	0.343195	COX17	NM_001348525	NM_001348525.1	COX17 cytochrome c oxidase assembly homolog
LvsL+P	709.377	559.438	0.0366646	0.342575	NDUFB1	XM_003482306	XM_003482306.4	NADH:ubiquinone oxidoreductase subunit B1	ENSSSCG00000002449
LvsL+P	1767.38	1393.82	0.0104086	0.342567	CAB39	XM_021075733	XM_021075733.1	calcium binding protein 39, transcript variant X1	ENSSSCG00000016266
LvsL+P	485.248	383.262	0.0445762	0.340391	HERC4	XM_021072873	XM_021072873.1	HECT and RLD domain containing E3 ubiquitin protein ligase 4, transcript variant X3	ENSSSCG00000038913
LvsL+P	2005.36	1585.2	0.0213791	0.33919	RHOQ	XM_005662574	XM_005662574.3	ras homolog family member Q, transcript variant X1	ENSSSCG00000031261
LvsL+P	570.628	451.394	0.0365475	0.338163	RPS27L	XM_003480338	XM_003480338.3	ribosomal protein S27 like	ENSSSCG00000023158
LvsL+P	327.216	259.239	0.0384777	0.335962	DPM1	XM_013985457	XM_013985457.2	dolichyl-phosphate mannosyltransferase subunit 1, catalytic, transcript variant X1	ENSSSCG00000034952
LvsL+P	3031.06	2401.5	0.00771265	0.335884	COX7C	XM_013994967	XM_013994967.2	cytochrome c oxidase subunit VIIc, transcript variant X1
LvsL+P	1146.18	909.442	0.0289548	0.333784	SESN1	XM_021090855	XM_021090855.1	sestrin 1, transcript variant X1	ENSSSCG00000004390
LvsL+P	750.341	595.749	0.0426747	0.33284	CPEB4	XM_005657625	XM_005657625.3	cytoplasmic polyadenylation element binding protein 4, transcript variant X5	ENSSSCG00000016981
LvsL+P	878.027	698.117	0.0361854	0.330795	UBE2Q2	XM_021099010	XM_021099010.1	ubiquitin conjugating enzyme E2 Q2, transcript variant X2	ENSSSCG00000027457
LvsL+P	397.717	316.408	0.0420446	0.329959	RNF7	NM_001245011	NM_001245011.1	ring finger protein 7	ENSSSCG00000029774
LvsL+P	2020.54	1607.96	0.0287728	0.329503	ACADM	NM_214039	NM_214039.1	acyl-CoA dehydrogenase, C-4 to C-12 straight chain	ENSSSCG00000003776
LvsL+P	387.614	308.54	0.0363894	0.329164	HCFC2	XM_003126644	XM_003126644.5	host cell factor C2	ENSSSCG00000000846
LvsL+P	310.507	247.239	0.045556	0.328715	PPP1R12A	XM_021092811	XM_021092811.1	protein phosphatase 1 regulatory subunit 12A	ENSSSCG00000038973
LvsL+P	303.119	241.457	0.0463955	0.328118	DNM1L	XM_021092060	XM_021092060.1	dynamin 1 like, transcript variant X4	ENSSSCG00000000529
LvsL+P	639.691	509.996	0.0287373	0.32689	SRP14	XM_003121602	XM_003121602.6	signal recognition particle 14	ENSSSCG00000004785
LvsL+P	1651.93	1318.21	0.0273579	0.325578	UQCRB	XM_021088626	XM_021088626.1	ubiquinol-cytochrome c reductase binding protein, transcript variant X1
LvsL+P	2087.44	1667.19	0.0113575	0.32432	RPL22	NM_213987	NM_213987.1	ribosomal protein L22	ENSSSCG00000040777
LvsL+P	1400.6	1118.76	0.0175342	0.324151	ATP1B1	NM_001001542	NM_001001542.1	ATPase Na+/K+ transporting subunit beta 1	ENSSSCG00000006296
LvsL+P	1630.52	1302.96	0.0174293	0.323537	DDX17	XM_021091487	XM_021091487.1	DEAD-box helicase 17	ENSSSCG00000000104
LvsL+P	523.165	418.266	0.0350368	0.322847	TRIAP1	XM_021072517	XM_021072517.1	TP53 regulated inhibitor of apoptosis 1	ENSSSCG00000031152
LvsL+P	800.675	640.442	0.0349287	0.322149	DCUN1D1	XM_003358695	XM_003358695.4	defective in cullin neddylation 1 domain containing 1, transcript variant X1	ENSSSCG00000022783
LvsL+P	1463.43	1170.65	0.0175572	0.322046	HNRNPDL	XM_021101874	XM_021101874.1	heterogeneous nuclear ribonucleoprotein D like, transcript variant X1	ENSSSCG00000037245
LvsL+P	587.628	470.509	0.0367025	0.32068	CCDC117	XM_021074026	XM_021074026.1	coiled-coil domain containing 117, transcript variant X3	ENSSSCG00000032261
LvsL+P	544.097	435.825	0.0367234	0.320116	FBXO11	XM_003354838	XM_003354838.5	F-box protein 11	ENSSSCG00000029485
LvsL+P	698.394	559.669	0.0367206	0.319468	ATP5I	NM_213915	NM_213915.2	ATP synthase, H+ transporting, mitochondrial Fo complex subunit E	ENSSSCG00000023903
LvsL+P	519.616	416.78	0.0367516	0.318157	RABGGTB	NM_001348295	NM_001348295.1	Rab geranylgeranyltransferase beta subunit, transcript variant 1	ENSSSCG00000003775
LvsL+P	534.776	429.275	0.0305953	0.317032	LOC100519283	XR_309047	XR_309047.3	uncharacterized LOC100519283
LvsL+P	759.744	609.964	0.0178114	0.316788	OCIAD1	XM_021101191	XM_021101191.1	OCIA domain containing 1, transcript variant X3	ENSSSCG00000008828
LvsL+P	330.206	265.156	0.0451368	0.316526	SCP2	NM_001168415	NM_001168415.1	sterol carrier protein 2	ENSSSCG00000027114
LvsL+P	491.865	395.309	0.036423	0.315283	CCPG1	XM_021100015	XM_021100015.1	cell cycle progression 1, transcript variant X8	ENSSSCG00000004610
LvsL+P	419.455	337.17	0.0466722	0.315037	SLC25A46	XM_013995025	XM_013995025.2	solute carrier family 25 member 46	ENSSSCG00000014197
LvsL+P	460.242	370.077	0.0457888	0.31457	TMEM263	XM_021091567	XM_021091567.1	transmembrane protein 263	ENSSSCG00000038968
LvsL+P	422.549	339.813	0.0471908	0.314377	SCAF11	XM_021092989	XM_021092989.1	SR-related CTD associated factor 11, transcript variant X2	ENSSSCG00000000806
LvsL+P	466.088	375.351	0.0463635	0.312363	ARL5A	XM_021076258	XM_021076258.1	ADP ribosylation factor like GTPase 5A	ENSSSCG00000031541
LvsL+P	1113.35	897.387	0.0292301	0.311108	PTPN4	XM_003133309	XM_003133309.4	protein tyrosine phosphatase, non-receptor type 4, transcript variant X3	ENSSSCG00000015742;ENSSSCG00000015743
LvsL+P	352.374	284.061	0.0459418	0.310907	WAPL	XM_013990453	XM_013990453.2	WAPL cohesin release factor, transcript variant X1	ENSSSCG00000010357
LvsL+P	432.123	348.545	0.0437591	0.310101	SNX2	XM_021084682	XM_021084682.1	sorting nexin 2, transcript variant X1	ENSSSCG00000022790
LvsL+P	418.735	338.401	0.0454147	0.307304	THUMPD1	XM_013995606	XM_013995606.2	THUMP domain containing 1, transcript variant X1	ENSSSCG00000030033
LvsL+P	384.68	310.925	0.0481955	0.307093	VPS26A	XM_001925999	XM_001925999.7	VPS26, retromer complex component A, transcript variant X1	ENSSSCG00000010250
LvsL+P	10623.6	8596.33	0.026976	0.305477	TRDN	XM_021088731	XM_021088731.1	triadin, transcript variant X2	ENSSSCG00000036671
LvsL+P	2288.2	1853.99	0.0110029	0.303579	USP47	XM_021083314	XM_021083314.1	ubiquitin specific peptidase 47, transcript variant X1	ENSSSCG00000013402
LvsL+P	347.914	281.954	0.046258	0.303274	CHMP5	NM_001244744	NM_001244744.1	charged multivesicular body protein 5	ENSSSCG00000010995
LvsL+P	450.306	365.757	0.0495293	0.300018	SRSF10	XM_021093379	XM_021093379.1	serine and arginine rich splicing factor 10, transcript variant X3
LvsL+P	600.556	739.438	0.0231918	-0.300129	GNB2	XM_003480989	XM_003480989.3	G protein subunit beta 2, transcript variant X1	ENSSSCG00000007669
LvsL+P	462.383	569.389	0.0355781	-0.300328	RAB1B	NM_001123173	NM_001123173.1	RAB1B, member RAS oncogene family
LvsL+P	954.73	1175.83	0.00834144	-0.300519	SNRNP200	XM_021087098	XM_021087098.1	small nuclear ribonucleoprotein U5 subunit 200, transcript variant X1	ENSSSCG00000008127
LvsL+P	867.917	1069.41	0.0118041	-0.30119	SRF	XM_005666020	XM_005666020.3	serum response factor	ENSSSCG00000001661
LvsL+P	1198.47	1477.23	0.0107164	-0.301696	SCARB2	NM_001244155	NM_001244155.1	scavenger receptor class B member 2	ENSSSCG00000008980
LvsL+P	664.615	819.486	0.0216726	-0.302201	PREP	XM_021083601	XM_021083601.1	prolyl endopeptidase, transcript variant X1
LvsL+P	1212.26	1494.75	0.0169093	-0.302206	HSPA5	XM_001927795	XM_001927795.7	heat shock protein family A (Hsp70) member 5, transcript variant X2
LvsL+P	1383.93	1706.79	0.00770915	-0.302513	MICU1	XM_021071962	XM_021071962.1	mitochondrial calcium uptake 1, transcript variant X8	ENSSSCG00000010289
LvsL+P	477.805	589.275	0.032211	-0.30252	FOXK2	XM_013989821	XM_013989821.2	forkhead box K2, transcript variant X3	ENSSSCG00000017125
LvsL+P	1238.29	1527.25	0.00789466	-0.302591	PACS2	XM_021081612	XM_021081612.1	phosphofurin acidic cluster sorting protein 2, transcript variant X6
LvsL+P	2325.7	2870.06	0.0033432	-0.303418	RAD23A	XM_005652877	XM_005652877.2	RAD23 homolog A, nucleotide excision repair protein, transcript variant X2	ENSSSCG00000013747
LvsL+P	550.804	679.73	0.0228794	-0.303423	CTNNA1	XM_003123988	XM_003123988.6	catenin alpha 1	ENSSSCG00000014339
LvsL+P	1250.42	1544.53	0.02304	-0.304758	TUBB4B	XM_003122352	XM_003122352.5	tubulin beta 4B class IVb
LvsL+P	438.008	541.06	0.0326674	-0.304831	EMD	XM_021080757	XM_021080757.1	emerin, transcript variant X1	ENSSSCG00000037777
LvsL+P	1621.46	2003.29	0.00692346	-0.305084	UBA1	XM_021080354	XM_021080354.1	ubiquitin like modifier activating enzyme 1, transcript variant X2	ENSSSCG00000012270
LvsL+P	463.874	573.18	0.0387832	-0.305254	MFGE8	XM_021098306	XM_021098306.1	milk fat globule-EGF factor 8 protein, transcript variant X2
LvsL+P	1078.47	1333.32	0.00770185	-0.306032	NRBP1	XM_021085722	XM_021085722.1	nuclear receptor binding protein 1, transcript variant X1	ENSSSCG00000022454
LvsL+P	624.251	771.856	0.0227007	-0.306205	PATL1	XM_021082992	XM_021082992.1	PAT1 homolog 1, processing body mRNA decay factor, transcript variant X2	ENSSSCG00000013124
LvsL+P	520.498	644.206	0.0351157	-0.30763	STAT3	NM_001044580	NM_001044580.1	signal transducer and activator of transcription 3	ENSSSCG00000017403
LvsL+P	852.89	1055.7	0.0213166	-0.307774	MYH9	XM_021091538	XM_021091538.1	myosin heavy chain 9	ENSSSCG00000000145
LvsL+P	5029.44	6229.8	0.0100047	-0.308786	C14H10orf71	XM_013983450	XM_013983450.2	chromosome 14 C10orf71 homolog
LvsL+P	597.791	740.781	0.0489487	-0.309405	C1S	XM_021091133	XM_021091133.1	complement C1s, transcript variant X2
LvsL+P	1247.94	1546.45	0.0179834	-0.309413	ANXA2	XM_005659537	XM_005659537.2	annexin A2, transcript variant X1	ENSSSCG00000004578
LvsL+P	369.724	458.317	0.0484987	-0.309896	KIAA2013	XM_003127576	XM_003127576.4	KIAA2013 ortholog, transcript variant X3	ENSSSCG00000003432
LvsL+P	47231.4	58564	0.0028209	-0.310269	TPI1	NM_001037151	NM_001037151.1	triosephosphate isomerase 1
LvsL+P	1043.42	1294.65	0.0158972	-0.311241	PABPC1	XM_001927747	XM_001927747.4	poly(A) binding protein cytoplasmic 1	ENSSSCG00000006063
LvsL+P	1751.15	2173.14	0.00917183	-0.311476	CYB5R1	XM_005668009	XM_005668009.2	cytochrome b5 reductase 1, transcript variant X1	ENSSSCG00000010929
LvsL+P	1361.43	1690.01	0.00599849	-0.311911	GDI2	NM_001001643	NM_001001643.1	GDP dissociation inhibitor 2	ENSSSCG00000011137
LvsL+P	540.094	670.518	0.023363	-0.312064	USP22	XM_021068045	XM_021068045.1	ubiquitin specific peptidase 22	ENSSSCG00000035671
LvsL+P	418.594	519.788	0.0365144	-0.312371	CIC	XM_021094423	XM_021094423.1	capicua transcriptional repressor	ENSSSCG00000003030
LvsL+P	967.761	1201.86	0.0178743	-0.312549	WNK2	XM_021088153	XM_021088153.1	WNK lysine deficient protein kinase 2, transcript variant X8	ENSSSCG00000034154
LvsL+P	313.471	389.387	0.0451368	-0.312875	TMED4	XM_013985830	XM_013985830.1	transmembrane p24 trafficking protein 4, transcript variant X1
LvsL+P	1911.89	2375.91	0.00740626	-0.313483	MEF2D	XM_021089672	XM_021089672.1	myocyte enhancer factor 2D, transcript variant X1	ENSSSCG00000006482
LvsL+P	983.893	1222.91	0.00719588	-0.313747	CDIP1	XM_005662155	XM_005662155.3	cell death inducing p53 target 1, transcript variant X1	ENSSSCG00000007941
LvsL+P	405.743	504.351	0.0347439	-0.313863	SND1	XM_021078633	XM_021078633.1	staphylococcal nuclease and tudor domain containing 1, transcript variant X2	ENSSSCG00000016590
LvsL+P	371.836	462.223	0.0357646	-0.313923	PPM1G	XM_005655254	XM_005655254.3	protein phosphatase, Mg2+/Mn2+ dependent 1G, transcript variant X1	ENSSSCG00000027135
LvsL+P	1737.84	2161.13	0.00841776	-0.314496	FKBP4	NM_001195337	NM_001195337.2	FK506 binding protein 4	ENSSSCG00000000743
LvsL+P	4222.46	5251.7	0.0186605	-0.314699	LMOD2	XM_003134726	XM_003134726.4	leiomodin 2	ENSSSCG00000016605
LvsL+P	653.329	813.23	0.022486	-0.315854	XBP1	NM_001271738	NM_001271738.1	X-box binding protein 1, transcript variant 2	ENSSSCG00000030996
LvsL+P	8379.66	10431.2	0.000425537	-0.31594	SMYD1	XM_021085617	XM_021085617.1	SET and MYND domain containing 1, transcript variant X1	ENSSSCG00000008215
LvsL+P	2374.11	2955.38	0.00667024	-0.315954	RTN2	NM_001129960	NM_001129960.1	reticulon 2	ENSSSCG00000036870
LvsL+P	669.151	833.303	0.0169807	-0.316511	POPDC3	XM_021083799	XM_021083799.1	popeye domain containing 3, transcript variant X1	ENSSSCG00000004367
LvsL+P	1753.59	2184.32	0.00835714	-0.316867	JAK1	XM_021093532	XM_021093532.1	Janus kinase 1, transcript variant X6	ENSSSCG00000003809
LvsL+P	1096.68	1366.52	0.0172943	-0.317361	R3HDM2	XM_021091855	XM_021091855.1	R3H domain containing 2, transcript variant X22	ENSSSCG00000026498
LvsL+P	752.882	938.15	0.0114139	-0.317395	TNPO3	XM_013990808	XM_013990808.2	transportin 3, transcript variant X1	ENSSSCG00000016572
LvsL+P	386.306	481.659	0.041478	-0.318269	AGAP3	XM_021078867	XM_021078867.1	ArfGAP with GTPase domain, ankyrin repeat and PH domain 3, transcript variant X7	ENSSSCG00000025610
LvsL+P	1048.07	1306.95	0.0184303	-0.318477	OS9	XM_021091889	XM_021091889.1	OS9, endoplasmic reticulum lectin	ENSSSCG00000035875
LvsL+P	1535.87	1915.98	0.021853	-0.319019	BCAM	XM_003481884	XM_003481884.4	basal cell adhesion molecule (Lutheran blood group), transcript variant X1	ENSSSCG00000020657
LvsL+P	328.218	409.567	0.0452884	-0.319447	ANKRD13B	XM_021067511	XM_021067511.1	ankyrin repeat domain 13B, transcript variant X1	ENSSSCG00000017793
LvsL+P	1193.13	1488.94	0.00860624	-0.319534	CDC37	XM_021076770	XM_021076770.1	cell division cycle 37, transcript variant X1
LvsL+P	996.992	1244.84	0.00814028	-0.320307	ASNA1	XM_003123324	XM_003123324.4	arsA arsenite transporter, ATP-binding, homolog 1 (bacterial)	ENSSSCG00000038776
LvsL+P	589.174	735.799	0.0169125	-0.320618	XPO7	XM_021073572	XM_021073572.1	exportin 7, transcript variant X3	ENSSSCG00000009611
LvsL+P	9818.23	12276.2	0.00284655	-0.322327	MYLK2	XM_013985219	XM_013985219.2	myosin light chain kinase 2	ENSSSCG00000007231
LvsL+P	593.142	741.851	0.0179563	-0.322752	GORASP2	XM_021074828	XM_021074828.1	golgi reassembly stacking protein 2	ENSSSCG00000015943
LvsL+P	2101.97	2629.32	0.00829575	-0.32295	CACNG1	XM_021066261	XM_021066261.1	calcium voltage-gated channel auxiliary subunit gamma 1, transcript variant X1	ENSSSCG00000017271
LvsL+P	23680.8	29625	0.000868498	-0.323095	EEF2	XM_003354002	XM_003354002.5	eukaryotic translation elongation factor 2, transcript variant X1	ENSSSCG00000025675
LvsL+P	5222.58	6535	0.000681379	-0.323423	EIF4B	XR_002343952	XR_002343952.1	eukaryotic translation initiation factor 4B, transcript variant X2	ENSSSCG00000032028
LvsL+P	847.852	1061.07	0.00864404	-0.323629	SIRT2	XM_021093185	XM_021093185.1	sirtuin 2, transcript variant X1	ENSSSCG00000026794
LvsL+P	422.21	528.388	0.0375602	-0.323637	TFEB	XM_021098672	XM_021098672.1	transcription factor EB, transcript variant X2	ENSSSCG00000001621
LvsL+P	560.958	702.499	0.0354058	-0.324603	SAMD4B	XM_021094367	XM_021094367.1	sterile alpha motif domain containing 4B, transcript variant X2	ENSSSCG00000010706
LvsL+P	13811.8	17297	0.0034246	-0.324624	SRL	XM_021086705	XM_021086705.1	sarcalumenin, transcript variant X5	ENSSSCG00000007949
LvsL+P	2878.7	3605.53	0.00372214	-0.324792	TUBA8	XM_003126597	XM_003126597.6	tubulin alpha 8
LvsL+P	359.678	450.665	0.0371329	-0.325352	VPS51	XM_003122565	XM_003122565.5	VPS51, GARP complex subunit, transcript variant X1	ENSSSCG00000013005
LvsL+P	381.713	478.295	0.0342919	-0.325413	GGA1	XM_021091505	XM_021091505.1	golgi associated, gamma adaptin ear containing, ARF binding protein 1, transcript variant X1	ENSSSCG00000024895
LvsL+P	1375.59	1723.73	0.0259393	-0.325491	PEBP4	XM_021072045	XM_021072045.1	phosphatidylethanolamine binding protein 4, transcript variant X3	ENSSSCG00000009631;ENSSSCG00000034561
LvsL+P	6542.38	8198.59	0.00663121	-0.32556	CRAT	XM_005660485	XM_005660485.3	carnitine O-acetyltransferase, transcript variant X1
LvsL+P	571.828	716.647	0.0256869	-0.325682	POMGNT1	XM_005665452	XM_005665452.3	protein O-linked mannose N-acetylglucosaminyltransferase 1 (beta 1,2-), transcript variant X3	ENSSSCG00000029145
LvsL+P	1327.78	1664.3	0.00872657	-0.325897	ABCF2	XM_021079257	XM_021079257.1	ATP binding cassette subfamily F member 2, transcript variant X1	ENSSSCG00000016441
LvsL+P	327.326	410.779	0.0421804	-0.327633	DHX32	XM_001926580	XM_001926580.6	DEAH-box helicase 32 (putative), transcript variant X3	ENSSSCG00000010744
LvsL+P	32343.7	40594.9	0.00380455	-0.327815	PGAM2	XM_021078443	XM_021078443.1	phosphoglycerate mutase 2, transcript variant X2	ENSSSCG00000016720
LvsL+P	1030.44	1293.59	0.0420311	-0.328117	AARS	XM_021093791	XM_021093791.1	alanyl-tRNA synthetase	ENSSSCG00000002723
LvsL+P	1898.5	2384.25	0.00878203	-0.328678	SRPRA	XM_003130057	XM_003130057.5	SRP receptor alpha subunit, transcript variant X2	ENSSSCG00000015227
LvsL+P	536.86	674.319	0.0175767	-0.328885	RETREG2	XM_021074927	XM_021074927.1	reticulophagy regulator family member 2, transcript variant X3	ENSSSCG00000016207
LvsL+P	378.277	475.324	0.0459086	-0.32947	PTMS	XM_013987418	XM_013987418.2	parathymosin
LvsL+P	903.308	1135.85	0.00349026	-0.330485	CSNK2B	NM_001145377	NM_001145377.2	casein kinase 2 beta	ENSSSCG00000001414
LvsL+P	1003.61	1262.04	0.0168687	-0.330548	SERPING1	XM_005660873	XM_005660873.3	serpin family G member 1, transcript variant X1	ENSSSCG00000013181
LvsL+P	351.133	441.619	0.0402946	-0.330784	SEC61A2	XM_003130808	XM_003130808.6	Sec61 translocon alpha 2 subunit, transcript variant X1	ENSSSCG00000011114
LvsL+P	643.248	809.383	0.03161	-0.331448	LOC100524254	XM_003125982	XM_003125982.4	NADH-cytochrome b5 reductase 3-like	ENSSSCG00000000038
LvsL+P	499.098	628.152	0.0233577	-0.331792	LTA4H	NM_001185132	NM_001185132.2	leukotriene A4 hydrolase	ENSSSCG00000000891
LvsL+P	1032.6	1299.82	0.0110764	-0.332029	LRRC20	XM_001925274	XM_001925274.5	leucine rich repeat containing 20, transcript variant X1	ENSSSCG00000010267
LvsL+P	553.882	697.847	0.0338369	-0.333332	ATXN10	XM_013997462	XM_013997462.2	ataxin 10, transcript variant X1	ENSSSCG00000024864
LvsL+P	549.097	691.844	0.0437578	-0.333387	COMT	XM_005670936	XM_005670936.3	catechol-O-methyltransferase, transcript variant X1	ENSSSCG00000010132
LvsL+P	1259.39	1587.31	0.00571476	-0.333853	CAPN1	NM_001348784	NM_001348784.1	calpain 1
LvsL+P	477.054	601.334	0.0179476	-0.334015	ZER1	XM_005660496	XM_005660496.2	zyg-11 related cell cycle regulator, transcript variant X3	ENSSSCG00000005659
LvsL+P	25908.9	32666.6	0.0130389	-0.334366	GPI	NM_214330	NM_214330.1	glucose-6-phosphate isomerase	ENSSSCG00000002873
LvsL+P	1848.24	2330.63	0.00804257	-0.334565	PIP4K2B	XM_021067062	XM_021067062.1	phosphatidylinositol-5-phosphate 4-kinase type 2 beta	ENSSSCG00000033291
LvsL+P	2637.12	3325.94	0.00960742	-0.334802	TUBB	NM_001044612	NM_001044612.1	tubulin beta class I
LvsL+P	1143.68	1443.03	0.00907015	-0.335411	BAG6	NM_001145382	NM_001145382.1	BCL2 associated athanogene 6	ENSSSCG00000001410
LvsL+P	922.766	1164.48	0.00808761	-0.335644	DCTN4	XM_021079895	XM_021079895.1	dynactin subunit 4, transcript variant X1	ENSSSCG00000021427
LvsL+P	468.114	590.742	0.0213922	-0.335667	CHP1	XM_013993169	XM_013993169.2	calcineurin like EF-hand protein 1	ENSSSCG00000004751
LvsL+P	21802	27514.9	0.00446708	-0.335749	MYOM2	XM_021075902	XM_021075902.1	myomesin 2	ENSSSCG00000015747
LvsL+P	402.609	508.17	0.0354568	-0.335933	MON1A	NM_001243701	NM_001243701.1	MON1 homolog A, secretory trafficking associated	ENSSSCG00000025791
LvsL+P	634.271	800.869	0.0163056	-0.336467	DEDD	XM_003355092	XM_003355092.4	death effector domain containing, transcript variant X1	ENSSSCG00000006365
LvsL+P	486.645	614.519	0.0311782	-0.336589	PLOD1	XM_003127577	XM_003127577.5	procollagen-lysine,2-oxoglutarate 5-dioxygenase 1	ENSSSCG00000003433
LvsL+P	427.61	539.973	0.0348616	-0.336592	COBL	XM_021063931	XM_021063931.1	cordon-bleu WH2 repeat protein	ENSSSCG00000015632
LvsL+P	574.593	725.583	0.018026	-0.336601	PKN1	XM_005661233	XM_005661233.3	protein kinase N1, transcript variant X2
LvsL+P	1218.54	1538.94	0.008455	-0.336782	NFIC	XM_021084129	XM_021084129.1	nuclear factor I C, transcript variant X5	ENSSSCG00000036537
LvsL+P	642.565	811.749	0.0178123	-0.337191	CENPB	XM_021077378	XM_021077378.1	centromere protein B	ENSSSCG00000035900
LvsL+P	726.082	917.339	0.00843586	-0.337323	AKT1S1	XM_005664751	XM_005664751.3	AKT1 substrate 1, transcript variant X5	ENSSSCG00000003194
LvsL+P	463.576	585.773	0.0216572	-0.337535	SCAMP3	NM_001185169	NM_001185169.1	secretory carrier membrane protein 3	ENSSSCG00000006520
LvsL+P	2090.75	2644.98	0.00274041	-0.33924	HDLBP	XM_021075261	XM_021075261.1	high density lipoprotein binding protein, transcript variant X6	ENSSSCG00000016379
LvsL+P	3868.42	4894.03	0.00598317	-0.339279	TUBA4A	XM_001928335	XM_001928335.6	tubulin alpha 4a
LvsL+P	600.692	759.984	0.0171585	-0.339344	UBQLN4	XM_003125701	XM_003125701.5	ubiquilin 4	ENSSSCG00000006500
LvsL+P	467.106	591.47	0.0178278	-0.340554	ADD1	XM_013978492	XM_013978492.2	adducin 1	ENSSSCG00000008692
LvsL+P	4078.33	5164.18	0.00331796	-0.34056	JPH2	XM_021077520	XM_021077520.1	junctophilin 2	ENSSSCG00000007369
LvsL+P	2030.91	2573.88	0.00697516	-0.34182	CAPZB	NM_001113444	NM_001113444.1	capping actin protein of muscle Z-line beta subunit	ENSSSCG00000003493
LvsL+P	1679.66	2129.25	0.00679415	-0.342183	SERPINF1	XM_021066264	XM_021066264.1	serpin family F member 1, transcript variant X1	ENSSSCG00000017818
LvsL+P	735.52	932.732	0.0227649	-0.342699	PRKAR2A	NM_214258	NM_214258.2	protein kinase cAMP-dependent type II regulatory subunit alpha	ENSSSCG00000011363
LvsL+P	2063.19	2616.65	0.0181519	-0.342844	UBE2D4	XM_003134861	XM_003134861.6	ubiquitin conjugating enzyme E2 D4 (putative), transcript variant X1	ENSSSCG00000016722;ENSSSCG00000036481
LvsL+P	991.158	1257.05	0.00892625	-0.342859	CTSD	NM_001037721	NM_001037721.1	cathepsin D	ENSSSCG00000040793
LvsL+P	2549.84	3234.74	0.000227376	-0.343243	RPS5	XM_003128133	XM_003128133.4	ribosomal protein S5	ENSSSCG00000004002
LvsL+P	761.054	965.706	0.0216487	-0.343586	MMP2	NM_214192	NM_214192.2	matrix metallopeptidase 2	ENSSSCG00000002829
LvsL+P	932.183	1183.09	0.0353038	-0.343879	SGCA	XM_021066044	XM_021066044.1	sarcoglycan alpha, transcript variant X1	ENSSSCG00000017583
LvsL+P	811.703	1030.29	0.0211401	-0.344024	SMTNL2	XM_003131889	XM_003131889.5	smoothelin like 2, transcript variant X3	ENSSSCG00000017885
LvsL+P	582.315	740.099	0.0201268	-0.34592	SLC41A1	XM_005667535	XM_005667535.3	solute carrier family 41 member 1, transcript variant X2	ENSSSCG00000020783
LvsL+P	103089	131069	0.00279124	-0.346441	LDHA	XM_013994501	XM_013994501.2	lactate dehydrogenase A, transcript variant X1	ENSSSCG00000013366
LvsL+P	431.895	549.142	0.0314155	-0.346499	ART1	XM_003129615	XM_003129615.5	ADP-ribosyltransferase 1
LvsL+P	1544.06	1963.52	0.00148818	-0.346717	PRKACA	XM_003123353	XM_003123353.4	protein kinase cAMP-activated catalytic subunit alpha, transcript variant X1	ENSSSCG00000013771
LvsL+P	1186.05	1508.86	0.00588934	-0.347292	VPS4A	XM_005655767	XM_005655767.3	vacuolar protein sorting 4 homolog A, transcript variant X2	ENSSSCG00000025151
LvsL+P	449.479	571.903	0.0233699	-0.347519	DDX23	XM_021091587	XM_021091587.1	DEAD-box helicase 23	ENSSSCG00000000176
LvsL+P	1050.01	1336.19	0.0216007	-0.347722	KLHL21	XM_005656009	XM_005656009.3	kelch like family member 21	ENSSSCG00000003379
LvsL+P	751.738	956.78	0.0179443	-0.347958	CD9	NM_214006	NM_214006.1	CD9 molecule	ENSSSCG00000022230
LvsL+P	359.573	457.746	0.0316795	-0.34826	SLC25A39	XM_021066107	XM_021066107.1	solute carrier family 25 member 39, transcript variant X1	ENSSSCG00000030167
LvsL+P	364.033	463.722	0.0219845	-0.349193	VPS11	XM_003129923	XM_003129923.6	VPS11, CORVET/HOPS core subunit, transcript variant X1	ENSSSCG00000015107
LvsL+P	3799.46	4840.59	1.19904e-14	-0.349388	NEURL1	XM_001926877	XM_001926877.5	neuralized E3 ubiquitin protein ligase 1, transcript variant X5	ENSSSCG00000010603
LvsL+P	365.771	466.037	0.0209412	-0.349501	TRAPPC1	XM_021067852	XM_021067852.1	trafficking protein particle complex 1, transcript variant X3	ENSSSCG00000029679
LvsL+P	404.96	516.02	0.0248334	-0.349647	ERGIC3	XM_021078263	XM_021078263.1	ERGIC and golgi 3, transcript variant X3	ENSSSCG00000034045
LvsL+P	1767.23	2252.04	0.0100388	-0.349743	RAPGEF1	XM_005654593	XM_005654593.3	Rap guanine nucleotide exchange factor 1	ENSSSCG00000005719
LvsL+P	561.059	714.978	0.0230242	-0.349746	MYH14	XM_021094781	XM_021094781.1	myosin heavy chain 14, transcript variant X1	ENSSSCG00000027407
LvsL+P	1002.37	1277.6	0.00761375	-0.350011	ANXA11	XM_001924178	XM_001924178.6	annexin A11, transcript variant X1	ENSSSCG00000010331
LvsL+P	2318.63	2955.91	0.0022241	-0.350334	RPL18A	XM_021083534	XM_021083534.1	ribosomal protein L18a, transcript variant X4	ENSSSCG00000013889
LvsL+P	291.347	371.449	0.0499066	-0.350428	SUPT3H	XM_021099857	XM_021099857.1	SPT3 homolog, SAGA and STAGA complex component, transcript variant X2	ENSSSCG00000001709
LvsL+P	302.747	386.066	0.0381397	-0.350738	UBALD1	XM_021086690	XM_021086690.1	UBA like domain containing 1	ENSSSCG00000023603
LvsL+P	606.998	774.163	0.0213318	-0.350945	AMIGO1	XM_005663589	XM_005663589.3	adhesion molecule with Ig like domain 1, transcript variant X2	ENSSSCG00000034883
LvsL+P	783.822	999.746	0.00786886	-0.351035	RRAGA	XM_005660087	XM_005660087.3	Ras related GTP binding A
LvsL+P	374.882	478.387	0.0388262	-0.351741	GPRC5C	XM_021068072	XM_021068072.1	G protein-coupled receptor class C group 5 member C	ENSSSCG00000040989
LvsL+P	881.594	1126.02	0.0176176	-0.35304	PDK2	XM_021067148	XM_021067148.1	pyruvate dehydrogenase kinase 2, transcript variant X1	ENSSSCG00000027198
LvsL+P	692.103	884.053	0.00810567	-0.353145	DYM	XM_021092922	XM_021092922.1	dymeclin, transcript variant X4	ENSSSCG00000004508
LvsL+P	7988.67	10207.9	0.0248131	-0.353658	HSPB1	NM_001007518	NM_001007518.1	heat shock protein family B (small) member 1	ENSSSCG00000037567;ENSSSCG00000039962
LvsL+P	15239.4	19481	0.00241817	-0.354263	MYOM1	XM_005665300	XM_005665300.3	myomesin 1, transcript variant X1	ENSSSCG00000003693
LvsL+P	2026.3	2591.09	0.00238941	-0.354711	HUWE1	XM_013986152	XM_013986152.2	HECT, UBA and WWE domain containing 1, E3 ubiquitin protein ligase, transcript variant X1	ENSSSCG00000012328
LvsL+P	641.861	820.857	0.0113149	-0.354872	TNIP1	XM_005672611	XM_005672611.3	TNFAIP3 interacting protein 1, transcript variant X7	ENSSSCG00000017091
LvsL+P	437.909	560.086	0.0229831	-0.355018	ZMIZ1	XM_013983374	XM_013983374.2	zinc finger MIZ-type containing 1
LvsL+P	858.561	1098.19	0.00833747	-0.355137	KIAA1671	XM_021073316	XM_021073316.1	KIAA1671 ortholog	ENSSSCG00000009953
LvsL+P	723.481	925.458	0.0113865	-0.355214	FLOT2	XM_021067496	XM_021067496.1	flotillin 2, transcript variant X1	ENSSSCG00000017777
LvsL+P	3114.85	3984.52	1.9984e-14	-0.355244	PCBP2	XM_021091183	XM_021091183.1	poly(rC) binding protein 2, transcript variant X2	ENSSSCG00000000274
LvsL+P	678.751	868.272	0.0175538	-0.355264	EPN2	XM_021067960	XM_021067960.1	epsin 2, transcript variant X5	ENSSSCG00000040457
LvsL+P	373.214	477.515	0.0366521	-0.355543	RALGAPA2	XM_021078026	XM_021078026.1	Ral GTPase activating protein catalytic alpha subunit 2, transcript variant X2	ENSSSCG00000026506
LvsL+P	61142.2	78257.4	0.000478458	-0.356059	RYR1	NM_001001534	NM_001001534.1	ryanodine receptor 1
LvsL+P	1146.38	1467.37	0.00586382	-0.356147	BCKDK	XM_003124471	XM_003124471.6	branched chain ketoacid dehydrogenase kinase	ENSSSCG00000007763
LvsL+P	781.584	1000.6	0.00783892	-0.356398	PARD3	XM_021064231	XM_021064231.1	par-3 family cell polarity regulator
LvsL+P	1706.83	2185.52	0.00796955	-0.356659	FBXO31	XM_021093684	XM_021093684.1	F-box protein 31, transcript variant X2	ENSSSCG00000002654
LvsL+P	262.665	336.398	0.03903	-0.356945	THOC5	XR_002338804	XR_002338804.1	THO complex 5, transcript variant X5	ENSSSCG00000009988
LvsL+P	1614.4	2067.63	0.00581348	-0.356975	SEMA4D	XM_021073817	XM_021073817.1	semaphorin 4D, transcript variant X10	ENSSSCG00000009584
LvsL+P	708.126	907.082	0.00754487	-0.357227	IPO9	XM_021064520	XM_021064520.1	importin 9, transcript variant X3	ENSSSCG00000039843
LvsL+P	692.254	886.886	0.016715	-0.357448	MSN	XM_013986219	XM_013986219.2	moesin, transcript variant X1	ENSSSCG00000012365
LvsL+P	521.437	668.37	0.0425474	-0.358154	CNN1	NM_213878	NM_213878.1	calponin 1	ENSSSCG00000013614
LvsL+P	609.135	781.154	0.0180392	-0.358843	GNAI2	XM_021068546	XM_021068546.1	G protein subunit alpha i2, transcript variant X2
LvsL+P	695.414	891.937	0.0140005	-0.35907	NDST1	XM_021085025	XM_021085025.1	N-deacetylase and N-sulfotransferase 1, transcript variant X3	ENSSSCG00000032731
LvsL+P	629.903	808.082	0.0083866	-0.359372	CD151	XM_005652761	XM_005652761.3	CD151 molecule (Raph blood group), transcript variant X6
LvsL+P	295.827	379.755	0.0367746	-0.360315	EIF2B2	XM_003128668	XM_003128668.4	eukaryotic translation initiation factor 2B subunit beta, transcript variant X1	ENSSSCG00000002378
LvsL+P	1859.91	2387.65	0.00573471	-0.36036	STRN4	XM_021094615	XM_021094615.1	striatin 4, transcript variant X1	ENSSSCG00000003104
LvsL+P	945.465	1214.75	0.0167342	-0.361569	MRPL37	XM_021096592	XM_021096592.1	mitochondrial ribosomal protein L37	ENSSSCG00000032083
LvsL+P	1517.01	1949.89	0.0179451	-0.362159	KCNJ12	XM_021068062	XM_021068062.1	potassium voltage-gated channel subfamily J member 12, transcript variant X1
LvsL+P	1019.92	1311.6	0.00760753	-0.362864	TESK1	XM_003121984	XM_003121984.4	testis-specific kinase 1, transcript variant X1	ENSSSCG00000005310
LvsL+P	1320.25	1697.9	0.00219777	-0.362943	BCL2L13	XM_003126595	XM_003126595.6	BCL2 like 13, transcript variant X1	ENSSSCG00000040373
LvsL+P	901.663	1159.83	0.0111359	-0.363256	MYO1C	XM_021067559	XM_021067559.1	myosin IC, transcript variant X7	ENSSSCG00000021821
LvsL+P	6773.62	8714.42	0.00207007	-0.363477	TMEM38A	XM_021083580	XM_021083580.1	transmembrane protein 38A	ENSSSCG00000013864
LvsL+P	650.919	838.036	0.0104259	-0.364535	SF3B3	XM_021093803	XM_021093803.1	splicing factor 3b subunit 3, transcript variant X1	ENSSSCG00000025323
LvsL+P	3709.25	4775.6	0.00151253	-0.364556	UBA52	XM_005652916	XM_005652916.3	ubiquitin A-52 residue ribosomal protein fusion product 1, transcript variant X2
LvsL+P	259.723	334.511	0.0456154	-0.365083	EFL1	XM_021098870	XM_021098870.1	elongation factor like GTPase 1	ENSSSCG00000001792
LvsL+P	2751.04	3543.84	0.00949898	-0.365333	AMOTL1	XM_005667237	XM_005667237.3	angiomotin like 1, transcript variant X3	ENSSSCG00000014960
LvsL+P	420.732	542.003	0.0186143	-0.365401	USP10	XM_021093724	XM_021093724.1	ubiquitin specific peptidase 10, transcript variant X1	ENSSSCG00000002670
LvsL+P	392.086	505.652	0.0233604	-0.366975	RRP12	XM_021072760	XM_021072760.1	ribosomal RNA processing 12 homolog	ENSSSCG00000010514
LvsL+P	304.228	392.547	0.0325717	-0.367715	VPS26B	NM_001137634	NM_001137634.1	VPS26, retromer complex component B
LvsL+P	845.413	1091.11	0.00809366	-0.368064	MYBBP1A	XM_005669133	XM_005669133.3	MYB binding protein 1a, transcript variant X2	ENSSSCG00000017882
LvsL+P	481.478	621.685	0.0224416	-0.368714	NEO1	XM_021099093	XM_021099093.1	neogenin 1, transcript variant X12	ENSSSCG00000001921
LvsL+P	19165.8	24752.2	0.0214449	-0.369021	CRYAB	XM_021062778	XM_021062778.1	crystallin alpha B, transcript variant X2	ENSSSCG00000036724
LvsL+P	753.507	973.984	0.0184187	-0.370278	SLC44A1	XM_003480567	XM_003480567.3	solute carrier family 44 member 1, transcript variant X2	ENSSSCG00000005425
LvsL+P	1823.99	2359.46	0.00380813	-0.371359	KCNJ11	XM_005661104	XM_005661104.3	potassium voltage-gated channel subfamily J member 11
LvsL+P	1951.77	2525.38	0.00201865	-0.371723	SNTA1	XM_003359945	XM_003359945.5	syntrophin alpha 1
LvsL+P	2568.64	3325.18	0.000289538	-0.372428	DYSF	XM_013996042	XM_013996042.2	dysferlin	ENSSSCG00000008312
LvsL+P	371.835	481.4	0.0179488	-0.372576	CARM1	XM_021083821	XM_021083821.1	coactivator associated arginine methyltransferase 1, transcript variant X1	ENSSSCG00000013633
LvsL+P	243.194	315.048	0.0445222	-0.373461	E2F4	XM_003126933	XM_003126933.6	E2F transcription factor 4	ENSSSCG00000002787
LvsL+P	3446.58	4465.02	0.00747452	-0.373502	MYO18B	XM_021073682	XM_021073682.1	myosin XVIIIB	ENSSSCG00000009957
LvsL+P	1903.86	2466.51	0.00924196	-0.373545	IGF2	XM_021080621	XM_021080621.1	insulin like growth factor 2, transcript variant X11	ENSSSCG00000035293
LvsL+P	286.463	371.406	0.0279338	-0.37465	NAA60	XM_021088115	XM_021088115.1	N(alpha)-acetyltransferase 60, NatF catalytic subunit, transcript variant X3
LvsL+P	323.854	420.029	0.0468155	-0.375145	CXXC5	XM_021084872	XM_021084872.1	CXXC finger protein 5
LvsL+P	375.349	487.279	0.0178718	-0.376514	KDELR1	XM_003127269	XM_003127269.5	KDEL endoplasmic reticulum protein retention receptor 1	ENSSSCG00000003132
LvsL+P	196.719	255.409	0.0458555	-0.376673	TIMM29	XM_003123205	XM_003123205.4	translocase of inner mitochondrial membrane 29	ENSSSCG00000013635
LvsL+P	5625.61	7304.36	0.0138823	-0.376747	HSPB6	XM_003127059	XM_003127059.4	heat shock protein family B (small) member 6
LvsL+P	457.278	593.841	0.0254227	-0.377003	TAGLN2	XM_003125672	XM_003125672.5	transgelin 2, transcript variant X1	ENSSSCG00000006395
LvsL+P	3036.33	3943.9	0.00711838	-0.377294	PLEKHM2	XM_021095385	XM_021095385.1	pleckstrin homology and RUN domain containing M2, transcript variant X1	ENSSSCG00000003468
LvsL+P	526.22	683.629	0.0154998	-0.377548	MAPK3	XM_021088019	XM_021088019.1	mitogen-activated protein kinase 3	ENSSSCG00000040682
LvsL+P	71969.4	93563.8	4.19664e-14	-0.378566	CASQ1	XM_021088573	XM_021088573.1	calsequestrin 1, transcript variant X1	ENSSSCG00000006390
LvsL+P	1185.21	1541.1	0.00186887	-0.378815	THRA	XM_021066243	XM_021066243.1	thyroid hormone receptor, alpha, transcript variant X1	ENSSSCG00000035969
LvsL+P	377.153	490.442	0.0344888	-0.37893	TPP1	XM_003357132	XM_003357132.4	tripeptidyl peptidase 1, transcript variant X1	ENSSSCG00000023080
LvsL+P	623405	810768	0.00354168	-0.379121	ACTA1	XM_005670976	XM_005670976.2	actin, alpha 1, skeletal muscle, transcript variant X3
LvsL+P	450.356	585.91	0.0279404	-0.379612	ACTA2	XM_013983522	XM_013983522.2	actin, alpha 2, smooth muscle, aorta, transcript variant X1	ENSSSCG00000010447
LvsL+P	685.434	892.161	0.0167576	-0.380286	FAM53B	XM_021073620	XM_021073620.1	family with sequence similarity 53 member B, transcript variant X2	ENSSSCG00000010732
LvsL+P	619.686	806.602	0.0168556	-0.380321	HOMER3	XM_021083465	XM_021083465.1	homer scaffolding protein 3, transcript variant X1	ENSSSCG00000013919
LvsL+P	742.123	966.123	0.0183421	-0.380549	SLC16A5	XM_005668613	XM_005668613.3	solute carrier family 16 member 5, transcript variant X5	ENSSSCG00000017215
LvsL+P	863.531	1124.25	0.0179211	-0.380643	IP6K3	XM_021098605	XM_021098605.1	inositol hexakisphosphate kinase 3, transcript variant X2
LvsL+P	815.844	1062.24	0.0088883	-0.38075	USP5	XM_001925784	XM_001925784.6	ubiquitin specific peptidase 5, transcript variant X5	ENSSSCG00000000684
LvsL+P	8861.12	11540.6	0	-0.381161	FEM1A	XM_021084041	XM_021084041.1	fem-1 homolog A	ENSSSCG00000037153
LvsL+P	611.327	796.283	0.00890066	-0.381336	AHCY	NM_001011727	NM_001011727.1	adenosylhomocysteinase	ENSSSCG00000007278
LvsL+P	657.536	856.558	0.0183729	-0.381482	KCTD2	XM_021066666	XM_021066666.1	potassium channel tetramerization domain containing 2	ENSSSCG00000031958
LvsL+P	366.027	476.835	0.0178677	-0.381542	NBAS	XM_021087823	XM_021087823.1	neuroblastoma amplified sequence	ENSSSCG00000008621
LvsL+P	976.02	1273	0.00875044	-0.383244	AP2M1	NM_001243644	NM_001243644.1	adaptor related protein complex 2 mu 1 subunit	ENSSSCG00000024437
LvsL+P	6269.83	8178.6	0.00833485	-0.383429	SYNPO2	XM_021100699	XM_021100699.1	synaptopodin 2, transcript variant X2	ENSSSCG00000009111
LvsL+P	548.242	715.16	0.00835234	-0.383451	CLPTM1	XM_003127223	XM_003127223.6	CLPTM1, transmembrane protein	ENSSSCG00000003085
LvsL+P	6430.36	8389.1	0.00167075	-0.383617	GYS1	NM_001195508	NM_001195508.1	glycogen synthase 1	ENSSSCG00000003154
LvsL+P	1162.22	1516.56	0.00852448	-0.383924	ZBTB47	XM_021071707	XM_021071707.1	zinc finger and BTB domain containing 47, transcript variant X1	ENSSSCG00000030065
LvsL+P	1517.28	1979.96	0.00362799	-0.383984	TLN2	XM_021094283	XM_021094283.1	talin 2, transcript variant X5	ENSSSCG00000024088
LvsL+P	332.649	434.387	0.0209989	-0.384979	UAP1	XM_001928643	XM_001928643.6	UDP-N-acetylglucosamine pyrophosphorylase 1, transcript variant X3	ENSSSCG00000006340
LvsL+P	329.59	430.457	0.0210049	-0.385196	PCGF2	XM_021067066	XM_021067066.1	polycomb group ring finger 2, transcript variant X4	ENSSSCG00000039198
LvsL+P	3861.09	5044.83	0.00939134	-0.3858	FBP2	NM_001167632	NM_001167632.2	fructose-bisphosphatase 2	ENSSSCG00000010947
LvsL+P	336.224	439.452	0.031963	-0.386284	LTBR	NM_001308823	NM_001308823.1	lymphotoxin beta receptor	ENSSSCG00000000706
LvsL+P	344.405	450.461	0.0319766	-0.387295	COX10	NM_001244626	NM_001244626.1	COX10 homolog, cytochrome c oxidase assembly protein, heme A: farnesyltransferase (yeast)	ENSSSCG00000018023
LvsL+P	4784.33	6257.66	0.00172132	-0.387307	PLEC	XM_021090372	XM_021090372.1	plectin, transcript variant X9	ENSSSCG00000039094
LvsL+P	1348.37	1765.02	0.00796178	-0.388466	CD74	XM_021080282	XM_021080282.1	CD74 molecule, transcript variant X3
LvsL+P	2048.65	2681.88	0.00517116	-0.388568	PTDSS1	XM_021089073	XM_021089073.1	phosphatidylserine synthase 1, transcript variant X1	ENSSSCG00000006089
LvsL+P	647.006	847.308	0.0183911	-0.389107	DOT1L	XM_021084186	XM_021084186.1	DOT1 like histone lysine methyltransferase, transcript variant X2	ENSSSCG00000013457
LvsL+P	449.306	588.847	0.0230532	-0.390193	POLR1A	XM_005662406	XM_005662406.3	RNA polymerase I subunit A	ENSSSCG00000008226
LvsL+P	546.179	715.853	0.0127522	-0.390291	MTOR	XM_003127584	XM_003127584.6	mechanistic target of rapamycin	ENSSSCG00000003413
LvsL+P	1469.82	1926.5	0.00511552	-0.390342	ENO1	XM_021095279	XM_021095279.1	enolase 1, transcript variant X2	ENSSSCG00000022343
LvsL+P	981.497	1286.48	0.0182622	-0.390379	RXRG	XM_021088737	XM_021088737.1	retinoid X receptor gamma, transcript variant X2	ENSSSCG00000006328
LvsL+P	476.993	625.528	0.0184328	-0.391107	ATP6V0C	XM_003124744	XM_003124744.4	ATPase H+ transporting V0 subunit c	ENSSSCG00000008056
LvsL+P	2289.43	3002.73	0	-0.391285	CTSB	XM_005657266	XM_005657266.3	cathepsin B, transcript variant X3	ENSSSCG00000023666
LvsL+P	227.907	298.981	0.0384365	-0.39161	BABAM2	XM_021088348	XM_021088348.1	BRISC and BRCA1 A complex member 2, transcript variant X1	ENSSSCG00000026465
LvsL+P	461.853	605.93	0.0217694	-0.39172	DAB2IP	XM_003353636	XM_003353636.5	DAB2 interacting protein	ENSSSCG00000005524
LvsL+P	1614.66	2118.87	0.000711416	-0.392062	CAVIN1	XM_021066983	XM_021066983.1	caveolae associated protein 1	ENSSSCG00000035446
LvsL+P	308.455	404.84	0.0491253	-0.392291	ASB12	XM_021080715	XM_021080715.1	ankyrin repeat and SOCS box containing 12, transcript variant X1	ENSSSCG00000032889
LvsL+P	335.934	441.038	0.0209212	-0.392725	BVES	XM_021087483	XM_021087483.1	blood vessel epicardial substance, transcript variant X1	ENSSSCG00000004366
LvsL+P	2061.64	2708.32	0.00259302	-0.393606	ANXA6	XM_005672613	XM_005672613.3	annexin A6	ENSSSCG00000017089
LvsL+P	3698.82	4861.19	1.4988e-14	-0.394241	PSAP	XM_021071890	XM_021071890.1	prosaposin, transcript variant X6	ENSSSCG00000010281
LvsL+P	2277.08	2994.49	4.19664e-14	-0.39513	MAP2K2	NM_001244550	NM_001244550.1	mitogen-activated protein kinase kinase 2	ENSSSCG00000027127
LvsL+P	1854.91	2440.62	0.00574493	-0.395895	VIM	XM_005668106	XM_005668106.3	vimentin, transcript variant X1	ENSSSCG00000011033
LvsL+P	1114.91	1467.03	0.00906438	-0.395967	RBM38	NM_001105312	NM_001105312.1	RNA binding motif protein 38	ENSSSCG00000007504
LvsL+P	779.658	1025.96	0.00872496	-0.396057	WDR1	XM_021101012	XM_021101012.1	WD repeat domain 1	ENSSSCG00000036501
LvsL+P	1414.15	1861.73	0.00266731	-0.396709	LOC110260088	XM_021088039	XM_021088039.1	eukaryotic translation initiation factor 3 subunit C, transcript variant X1	ENSSSCG00000034927
LvsL+P	369.43	486.877	0.021197	-0.398258	VARS	NM_001195378	NM_001195378.1	valyl-tRNA synthetase	ENSSSCG00000038950
LvsL+P	3350.6	4417.68	8.7383e-07	-0.398872	CACNB1	XM_013979885	XM_013979885.2	calcium voltage-gated channel auxiliary subunit beta 1, transcript variant X4	ENSSSCG00000017510
LvsL+P	1495.5	1973.56	0.000220293	-0.400171	WDTC1	XM_005656068	XM_005656068.3	WD and tetratricopeptide repeats 1, transcript variant X3	ENSSSCG00000003570
LvsL+P	357.431	471.983	0.0342589	-0.401071	C7H15orf59	XM_001928612	XM_001928612.5	chromosome 7 C15orf59 homolog	ENSSSCG00000001916
LvsL+P	978.177	1291.75	0.00722059	-0.40116	CASTOR2	XM_003481005	XM_003481005.4	cytosolic arginine sensor for mTORC1 subunit 2	ENSSSCG00000024045
LvsL+P	2663.33	3517.72	0.00142327	-0.401412	TCEA3	XM_021095523	XM_021095523.1	transcription elongation factor A3, transcript variant X1	ENSSSCG00000032674
LvsL+P	1218.55	1609.63	0.00757688	-0.401564	ASB16	XM_021066898	XM_021066898.1	ankyrin repeat and SOCS box containing 16	ENSSSCG00000039673
LvsL+P	928.704	1226.82	0.00562395	-0.401639	PFN1	NM_001244416	NM_001244416.1	profilin 1
LvsL+P	243.438	321.821	0.0351474	-0.402701	IPO4	XM_013978187	XM_013978187.2	importin 4	ENSSSCG00000002000
LvsL+P	756.216	999.75	0.0099998	-0.402769	LIMS2	XM_021076158	XM_021076158.1	LIM zinc finger domain containing 2, transcript variant X6	ENSSSCG00000015862
LvsL+P	203.191	268.735	0.0416611	-0.403353	RNASEK	XM_003358238	XM_003358238.4	ribonuclease K	ENSSSCG00000017929
LvsL+P	717.594	949.075	0.00813152	-0.403356	LARGE1	XM_021081477	XM_021081477.1	LARGE xylosyl- and glucuronyltransferase 1, transcript variant X1
LvsL+P	185.99	246.25	0.0387333	-0.404903	SHISA5	XM_021070633	XM_021070633.1	shisa family member 5, transcript variant X4	ENSSSCG00000011357
LvsL+P	197.519	261.582	0.041566	-0.405273	SSBP3	XM_021096594	XM_021096594.1	single stranded DNA binding protein 3, transcript variant X2	ENSSSCG00000039594
LvsL+P	170823	226330	1.29896e-14	-0.405928	PYGM	XM_003122588	XM_003122588.5	glycogen phosphorylase, muscle associated	ENSSSCG00000013022
LvsL+P	227.939	302.117	0.0420368	-0.40646	SELENON	XM_021095600	XM_021095600.1	selenoprotein N	ENSSSCG00000003554
LvsL+P	165.221	218.996	0.0493282	-0.406505	PPP1R9B	XM_003131593	XM_003131593.5	protein phosphatase 1 regulatory subunit 9B	ENSSSCG00000017584
LvsL+P	493.949	654.782	0.0295784	-0.406651	CNTFR	XM_021064676	XM_021064676.1	ciliary neurotrophic factor receptor, transcript variant X2
LvsL+P	388.142	514.622	0.0176849	-0.406928	REPIN1	XM_021078721	XM_021078721.1	replication initiator 1, transcript variant X4	ENSSSCG00000033708
LvsL+P	626.444	831.481	0.0112076	-0.408497	FLNA	XM_021080738	XM_021080738.1	filamin A, transcript variant X15
LvsL+P	3587.28	4766.45	0.00816022	-0.410026	MLEC	XM_001928694	XM_001928694.6	malectin	ENSSSCG00000009914
LvsL+P	486.688	646.81	0.0266733	-0.410345	COL5A1	NM_001014971	NM_001014971.1	collagen type V alpha 1 chain	ENSSSCG00000005751
LvsL+P	608.799	809.455	0.00804468	-0.410984	CTDSP1	XM_021076473	XM_021076473.1	CTD small phosphatase 1, transcript variant X3	ENSSSCG00000036938
LvsL+P	584.591	777.669	0.0119011	-0.411729	TUBGCP2	XM_021073927	XM_021073927.1	tubulin gamma complex associated protein 2, transcript variant X1	ENSSSCG00000010773
LvsL+P	403.85	537.634	0.0183989	-0.412807	RHOC	XM_003125846	XM_003125846.4	ras homolog family member C, transcript variant X2	ENSSSCG00000006777
LvsL+P	687.433	915.326	0.00750902	-0.413068	EPN1	XM_021095052	XM_021095052.1	epsin 1, transcript variant X2	ENSSSCG00000039670
LvsL+P	384.114	511.527	0.0168145	-0.413275	HCN2	XM_021084305	XM_021084305.1	hyperpolarization activated cyclic nucleotide gated potassium channel 2	ENSSSCG00000033442
LvsL+P	45577.4	60755.4	4.09672e-14	-0.414693	EEF1A2	XM_021077778	XM_021077778.1	eukaryotic translation elongation factor 1 alpha 2	ENSSSCG00000040401
LvsL+P	480077	640241	1.0243e-11	-0.415349	GAPDH	XM_021091114	XM_021091114.1	glyceraldehyde-3-phosphate dehydrogenase, transcript variant X2	ENSSSCG00000000694
LvsL+P	545.481	727.737	0.0426443	-0.415889	EMP2	XM_021086639	XM_021086639.1	epithelial membrane protein 2, transcript variant X2	ENSSSCG00000037065
LvsL+P	560.948	748.609	0.0184221	-0.416345	ZZEF1	XM_021067699	XM_021067699.1	zinc finger ZZ-type and EF-hand domain containing 1	ENSSSCG00000032049
LvsL+P	3807.79	5085.79	0.00908415	-0.417516	COL1A2	NM_001243655	NM_001243655.1	collagen type I alpha 2 chain	ENSSSCG00000015326
LvsL+P	538.857	720.052	0.00731928	-0.418199	PRPS1	XM_003135301	XM_003135301.4	phosphoribosyl pyrophosphate synthetase 1	ENSSSCG00000012560
LvsL+P	4034.37	5391.85	0.0069042	-0.418438	CARNS1	XM_021082758	XM_021082758.1	carnosine synthase 1, transcript variant X2	ENSSSCG00000012911
LvsL+P	406.153	543.076	0.0168835	-0.41913	HSF1	XM_013987992	XM_013987992.2	heat shock transcription factor 1, transcript variant X3
LvsL+P	1170.67	1565.85	0.0163289	-0.419608	PLPP7	XM_021070388	XM_021070388.1	phospholipid phosphatase 7 (inactive)	ENSSSCG00000005713
LvsL+P	726.924	972.94	0.0192477	-0.420545	GPR157	XM_021095284	XM_021095284.1	G protein-coupled receptor 157	ENSSSCG00000033456
LvsL+P	720.187	964.73	0.0118844	-0.421754	HTRA1	XM_003133208	XM_003133208.4	HtrA serine peptidase 1	ENSSSCG00000010703
LvsL+P	214.112	286.835	0.0412729	-0.421856	SLC25A44	XM_001928054	XM_001928054.5	solute carrier family 25 member 44, transcript variant X1
LvsL+P	379.31	508.689	0.0177959	-0.423405	TEF	XM_021091460	XM_021091460.1	TEF, PAR bZIP transcription factor	ENSSSCG00000035152
LvsL+P	889.265	1193.01	0.00788596	-0.423921	NCOR2	NM_001044576	NM_001044576.1	nuclear receptor corepressor 2	ENSSSCG00000009761
LvsL+P	153.081	205.404	0.0496227	-0.424174	PLBD2	XM_013982918	XM_013982918.2	phospholipase B domain containing 2, transcript variant X2	ENSSSCG00000009872
LvsL+P	128.347	172.235	0.0492978	-0.424338	MARK4	XM_021094540	XM_021094540.1	microtubule affinity regulating kinase 4, transcript variant X1	ENSSSCG00000022538
LvsL+P	3453.67	4635.21	0.00155	-0.424502	SPEG	XM_021074879	XM_021074879.1	SPEG complex locus
LvsL+P	227.119	304.976	0.0224212	-0.425247	PELP1	XM_021067790	XM_021067790.1	proline, glutamate and leucine rich protein 1	ENSSSCG00000017924
LvsL+P	716.394	961.986	0.00956876	-0.425264	AKR1B1	XM_021078497	XM_021078497.1	aldo-keto reductase family 1 member B, transcript variant X1
LvsL+P	308.471	414.838	0.0232107	-0.427412	SAMD1	XM_003123364	XM_003123364.5	sterile alpha motif domain containing 1	ENSSSCG00000033298
LvsL+P	605.408	815.299	0.00528228	-0.429422	RAB11B	NM_001244875	NM_001244875.1	RAB11B, member RAS oncogene family	ENSSSCG00000013600
LvsL+P	150.034	202.075	0.0453898	-0.429603	PRAF2	NM_001243880	NM_001243880.1	PRA1 domain family member 2
LvsL+P	1036.68	1397.06	0.00816224	-0.430421	TIMP2	NM_001145985	NM_001145985.1	TIMP metallopeptidase inhibitor 2	ENSSSCG00000017164
LvsL+P	545.752	735.777	0.0113079	-0.431022	LGMN	XM_005656451	XM_005656451.2	legumain, transcript variant X1	ENSSSCG00000002452
LvsL+P	7307.33	9854.96	0.0177985	-0.431505	ASB5	XM_013984005	XM_013984005.2	ankyrin repeat and SOCS box containing 5, transcript variant X2	ENSSSCG00000030395
LvsL+P	817.031	1102.24	0.00800492	-0.431972	HOXC10	XM_021091725	XM_021091725.1	homeobox C10, transcript variant X1	ENSSSCG00000022728
LvsL+P	1095.05	1478.34	0.00377109	-0.432984	ZNF358	XM_005674492	XM_005674492.3	zinc finger protein 358
LvsL+P	293.176	396.181	0.0329981	-0.434391	MVP	XM_021086424	XM_021086424.1	major vault protein, transcript variant X1	ENSSSCG00000027946
LvsL+P	473.519	640.229	0.011545	-0.435165	GATAD2A	XM_021083423	XM_021083423.1	GATA zinc finger domain containing 2A, transcript variant X1	ENSSSCG00000013938
LvsL+P	897.896	1214.33	0.0183849	-0.435535	THY1	XM_005667396	XM_005667396.3	Thy-1 cell surface antigen, transcript variant X1	ENSSSCG00000032330
LvsL+P	483.374	653.767	0.00871297	-0.435635	DNM2	XM_021083813	XM_021083813.1	dynamin 2, transcript variant X14	ENSSSCG00000013630
LvsL+P	281.749	381.18	0.0264562	-0.436065	TPGS2	XM_021096293	XM_021096293.1	tubulin polyglutamylase complex subunit 2, transcript variant X2	ENSSSCG00000026953
LvsL+P	226.484	306.499	0.0219005	-0.436474	EVI5L	XM_013994704	XM_013994704.2	ecotropic viral integration site 5 like, transcript variant X5	ENSSSCG00000013585
LvsL+P	85959.6	116400	2.29816e-14	-0.437354	ACTN3	XM_003122492	XM_003122492.4	actinin alpha 3, transcript variant X2	ENSSSCG00000038323
LvsL+P	398.316	540.201	0.0083329	-0.439584	LOC100626015	XM_021086558	XM_021086558.1	nodal modulator 1	ENSSSCG00000025565
LvsL+P	184.472	250.211	0.0438863	-0.439744	TIGD5	XM_021090462	XM_021090462.1	tigger transposable element derived 5
LvsL+P	1807.47	2453.96	0.00712154	-0.441141	MAP7D1	XM_021095927	XM_021095927.1	MAP7 domain containing 1, transcript variant X7	ENSSSCG00000003637
LvsL+P	2083.33	2829.38	0.00264697	-0.441594	MAZ	XM_003354553	XM_003354553.4	MYC associated zinc finger protein	ENSSSCG00000025321
LvsL+P	485.02	658.902	0.00809763	-0.442019	GRN	NM_001044578	NM_001044578.1	granulin precursor	ENSSSCG00000017355
LvsL+P	1881.46	2556.35	6.29682e-06	-0.442233	STK40	XM_021095940	XM_021095940.1	serine/threonine kinase 40, transcript variant X2	ENSSSCG00000036832
LvsL+P	997.862	1357.11	0.00881595	-0.443627	LOC100623720	XM_021071094	XM_021071094.1	collagen alpha-1(VI) chain, transcript variant X1	ENSSSCG00000022506
LvsL+P	1439.38	1958.24	0.00710965	-0.444103	RXRA	XM_021071603	XM_021071603.1	retinoid X receptor alpha, transcript variant X27	ENSSSCG00000038220
LvsL+P	2645.62	3599.73	0.00719115	-0.444283	DHRS7C	XM_005669235	XM_005669235.3	dehydrogenase/reductase 7C, transcript variant X2	ENSSSCG00000017996
LvsL+P	143.315	195.023	0.0493693	-0.44445	EHD4	XM_021097351	XM_021097351.1	EH domain containing 4	ENSSSCG00000020666
LvsL+P	552.18	751.791	0.00351168	-0.445194	NUCB1	XM_013998618	XM_013998618.2	nucleobindin 1, transcript variant X1	ENSSSCG00000003150
LvsL+P	281.495	383.326	0.0323509	-0.445464	TGFBI	XM_021084784	XM_021084784.1	transforming growth factor beta induced	ENSSSCG00000014316
LvsL+P	1356.2	1847.24	0.00288748	-0.445803	DCTN1	XM_021087352	XM_021087352.1	dynactin subunit 1, transcript variant X4	ENSSSCG00000008274
LvsL+P	1189.69	1621.04	0.000265317	-0.446334	CAPNS1	NM_214318	NM_214318.2	calpain small subunit 1	ENSSSCG00000030149
LvsL+P	2013.62	2745.17	8.99281e-15	-0.447099	ARAF	NM_214329	NM_214329.1	A-Raf proto-oncogene, serine/threonine kinase	ENSSSCG00000012275
LvsL+P	3488.14	4756.72	0.0087894	-0.447509	SYNPO	XM_021085030	XM_021085030.1	synaptopodin	ENSSSCG00000038453
LvsL+P	206.465	281.8	0.0366833	-0.448771	TUBA1A	XM_005655549	XM_005655549.2	tubulin alpha 1a, transcript variant X1
LvsL+P	220.405	301.069	0.0351028	-0.449939	CTIF	XM_013992850	XM_013992850.2	cap binding complex dependent translation initiation factor, transcript variant X7	ENSSSCG00000004506
LvsL+P	156.35	213.623	0.0439137	-0.45029	MICALL1	XM_021091499	XM_021091499.1	MICAL like 1	ENSSSCG00000000118
LvsL+P	426.577	583.448	0.0166927	-0.451799	PKNOX2	XM_021063089	XM_021063089.1	PBX/knotted 1 homeobox 2, transcript variant X2	ENSSSCG00000015211
LvsL+P	971.589	1329.39	0.0215869	-0.452352	NES	XM_005663265	XM_005663265.3	nestin	ENSSSCG00000006474
LvsL+P	980.768	1343.43	0.00458931	-0.453938	PROB1	XM_021084868	XM_021084868.1	proline rich basic protein 1
LvsL+P	451.115	618.046	0.0111856	-0.454218	TBC1D16	XM_003131144	XM_003131144.4	TBC1 domain family member 16	ENSSSCG00000017159
LvsL+P	2447.11	3354.13	0.000577415	-0.454859	ARHGAP35	XM_021094622	XM_021094622.1	Rho GTPase activating protein 35	ENSSSCG00000003107
LvsL+P	152618	209239	0	-0.45523	ATP2A1	XM_021085681	XM_021085681.1	ATPase sarcoplasmic/endoplasmic reticulum Ca2+ transporting 1, transcript variant X1	ENSSSCG00000007805
LvsL+P	194.931	267.288	0.0208948	-0.455433	MIF4GD	XM_005668610	XM_005668610.3	MIF4G domain containing, transcript variant X1	ENSSSCG00000035134
LvsL+P	617.223	846.92	0.0177021	-0.456433	GARS	XM_003134806	XM_003134806.6	glycyl-tRNA synthetase	ENSSSCG00000016677
LvsL+P	160.735	220.567	0.0347411	-0.456535	MAN2B1	XM_003123314	XM_003123314.4	mannosidase alpha class 2B member 1, transcript variant X2	ENSSSCG00000013720
LvsL+P	487.726	669.415	0.0134062	-0.45683	EHD2	XM_003355959	XM_003355959.4	EH domain containing 2, transcript variant X1	ENSSSCG00000023371
LvsL+P	195.965	268.971	0.0323453	-0.45685	TNFRSF1A	NM_213969	NM_213969.1	TNF receptor superfamily member 1A	ENSSSCG00000000708
LvsL+P	114837	157634	5.09592e-14	-0.456989	PKM	XM_021099115	XM_021099115.1	pyruvate kinase, muscle, transcript variant X9	ENSSSCG00000001930
LvsL+P	308.022	422.831	0.0178381	-0.45705	ZDHHC3	XM_021071753	XM_021071753.1	zinc finger DHHC-type containing 3, transcript variant X5	ENSSSCG00000011301
LvsL+P	400.449	549.808	0.0175332	-0.45731	SYMPK	XM_005664608	XM_005664608.3	symplekin, transcript variant X1	ENSSSCG00000003093
LvsL+P	656.587	902.567	0.0106101	-0.459049	SERPINH1	NM_001244132	NM_001244132.1	serpin family H member 1	ENSSSCG00000039468
LvsL+P	337.194	463.667	0.0426106	-0.459511	ADCY1	XM_021078661	XM_021078661.1	adenylate cyclase 1, transcript variant X1	ENSSSCG00000016726
LvsL+P	734.904	1011.05	0.00415741	-0.46023	CHD4	XM_021092425	XM_021092425.1	chromodomain helicase DNA binding protein 4, transcript variant X1	ENSSSCG00000000697
LvsL+P	4147.27	5710.05	0.00827512	-0.46134	BAG3	XM_021073458	XM_021073458.1	BCL2 associated athanogene 3
LvsL+P	385.604	531.419	0.0169391	-0.462729	TBKBP1	XM_021067080	XM_021067080.1	TBK1 binding protein 1, transcript variant X3	ENSSSCG00000017515
LvsL+P	285.038	393.205	0.0350259	-0.464126	FOLR1	XM_005653647	XM_005653647.2	folate receptor 1 (adult), transcript variant X3
LvsL+P	586.914	810.657	0.00823957	-0.465943	CDH13	NM_001109945	NM_001109945.1	cadherin 13	ENSSSCG00000002684
LvsL+P	422.639	583.77	0.0111586	-0.465974	TEAD4	NM_001142666	NM_001142666.1	TEA domain transcription factor 4	ENSSSCG00000000736
LvsL+P	622.708	860.865	0.00938227	-0.46723	RNPEPL1	XM_003133801	XM_003133801.3	arginyl aminopeptidase like 1	ENSSSCG00000016367
LvsL+P	1538.87	2130.45	0.0183904	-0.469291	ETS2	XM_021070986	XM_021070986.1	ETS proto-oncogene 2, transcription factor, transcript variant X1	ENSSSCG00000038948
LvsL+P	2537.94	3514.66	0.00366916	-0.469724	SLC37A4	XM_021102040	XM_021102040.1	solute carrier family 37 member 4, transcript variant X1	ENSSSCG00000015105
LvsL+P	488.713	677.98	0.00737375	-0.472256	CFL1	NM_001004043	NM_001004043.1	cofilin 1	ENSSSCG00000012974
LvsL+P	4701.84	6525.75	3.19744e-14	-0.472917	NFIX	XM_021083712	XM_021083712.1	nuclear factor I X, transcript variant X8	ENSSSCG00000013742
LvsL+P	2539.65	3525.12	7.99361e-15	-0.473043	VLDLR	XM_013993593	XM_013993593.2	very low density lipoprotein receptor, transcript variant X1	ENSSSCG00000005229;ENSSSCG00000040670
LvsL+P	215.632	299.533	0.0316148	-0.474143	SLC25A23	XM_021079116	XM_021079116.1	solute carrier family 25 member 23, transcript variant X2	ENSSSCG00000013550
LvsL+P	1507.28	2094.06	0.0227515	-0.474352	PPP1R15A	XM_005664689	XM_005664689.3	protein phosphatase 1 regulatory subunit 15A, transcript variant X1
LvsL+P	232.383	323.04	0.0170121	-0.475209	MPP1	XM_021080526	XM_021080526.1	membrane palmitoylated protein 1, transcript variant X2	ENSSSCG00000012822
LvsL+P	234.161	325.6	0.0376654	-0.475597	DHCR24	NM_001243354	NM_001243354.1	24-dehydrocholesterol reductase
LvsL+P	1021.33	1422.92	0.00770688	-0.478409	COL6A2	XM_021082499	XM_021082499.1	collagen type VI alpha 2 chain
LvsL+P	510.382	711.665	0.0361079	-0.47962	FOSL2	XM_021085708	XM_021085708.1	FOS like 2, AP-1 transcription factor subunit, transcript variant X1	ENSSSCG00000032527
LvsL+P	293.135	408.842	0.0183146	-0.479976	ST5	XM_021062259	XM_021062259.1	suppression of tumorigenicity 5	ENSSSCG00000014568
LvsL+P	954.171	1331.22	0.00587787	-0.480432	FAM78A	XM_013993942	XM_013993942.2	family with sequence similarity 78 member A	ENSSSCG00000028172
LvsL+P	204.879	286.3	0.0314898	-0.482755	UBTD1	XM_021074394	XM_021074394.1	ubiquitin domain containing 1, transcript variant X5	ENSSSCG00000010521
LvsL+P	329.97	461.568	0.0115705	-0.484207	TAF6	XM_021086197	XM_021086197.1	TATA-box binding protein associated factor 6, transcript variant X2	ENSSSCG00000034153
LvsL+P	159.695	223.414	0.0329236	-0.484403	TAPBP	XM_005665884	XM_005665884.3	TAP binding protein, transcript variant X2	ENSSSCG00000001507
LvsL+P	3805.6	5328.75	3.09752e-14	-0.485673	TECR	XM_021083691	XM_021083691.1	trans-2,3-enoyl-CoA reductase, transcript variant X2	ENSSSCG00000031299
LvsL+P	1284.84	1801.39	0.00703115	-0.487525	UBAP2	XM_021064693	XM_021064693.1	ubiquitin associated protein 2, transcript variant X4	ENSSSCG00000010987
LvsL+P	295.056	413.875	0.011268	-0.488206	HMGA1	XM_021098126	XM_021098126.1	high mobility group AT-hook 1, transcript variant X2	ENSSSCG00000032242
LvsL+P	322.592	452.594	0.0226375	-0.488506	BGN	XM_003135475	XM_003135475.5	biglycan, transcript variant X2
LvsL+P	149.323	209.887	0.0302382	-0.491178	TRAPPC9	XM_021088861	XM_021088861.1	trafficking protein particle complex 9
LvsL+P	162.001	228.157	0.0325567	-0.494026	LAPTM5	XM_003356262	XM_003356262.5	lysosomal protein transmembrane 5	ENSSSCG00000025034
LvsL+P	291.662	411.282	0.0167641	-0.495832	ZYX	XM_003134592	XM_003134592.5	zyxin, transcript variant X1	ENSSSCG00000016461
LvsL+P	161.331	227.603	0.0269914	-0.496497	LASP1	XM_021067060	XM_021067060.1	LIM and SH3 protein 1, transcript variant X1	ENSSSCG00000040642
LvsL+P	774.643	1093.15	0.0218896	-0.496888	NFIL3	XM_001928870	XM_001928870.6	nuclear factor, interleukin 3 regulated, transcript variant X1	ENSSSCG00000009592
LvsL+P	453.642	640.488	0.0179557	-0.497618	CD83	XM_021100200	XM_021100200.1	CD83 molecule, transcript variant X1	ENSSSCG00000021576
LvsL+P	104.752	148.087	0.0411937	-0.499466	RHOG	XM_021101938	XM_021101938.1	ras homolog family member G, transcript variant X1	ENSSSCG00000039656
LvsL+P	532.935	753.494	0.0231921	-0.499635	JUND	XM_021083521	XM_021083521.1	JunD proto-oncogene, AP-1 transcription factor subunit	ENSSSCG00000031657
LvsL+P	308.795	436.863	0.0228415	-0.500531	SLA-DQB1	NM_001113694	NM_001113694.1	SLA-DQ beta1 domain
LvsL+P	431.353	610.998	0.0105813	-0.5023	XPO5	XM_005666037	XM_005666037.3	exportin 5	ENSSSCG00000001679
LvsL+P	152.806	216.857	0.0256344	-0.505044	ADGRE5	NM_213925	NM_213925.2	adhesion G protein-coupled receptor E5	ENSSSCG00000013775
LvsL+P	132.194	187.756	0.0246538	-0.506205	SRM	XM_003481950	XM_003481950.4	spermidine synthase, transcript variant X2	ENSSSCG00000027689
LvsL+P	502.254	714.773	0.0222274	-0.509068	CLU	NM_213971	NM_213971.1	clusterin
LvsL+P	150.362	214.641	0.0271529	-0.513487	HK1	NM_001243184	NM_001243184.1	hexokinase 1	ENSSSCG00000010253
LvsL+P	1115.14	1592.5	0.00198161	-0.514071	EHD1	XM_021082871	XM_021082871.1	EH domain containing 1	ENSSSCG00000013017
LvsL+P	1031.83	1474.74	0.00359148	-0.515246	LMNA	XM_021088443	XM_021088443.1	lamin A/C, transcript variant X7	ENSSSCG00000006496
LvsL+P	587.197	840.229	0.0176707	-0.516937	THBS4	XM_021084490	XM_021084490.1	thrombospondin 4	ENSSSCG00000014117
LvsL+P	145.93	208.94	0.0354557	-0.517815	PYGL	NM_001123172	NM_001123172.1	glycogen phosphorylase L	ENSSSCG00000005024
LvsL+P	1195.13	1716.11	0.00372499	-0.521975	SLC43A2	XM_013990000	XM_013990000.2	solute carrier family 43 member 2, transcript variant X5	ENSSSCG00000024108
LvsL+P	71481.4	102670	1.9984e-15	-0.522373	PGM1	XM_021093573	XM_021093573.1	phosphoglucomutase 1, transcript variant X3	ENSSSCG00000003812
LvsL+P	2121.25	3051.86	0.00833555	-0.52477	SCN4B	XM_013977487	XM_013977487.2	sodium voltage-gated channel beta subunit 4, transcript variant X2	ENSSSCG00000029199
LvsL+P	820.411	1180.34	0.00671098	-0.524789	LIMK1	XM_021086335	XM_021086335.1	LIM domain kinase 1, transcript variant X1	ENSSSCG00000030378
LvsL+P	709.665	1022.25	0.00165546	-0.526534	SACS	XM_021065465	XM_021065465.1	sacsin molecular chaperone, transcript variant X4	ENSSSCG00000035493
LvsL+P	208.793	301.269	0.023078	-0.528979	FLNB	XM_021069061	XM_021069061.1	filamin B, transcript variant X1	ENSSSCG00000011471
LvsL+P	338.555	490.445	0.0233512	-0.534703	HR	NM_001083930	NM_001083930.1	HR, lysine demethylase and nuclear receptor corepressor	ENSSSCG00000009616
LvsL+P	195.118	282.885	0.0257038	-0.535868	RALGDS	XM_021070962	XM_021070962.1	ral guanine nucleotide dissociation stimulator, transcript variant X9	ENSSSCG00000005738
LvsL+P	146.104	211.929	0.0399309	-0.536586	THBD	NM_001130732	NM_001130732.1	thrombomodulin	ENSSSCG00000007115
LvsL+P	699.247	1014.87	0.00667081	-0.537428	ATN1	XM_005652594	XM_005652594.3	atrophin 1, transcript variant X2	ENSSSCG00000025117
LvsL+P	1378.9	2015.95	0.017902	-0.547948	LOC110255887	XM_021066269	XM_021066269.1	myosin-8, transcript variant X1	ENSSSCG00000018005
LvsL+P	98.9981	144.785	0.033987	-0.548435	NACC1	XM_003123340	XM_003123340.6	nucleus accumbens associated 1	ENSSSCG00000013751
LvsL+P	320.699	470.595	0.0178688	-0.553267	ANGPTL2	XM_005660427	XM_005660427.3	angiopoietin like 2, transcript variant X1	ENSSSCG00000005608
LvsL+P	403.401	592.622	0.0191371	-0.5549	LINGO1	XM_005666135	XM_005666135.3	leucine rich repeat and Ig domain containing 1, transcript variant X4	ENSSSCG00000001872
LvsL+P	73.9416	108.639	0.0490996	-0.555088	FKBP10	NM_001243807	NM_001243807.1	FK506 binding protein 10	ENSSSCG00000017422
LvsL+P	178.994	263.206	0.0232447	-0.556281	ECM1	XM_021089909	XM_021089909.1	extracellular matrix protein 1, transcript variant X5	ENSSSCG00000026395;ENSSSCG00000029230
LvsL+P	493.876	726.863	0.0177096	-0.557536	LOC106510200	XM_021090061	XM_021090061.1	glutathione S-transferase Mu 1	ENSSSCG00000038258
LvsL+P	248.751	368.246	0.0223668	-0.565967	PRELP	XM_005656649	XM_005656649.3	proline and arginine rich end leucine rich repeat protein, transcript variant X2	ENSSSCG00000015271
LvsL+P	220.848	327.303	0.0110015	-0.567576	VAT1	XM_005656949	XM_005656949.3	vesicle amine transport 1	ENSSSCG00000024059
LvsL+P	7409.77	10994.9	7.39098e-12	-0.569334	CACNA1S	XM_021064504	XM_021064504.1	calcium voltage-gated channel subunit alpha1 S	ENSSSCG00000024784
LvsL+P	992.035	1475.22	0.0382016	-0.572468	CDKN1A	XM_013977858	XM_013977858.2	cyclin dependent kinase inhibitor 1A
LvsL+P	440.41	655.681	0.0121381	-0.574147	RHOBTB2	XM_021073203	XM_021073203.1	Rho related BTB domain containing 2, transcript variant X3	ENSSSCG00000009638
LvsL+P	492.949	734.11	0.0144223	-0.574559	NFATC1	NM_214161	NM_214161.1	nuclear factor of activated T-cells 1	ENSSSCG00000004856
LvsL+P	78.607	117.187	0.0468334	-0.576082	SOD3	XM_021100523	XM_021100523.1	superoxide dismutase 3, transcript variant X1	ENSSSCG00000028814
LvsL+P	356.059	530.893	0.018422	-0.576303	ENG	XM_005660449	XM_005660449.3	endoglin, transcript variant X3	ENSSSCG00000005625
LvsL+P	591.282	882.668	0.00329145	-0.578026	ATP1A1	XM_021088717	XM_021088717.1	ATPase Na+/K+ transporting subunit alpha 1, transcript variant X1	ENSSSCG00000006740
LvsL+P	304.673	455.431	0.018065	-0.579974	PMP22	XM_021067896	XM_021067896.1	peripheral myelin protein 22, transcript variant X3	ENSSSCG00000037832
LvsL+P	483.168	722.522	0.0491837	-0.580517	THBS1	NM_001244536	NM_001244536.1	thrombospondin 1	ENSSSCG00000004789
LvsL+P	119.331	178.462	0.0177611	-0.580642	ZMIZ2	XM_021078664	XM_021078664.1	zinc finger MIZ-type containing 2, transcript variant X3	ENSSSCG00000023820
LvsL+P	1554.34	2325.15	0.010939	-0.581025	BHLHE40	XM_021068424	XM_021068424.1	basic helix-loop-helix family member e40, transcript variant X2	ENSSSCG00000036136
LvsL+P	350.995	526.196	0.0278613	-0.58415	FBXO32	NM_001044588	NM_001044588.1	F-box protein 32	ENSSSCG00000005981
LvsL+P	83.3076	125.484	0.0358141	-0.590984	EMP3	XM_005664650	XM_005664650.2	epithelial membrane protein 3, transcript variant X1	ENSSSCG00000023377
LvsL+P	1110.61	1683.16	0.00320056	-0.599819	DYRK1B	XM_021094374	XM_021094374.1	dual specificity tyrosine phosphorylation regulated kinase 1B, transcript variant X5	ENSSSCG00000027197
LvsL+P	834.293	1264.98	0.00393869	-0.600483	GPRC5B	XM_021086531	XM_021086531.1	G protein-coupled receptor class C group 5 member B	ENSSSCG00000007864
LvsL+P	154.194	233.817	0.0223852	-0.600637	CD44	XM_013994425	XM_013994425.2	CD44 molecule (Indian blood group), transcript variant X1	ENSSSCG00000013297;ENSSSCG00000040618
LvsL+P	115.731	175.723	0.0350532	-0.602532	BCAR1	XM_021093781	XM_021093781.1	BCAR1, Cas family scaffolding protein, transcript variant X7	ENSSSCG00000028878
LvsL+P	165.851	252.289	0.0216427	-0.605188	EGLN3	XM_001928507	XM_001928507.6	egl-9 family hypoxia inducible factor 3	ENSSSCG00000001963
LvsL+P	2737.84	4193.45	0.00363337	-0.615103	KY	XM_005669860	XM_005669860.3	kyphoscoliosis peptidase	ENSSSCG00000011646
LvsL+P	194.311	297.987	0.0183674	-0.616885	TNFRSF1B	XM_021093133	XM_021093133.1	TNF receptor superfamily member 1B, transcript variant X1	ENSSSCG00000022208
LvsL+P	1036.69	1602.49	0.0178551	-0.62833	KLF10	NM_001134344	NM_001134344.2	Kruppel like factor 10	ENSSSCG00000027480
LvsL+P	3686.84	5730.19	0.00441821	-0.636201	COL1A1	XM_021067153	XM_021067153.1	collagen type I alpha 1 chain, transcript variant X1	ENSSSCG00000034682;ENSSSCG00000036135
LvsL+P	448.022	696.604	0.008488	-0.636768	SLA-DQA1	XM_005665844	XM_005665844.3	MHC class II histocompatibility antigen SLA-DQA, transcript variant X1
LvsL+P	149.305	233.148	0.0283655	-0.642986	RYBP	XM_021069217	XM_021069217.1	RING1 and YY1 binding protein	ENSSSCG00000025053
LvsL+P	205.722	322.047	0.0337593	-0.646572	SGK1	XM_021078492	XM_021078492.1	serum/glucocorticoid regulated kinase 1, transcript variant X1	ENSSSCG00000021443
LvsL+P	7261.12	11386.9	0.0232099	-0.649108	BTG2	NM_001097505	NM_001097505.2	BTG anti-proliferation factor 2	ENSSSCG00000028322
LvsL+P	55.1454	87.0351	0.0459328	-0.658356	ACKR1	NM_001244095	NM_001244095.1	atypical chemokine receptor 1 (Duffy blood group)
LvsL+P	1374.33	2172.16	0.00720108	-0.660396	CAPN2	NM_001100188	NM_001100188.1	calpain 2	ENSSSCG00000029411
LvsL+P	6521.45	10318.9	0.027918	-0.66203	OTUD1	XM_021064917	XM_021064917.1	OTU deubiquitinase 1	ENSSSCG00000011076
LvsL+P	79.313	125.518	0.0349913	-0.662265	FOXO6	XM_021096942	XM_021096942.1	forkhead box O6	ENSSSCG00000035074
LvsL+P	495.83	784.956	0.00664062	-0.662767	MYADM	XM_021094908	XM_021094908.1	myeloid associated differentiation marker, transcript variant X2	ENSSSCG00000003253
LvsL+P	68.2724	108.586	0.0299314	-0.66947	PLEKHO2	XM_013992891	XM_013992891.2	pleckstrin homology domain containing O2
LvsL+P	279.439	446.736	0.00824995	-0.676889	ITGA5	XM_001925252	XM_001925252.7	integrin subunit alpha 5, transcript variant X2	ENSSSCG00000000293
LvsL+P	291.638	466.928	0.0240839	-0.679019	RND3	NM_214296	NM_214296.1	Rho family GTPase 3	ENSSSCG00000040445
LvsL+P	578.955	928.002	0.00710328	-0.680677	EMP1	XM_021090848	XM_021090848.1	epithelial membrane protein 1, transcript variant X1	ENSSSCG00000036723
LvsL+P	53.4521	86.353	0.036061	-0.692	ICAM1	NM_213816	NM_213816.1	intercellular adhesion molecule 1	ENSSSCG00000013655
LvsL+P	79.509	128.612	0.0304865	-0.693831	TUBB6	XM_021096031	XM_021096031.1	tubulin beta 6 class V	ENSSSCG00000038992
LvsL+P	607.469	988.13	0.0176839	-0.701889	C2H11orf96	XM_021085053	XM_021085053.1	chromosome 2 C11orf96 homolog
LvsL+P	91.355	148.826	0.048996	-0.704068	SH3RF2	XM_021084960	XM_021084960.1	SH3 domain containing ring finger 2	ENSSSCG00000014410
LvsL+P	796.524	1298.66	0.0328349	-0.705232	NR4A3	XM_021083198	XM_021083198.1	nuclear receptor subfamily 4 group A member 3, transcript variant X2	ENSSSCG00000005385
LvsL+P	36.7192	60.1787	0.0424511	-0.712718	PLTP	XM_021077290	XM_021077290.1	phospholipid transfer protein, transcript variant X2	ENSSSCG00000007435
LvsL+P	43.5307	71.5822	0.0469586	-0.717567	ACKR2	XM_021068500	XM_021068500.1	atypical chemokine receptor 2, transcript variant X9	ENSSSCG00000031154
LvsL+P	4745.52	7810.58	0.00869554	-0.718863	PPP1R3C	XM_005671280	XM_005671280.3	protein phosphatase 1 regulatory subunit 3C	ENSSSCG00000010464
LvsL+P	82.3442	136.177	0.0224325	-0.725742	DPYSL3	XM_003124066	XM_003124066.6	dihydropyrimidinase like 3	ENSSSCG00000036549
LvsL+P	376.197	622.331	0.0401011	-0.726194	PPARGC1A	XM_021100442	XM_021100442.1	PPARG coactivator 1 alpha, transcript variant X5
LvsL+P	107.786	178.473	0.0486835	-0.727545	HMOX1	NM_001004027	NM_001004027.1	heme oxygenase 1
LvsL+P	3118.37	5178.61	0.00587407	-0.731773	RRAD	XM_021094029	XM_021094029.1	RRAD, Ras related glycolysis inhibitor and calcium channel regulator, transcript variant X5	ENSSSCG00000036060
LvsL+P	249.162	415.184	0.0176222	-0.736666	RASGEF1B	XM_021100308	XM_021100308.1	RasGEF domain family member 1B, transcript variant X5	ENSSSCG00000029507
LvsL+P	414.384	697.808	0.0220747	-0.751861	MAFF	XM_001924465	XM_001924465.4	MAF bZIP transcription factor F, transcript variant X2	ENSSSCG00000030165
LvsL+P	92.7511	156.511	0.0178686	-0.754828	TIMP1	NM_213857	NM_213857.1	TIMP metallopeptidase inhibitor 1	ENSSSCG00000012277
LvsL+P	35.2377	59.4924	0.0267097	-0.755585	RIN3	XM_021099628	XM_021099628.1	Ras and Rab interactor 3
LvsL+P	1408.87	2429.84	0.00355707	-0.78632	ARID5B	XM_021072755	XM_021072755.1	AT-rich interaction domain 5B, transcript variant X1	ENSSSCG00000010219
LvsL+P	55.9242	96.5417	0.0280446	-0.787678	SAMD11	XM_021095157	XM_021095157.1	sterile alpha motif domain containing 11, transcript variant X2	ENSSSCG00000033509
LvsL+P	405.669	702.407	0.0212332	-0.792005	SERPINE1	NM_213910	NM_213910.1	serpin family E member 1	ENSSSCG00000025698
LvsL+P	68.134	117.99	0.0228775	-0.792219	GFPT2	XM_003123638	XM_003123638.6	glutamine-fructose-6-phosphate transaminase 2	ENSSSCG00000014012
LvsL+P	8703.4	15448.9	0.00890061	-0.827855	ATF3	XM_021063853	XM_021063853.1	activating transcription factor 3, transcript variant X2
LvsL+P	96.7175	173.328	0.0487469	-0.841658	LOC102165485			immunoglobulin heavy constant alpha 2-like
LvsL+P	66704	120269	0.00145324	-0.850414	XIRP1	NM_001143928	NM_001143928.1	xin actin binding repeat containing 1	ENSSSCG00000034015
LvsL+P	10.5264	19.0611	0.0444502	-0.856611	SELP	NM_214078	NM_214078.1	selectin P	ENSSSCG00000006288
LvsL+P	472.465	869.93	0.000179005	-0.880693	MIDN	XM_021084261	XM_021084261.1	midnolin, transcript variant X2	ENSSSCG00000013432
LvsL+P	39.9617	74.9432	0.0427677	-0.907181	NNAT	XM_005672916	XM_005672916.3	neuronatin, transcript variant X1	ENSSSCG00000007336
LvsL+P	272.291	542.669	0.00988977	-0.994923	MYC	NM_001005154	NM_001005154.1	MYC proto-oncogene, bHLH transcription factor	ENSSSCG00000005965
LvsL+P	1463.95	3088.28	0.00837471	-1.07693	TRIB1	XM_021088927	XM_021088927.1	tribbles pseudokinase 1, transcript variant X1	ENSSSCG00000038500
LvsL+P	11.9627	27.0332	0.0183411	-1.17619	GPRC5A	XM_021092326	XM_021092326.1	G protein-coupled receptor class C group 5 member A, transcript variant X2	ENSSSCG00000029592
LvsL+P	37.9465	89.1361	0.0178753	-1.23204	FOSL1	XM_003122519	XM_003122519.3	FOS like 1, AP-1 transcription factor subunit	ENSSSCG00000012967
LvsL+P	511.951	1265.89	0.00155801	-1.30608	CSRNP1	XM_003132123	XM_003132123.4	cysteine and serine rich nuclear protein 1	ENSSSCG00000011264
LvsL+P	45.0148	111.587	0.0283624	-1.30969	CHAC1	XM_021084905	XM_021084905.1	ChaC glutathione specific gamma-glutamylcyclotransferase 1
LvsL+P	1276.02	3195.21	0.0222498	-1.32427	HSPA6	NM_001123127	NM_001123127.1	heat shock protein family A (Hsp70) member 6
LvsL+P	56.6678	157.173	0.0183782	-1.47175	YOD1	XM_005667547	XM_005667547.3	YOD1 deubiquitinase, transcript variant X4	ENSSSCG00000015659
LvsL+P	77.2716	217.802	0.0370048	-1.495	LOC100624149	XM_005657947	XM_005657947.3	eukaryotic translation initiation factor 2 subunit 3, transcript variant X2	ENSSSCG00000012178
LvsL+P	79.5789	248.972	0.0361386	-1.64553	LOC100624590	XM_013991065	XM_013991065.2	ATP-dependent RNA helicase DDX3X, transcript variant X2	ENSSSCG00000026430
LvsL+P	230.332	855.225	0.00439817	-1.89259	FOSB	XM_021094557	XM_021094557.1	FosB proto-oncogene, AP-1 transcription factor subunit	ENSSSCG00000031616
LvsL+P	41.7443	158.665	0.0214892	-1.92633	LOC100625207	XM_021080952	XM_021080952.1	probable ubiquitin carboxyl-terminal hydrolase FAF-X, transcript variant X1	ENSSSCG00000027046
