# Supplementary material for: A molecular insight into the lipid changes of pig Longissimus thoracis muscle following dietary supplementation with functional ingredients
Source: PLoS One. 2022 Mar 24;17(3):e0264953. doi: 10.1371/journal.pone.0264953 (PMC8947141; doi:10.1371/journal.pone.0264953)
Supplement: S12 Table — (XLSX) [file pone.0264953.s018.xlsx]

## Sheet: Cluster analysis LvsL+P
Cluster analysis output.
	Distance
Clusters	1(L+P)	2 (L)						sample	cluster	Sample_ID	Diet_group
CAR 8:0	0.175463	-0.112798						1	2	6	L
DG 25:4	0.203315	-0.130703						2	2	8	L
DG 26:4	0.200996	-0.129212						3	2	9	L
DG 27:4	0.174308	-0.112055						4	2	10	L
DG 32:0	0.578409	-0.371834						5	2	11	L
DG 34:0	0.420941	-0.270605						6	2	12	L
DG 34:0|DG 16:0_18:0	0.343477	-0.220807						7	2	31	L
DG 34:1	0.416557	-0.267787						8	2	32	L
DG 34:1|DG 16:0_18:1	0.282249	-0.181446						9	2	33	L
PC 33:3	-0.0677575	0.0435584						10	1	34	L
PC 34:0	0.211453	-0.135934						11	2	35	L
PC 34:1...14	0.0797172	-0.0512468						12	2	36	L
PC 34:2...15	0.162471	-0.104446						13	2	19	L+P
PC O-32:1	0.234409	-0.150692						14	1	20	L+P
PC O-34:0	0.283223	-0.182072						15	1	21	L+P
PC O-34:1	0.218043	-0.14017						16	1	22	L+P
PC O-34:2	0.387395	-0.249039						17	2	23	L+P
PC O-34:3	0.253802	-0.163158						18	2	24	L+P
TG 52:0|TG 16:0_18:0_18:0	-0.0778603	0.0500531						19	1	43	L+P
TG 52:1|TG 16:0_18:0_18:1	-0.20544	0.132068						20	1	44	L+P
TG 42:2|TG 8:0_16:1_18:1	-0.341629	0.219619						21	1	45	L+P
TG 44:0|TG 10:0_16:0_18:0	-0.0277216	0.017821						22	1	46	L+P
TG 44:1|TG 10:0_16:0_18:1	-0.217064	0.139541						23	1	47	L+P
TG 44:2|TG 10:0_16:1_18:1	-0.290345	0.186651
TG 44:3|TG 10:0_16:1_18:2	-0.160695	0.103304
TG 44:4|TG 8:0_18:1_18:3	0.137744	-0.08855
TG 46:1|TG 12:0_16:0_18:1	-0.0542401	0.0348687
TG 46:2|TG 10:0_18:1_18:1	-0.11515	0.0740251
TG 46:3|TG 10:0_18:1_18:2	-0.230611	0.14825
TG 46:4|TG 10:0_18:1_18:3	0.0290273	-0.0186604
TG 48:1|TG 14:0_16:0_18:1	0.0637274	-0.0409676
TG 48:2|TG 14:0_16:1_18:1	-0.0702871	0.0451846
TG 48:3|TG 14:1_16:1_18:1	-0.0838511	0.0539043
TG 48:4|TG 12:0_18:1_18:3	-0.129357	0.0831578
TG 49:2|TG 14:0_17:1_18:1	-0.239414	0.153909
TG 50:1|TG 16:0_16:0_18:1	0.180843	-0.116256
TG 50:2|TG 16:0_16:1_18:1	0.040185	-0.0258332
TG 50:3|TG 16:1_16:1_18:1	-0.00837688	0.00538514
TG 50:4|TG 14:0_18:1_18:3	-0.0561986	0.0361277
TG 50:5|TG 14:0_18:2_18:3	0.121103	-0.0778521
TG 51:2|TG 16:0_17:1_18:1	-0.0744755	0.0478771
TG 51:3|TG 16:1_17:1_18:1	0.0262442	-0.0168713
TG 52:2|TG 16:0_18:1_18:1	0.314256	-0.202022
TG 52:3|TG 16:1_18:1_18:1	0.11461	-0.0736776
TG 52:4|TG 16:1_18:1_18:2	-0.0542338	0.0348646
TG 52:5|TG 16:1_18:1_18:3	0.107412	-0.0690508
TG 52:6|TG 16:0_18:3_18:3	0.254914	-0.163873
TG 53:2|TG 16:0_18:1_19:1	0.0557368	-0.0358308
TG 53:3|TG 17:1_18:1_18:1	-0.176185	0.113262
TG 54:1|TG 18:0_18:0_18:1	0.38096	-0.244903
TG 54:2|TG 18:0_18:1_18:1	0.170048	-0.109317
TG 54:3|TG 18:1_18:1_18:1	0.227728	-0.146396
TG 54:4|TG 18:1_18:1_18:2	0.0343451	-0.022079
TG 54:5|TG 18:1_18:1_18:3	0.102037	-0.0655955
TG 54:6|TG 18:1_18:2_18:3	0.200353	-0.128798
TG 54:7|TG 18:1_18:3_18:3	0.213396	-0.137183
TG 55:2|TG 18:0_18:1_19:1	-0.197389	0.126893
TG 55:3|TG 18:1_18:1_19:1	-0.291634	0.187479
TG 56:1|TG 18:0_18:0_20:1	-0.0283637	0.0182338
TG 56:3|TG 18:1_18:1_20:1	0.126501	-0.0813218
TG 56:4|TG 18:1_18:1_20:2	-0.0851274	0.0547248
TG 56:5|TG 18:1_18:1_20:3	-0.0721065	0.0463542
TG 56:6|TG 18:1_18:1_20:4	0.0433126	-0.0278438
TG 58:4|TG 18:1_18:1_22:2	-0.0546995	0.035164
TG 58:7|TG 18:1_18:1_22:5	-0.0176	0.0113143
13-Docosenamide	-0.460061	0.295753
DG 16:3_38:10	-0.220521	0.141764
DG 24:4	-0.239717	0.154104
DG 26:5	0.0959491	-0.0616815
DG 28:0	0.330317	-0.212346
DG 29:3	0.411628	-0.264618
DG 32:2	0.333718	-0.214533
DG 32:3	0.261062	-0.167826
DG 32:4	0.317646	-0.204201
DG 32:7	0.0891492	-0.0573102
DG 39:4	0.374141	-0.240519
DG 40:1	0.312593	-0.200953
DG 40:3	0.161316	-0.103703
DG 40:8	0.563531	-0.36227
DG 24:3	0.479082	-0.307981
DG 25:3	0.523942	-0.33682
DG 26:1	0.234971	-0.151053
DG 26:3	0.243753	-0.156698
DG 27:2	0.277656	-0.178493
DG 27:3	0.343568	-0.220865
DG 28:1	0.256368	-0.164808
DG 28:4	0.317741	-0.204262
DG 30:0	0.438087	-0.281627
DG 30:1	0.283791	-0.182437
DG 30:5	-0.0768604	0.0494102
DG 31:4	0.148822	-0.0956714
DG 32:1	0.357999	-0.230142
DG 33:4	0.346979	-0.223058
DG 33:6	-0.0840898	0.0540577
DG 34:3	0.426445	-0.274143
DG 34:4	0.357039	-0.229525
DG 35:7	0.315387	-0.202749
DG 36:4	0.0198922	-0.0127878
DG 38:0	0.270505	-0.173896
DG 38:5	0.379223	-0.243786
DG 40:6	0.354474	-0.227876
DG 41:6	-0.0175531	0.0112841
DG O-9:0_22:3	-0.164371	0.105667
DG O-9:0_24:3	0.111561	-0.0717177
DG O-9:0_26:4	0.14261	-0.0916778
DG O-9:0_28:4	-0.159597	0.102598
DG O-9:0_28:6	0.37518	-0.241187
NAE 18:5	0.14984	-0.0963258
NAE 20:1	0.114117	-0.0733609
NAE 20:3	0.436346	-0.280508
NAE 21:2	0.374302	-0.240623
NAE 24:6	0.469731	-0.30197
NAGly 10:0/11:0	0.370392	-0.238109
NAGly 10:0/13:0	0.37043	-0.238134
NAGly 10:0/13:1	0.246146	-0.158236
NAGly 10:0/24:1	0.0487913	-0.0313659
NAGly 10:0/24:2	0.303178	-0.1949
NAGly 10:0/26:1	0.220379	-0.141672
NAGly 16:3/26:4	0.554746	-0.356623
NAGly 17:1/22:5	0.252275	-0.162177
NAGly 19:2/22:5	0.246761	-0.158632
NAGlySer 10:0/10:0	-0.0424811	0.0273093
NAGlySer 10:0/13:1	0.215614	-0.138609
NAGlySer 13:1/24:2	0.507158	-0.32603
NAGlySer 18:1/26:2	0.415031	-0.266806
NAGlySer 22:6/17:2	0.122242	-0.0785841
NAGlySer 23:0/26:2	-0.238536	0.153344
LPC 20:5	-0.00341812	0.00219736
LPC 22:6	-0.133068	0.085544
LPC 35:0	0.256255	-0.164735
LPC 40:3	0.108003	-0.0694307
LPC 40:4	0.34923	-0.224505
LPC 42:5	-0.0467848	0.0300759
LPC O-14:0	0.0672329	-0.0432211
LPC O-14:1	-0.0759082	0.0487981
LPC O-15:0	0.162077	-0.104192
LPC O-15:1	-0.00277548	0.00178423
LPC O-16:1	0.0447683	-0.0287796
LPC O-17:1	0.0235498	-0.0151391
LPC O-17:2	0.0567065	-0.0364542
LPC O-20:3	0.363803	-0.233873
LPC O-20:5	0.029969	-0.0192658
LPE 18:5	0.147973	-0.0951257
LPE O-17:2	0.317933	-0.204386
LPE O-18:3	0.23383	-0.150319
LPE O-22:4	0.145688	-0.0936566
PC 16:3_26:7	-0.00322824	0.0020753
PC 20:3_44:12	0.163942	-0.105391
PC 24:2	0.284586	-0.182948
PC 32:3	-0.0197794	0.0127153
PC 36:5	0.400098	-0.257206
PC 36:6	0.411163	-0.264319
PC 40:7	0.243195	-0.15634
PC 44:6	-0.0762145	0.048995
PC 48:4	-0.240297	0.154477
PC 8:0_14:1	0.0351114	-0.0225716
PC 8:0_23:0	0.386485	-0.248454
PC 8:0_26:5	0.184062	-0.118326
PC 8:0_28:6	0.4532	-0.291343
PC 8:0_32:9	-0.00939083	0.00603696
PC 8:0_34:9	-0.10753	0.0691264
PC 9:0_22:1	0.124386	-0.0799625
PC 9:0_26:3	0.117857	-0.0757654
PC 9:0_26:4	0.280668	-0.180429
PC 9:0_28:1	0.181368	-0.116594
PC 9:0_44:5	0.0211394	-0.0135896
PC O-14:0	-0.204853	0.131691
PC O-15:0	-0.17317	0.111324
PC O-20:0	-0.0674109	0.0433356
PC O-20:2	-0.0628088	0.0403771
PC O-20:3	-0.179141	0.115162
PC O-22:2	-0.201252	0.129377
PC O-26:2	0.123715	-0.0795308
PC O-28:0	0.19537	-0.125595
PC O-29:1	0.346214	-0.222566
PC O-29:3	0.409018	-0.26294
PC O-32:4	0.479707	-0.308383
PC O-32:5	0.179782	-0.115574
PC O-33:3	0.32383	-0.208177
PC O-34:5	0.0551858	-0.0354766
PC O-35:1	0.257633	-0.165621
PC O-35:6	0.459618	-0.295469
PC O-37:2	0.258223	-0.166
PC O-38:2	0.180214	-0.115852
PC O-39:3	0.407517	-0.261975
PC O-39:5	0.214449	-0.13786
PC O-39:8	0.200772	-0.129068
PC O-47:6	0.28357	-0.182295
PC O-48:12	-0.233568	0.150151
PC O-50:0	0.0144023	-0.00925862
PC O-53:6	-0.130722	0.0840358
PE 15:0_18:1(d7)	0.0780405	-0.0501689
PE 17:0	-0.144502	0.0928943
PE 24:3_44:12	0.275766	-0.177278
PE 8:0_9:0	0.159212	-0.10235
PE O-16:2_26:7	0.150243	-0.0965849
PE O-16:4_2:0	0.365014	-0.234652
LPC 24:6	0.0876126	-0.0563224
LPC 26:7	0.103813	-0.0667367
LPC 27:0	0.321884	-0.206926
LPC 28:0	0.425505	-0.273539
LPC 30:0	0.315171	-0.20261
LPC 30:1	0.382444	-0.245857
LPC 30:3	0.0248354	-0.0159656
LPC 32:0	0.34189	-0.219786
LPC 32:1	0.343771	-0.220995
LPC 32:2	0.167685	-0.107797
LPC 34:0	0.295409	-0.189906
LPC 34:1	0.257228	-0.165361
LPC 34:2	0.179662	-0.115497
LPC 34:3	0.310458	-0.19958
LPC 34:5	-0.166931	0.107313
LPC 36:0	0.0375712	-0.0241529
LPC 36:3	0.231532	-0.148842
LPC 36:5	-0.0622199	0.0399985
LPC 36:6	0.155332	-0.0998565
LPC 36:7	0.366093	-0.235346
LPC 38:10	-0.0670023	0.0430729
LPC 38:2	0.0357478	-0.0229807
LPC 38:4	0.147891	-0.0950729
LPC 38:5	0.0647147	-0.0416023
LPC 38:6	-0.021404	0.0137597
LPC 40:5	0.235258	-0.151237
LPC 40:6	0.120232	-0.0772918
LPC 40:7	0.0850107	-0.0546497
LPC O-16:0	0.168127	-0.108082
LPC O-16:2	0.427971	-0.275124
LPC O-16:4	0.201876	-0.129777
LPC O-18:2	0.124947	-0.0803233
LPC O-18:3	0.0255794	-0.0164439
LPC O-18:4	0.18771	-0.120671
LPE 22:6	-0.0135844	0.00873283
LPE O-15:1	0.370621	-0.238256
LPE O-18:4	0.390019	-0.250726
LPE O-18:5	0.445764	-0.286562
LPE O-20:3	0.0671009	-0.0431363
LPE O-20:5	0.318111	-0.2045
LPE O-22:3	0.353056	-0.226964
MG 13:1	0.220775	-0.141927
NAE 16:1	0.0570047	-0.0366459
NAE 16:3	0.189485	-0.121812
NAE 16:4	0.164504	-0.105753
NAE 18:0	0.444817	-0.285954
NAE 18:1	0.421907	-0.271226
NAE 18:2	0.323356	-0.207871
NAE 18:3	0.43354	-0.278704
NAE 18:4	0.470334	-0.302357
NAE 20:2	0.297853	-0.191477
NAE 20:4	0.344837	-0.221681
NAE 20:5	0.454507	-0.292183
NAE 22:4	0.598814	-0.384952
NAE 24:5	0.0195706	-0.0125811
NAGly 10:0/10:0	0.162488	-0.104457
NAGly 10:0/15:1	-0.336367	0.216236
NAGly 10:0/20:0	0.398624	-0.256258
NAGly 10:0/20:2	0.377879	-0.242922
NAGly 10:0/22:2	0.339291	-0.218116
NAGly 10:0/26:0	0.408493	-0.262603
NAGly 10:0/26:2	0.133497	-0.0858195
NAGly 11:0/22:1	0.166581	-0.107087
NAGly 11:0/24:2	0.496414	-0.319123
NAGly 13:1/26:2	0.367362	-0.236162
NAGly 16:4/22:5	-0.106373	0.0683827
NAGly 17:2/24:4	0.256571	-0.164938
NAGly 24:6/21:2	0.160079	-0.102908
NAGlySer 10:0/14:1	0.0299241	-0.0192369
NAGlySer 10:0/16:1	0.235645	-0.151486
NAGlySer 10:0/19:0	0.171847	-0.110473
NAGlySer 10:0/20:1	0.368978	-0.2372
NAGlySer 10:0/23:0	0.255621	-0.164328
NAGlySer 11:0/24:2	0.188675	-0.121291
NAGlySer 13:1/26:4	0.181232	-0.116507
NAGlySer 14:1/22:5	0.417949	-0.268681
NAGlySer 14:1/24:4	0.758459	-0.487581
NAGlySer 16:3/22:5	0.0418744	-0.0269192
NAGlySer 16:4/11:0	0.1178	-0.0757287
NAGlySer 17:1/22:5	0.402554	-0.258785
NAGlySer 21:2/26:4	0.0675969	-0.0434552
NAGlySer 26:7/19:2	0.0940157	-0.0604387
NAOrn 16:4/20:4	0.272263	-0.175026
Nicotinamide	0.25458	-0.163659
PC 15:0_44:1	0.0833311	-0.05357
PC 16:4_24:6	0.0694393	-0.0446396
PC 31:1	0.179181	-0.115188
PC 32:2	0.0617391	-0.0396894
PC 34:1...288	0.114706	-0.0737395
PC 34:2...289	0.143215	-0.092067
PC 34:3	0.112817	-0.072525
PC 35:5	0.00715036	-0.00459666
PC 36:2	0.315558	-0.202859
PC 36:3	0.221475	-0.142377
PC 36:4	-0.0863073	0.0554833
PC 38:3	0.0535393	-0.0344181
PC 38:4	-0.084152	0.0540977
PC 38:5	-0.0150969	0.00970512
PC 38:6	0.273904	-0.176081
PC 38:7	0.202287	-0.130041
PC 40:5	0.0106038	-0.0068167
PC 40:8	0.0452944	-0.0291179
PC 42:3	0.380036	-0.244309
PC 46:1	0.169538	-0.108989
PC 50:0	0.110172	-0.0708249
PC 8:0_20:0	-0.0379099	0.0243706
PC 8:0_28:1	0.0965735	-0.062083
PC 8:0_30:3	-0.0640176	0.0411541
PC 8:0_30:8	0.249096	-0.160133
PC 8:0_32:5	-0.0848041	0.054517
PC 8:0_32:6	0.0230952	-0.0148469
PC 8:0_32:7	0.00604475	-0.00388591
PC 8:0_34:4	0.101832	-0.0654634
PC 8:0_40:2	-0.0370027	0.0237874
PC 9:0_24:3	-0.289581	0.186159
PC 9:0_26:2	0.1121	-0.0720644
PC 9:0_28:2	0.088549	-0.0569243
PC O-13:0	-0.0214687	0.0138013
PC O-17:1	-0.185606	0.119318
PC O-19:0	-0.0535028	0.0343947
PC O-20:5	-0.0784684	0.050444
PC O-22:4	-0.0642832	0.0413249
PC O-22:5	-0.200306	0.128768
PC O-23:2	0.151267	-0.0972428
PC O-29:2	0.133528	-0.0858394
PC O-30:0	0.222669	-0.143145
PC O-30:1	0.249496	-0.16039
PC O-30:2	0.411641	-0.264626
PC O-30:3	0.44964	-0.289055
PC O-31:0	0.394852	-0.253834
PC O-31:4	0.372346	-0.239366
PC O-31:6	0.246678	-0.158579
PC O-32:3	0.229097	-0.147277
PC O-33:0	0.344743	-0.221621
PC O-33:1	0.238486	-0.153312
PC O-33:2	0.210406	-0.135261
PC O-33:5	0.324858	-0.208837
PC O-33:6	0.340296	-0.218762
PC O-33:7	0.354143	-0.227663
PC O-34:6	0.125412	-0.0806217
PC O-35:0	0.249958	-0.160687
PC O-35:5	0.274372	-0.176382
PC O-36:2	0.256918	-0.165162
PC O-36:5	0.203223	-0.130643
PC O-36:6	0.339841	-0.218469
PC O-37:4	-0.144161	0.0926749
PC O-37:5	-0.00213453	0.0013722
PC O-37:7	0.0340338	-0.0218789
PC O-38:4	-0.0548041	0.0352312
PC O-38:8	0.232603	-0.149531
PC O-39:4	0.148873	-0.0957041
PC O-40:4	0.225892	-0.145216
PC O-40:5	0.216605	-0.139246
PC O-40:6	0.00751844	-0.00483328
PC O-40:7	-0.000319045	0.0002051
PC O-40:8	0.187866	-0.120771
PC O-41:0	-0.0504453	0.0324291
PC O-43:0	0.125947	-0.0809661
PE 16:4_42:12	-0.491784	0.316147
PE 21:1	-0.0612615	0.0393824
PE 22:1	0.25736	-0.165446
PE 24:2	0.158638	-0.101982
PE 24:3	0.108502	-0.0697511
PE 58:16	-0.450221	0.289428
PE 8:0_16:4	-0.0814846	0.0523829
PE O-16:2_2:0	0.452175	-0.290684
PE O-16:3_22:6	0.247961	-0.159404
PE O-16:3_24:6	0.0329451	-0.021179
PE O-16:3_26:7	0.149746	-0.0962653
PE O-16:3_28:7	0.354333	-0.227785
PE O-16:4_24:6	0.0410815	-0.0264096
PPP1R12A	-1.02191	0.656939
ZDHHC17	-1.08707	0.698834
FBXO31	0.487032	-0.313092
TTBK2	-0.969749	0.62341
CDAN1	-1.05588	0.678782
USP10	0.732217	-0.470711
STARD9	-0.903379	0.580744
CDH13	0.723673	-0.465218
SNAP23	-0.989312	0.635986
BCAR1	0.554802	-0.356659
GANC	-0.969434	0.623208
AARS	-0.0418281	0.0268895
SF3B3	0.589945	-0.37925
VPS4A	0.945827	-0.608032
EHD4	0.131288	-0.0843992
PLA2G4B	-0.974614	0.626538
RRAD	-0.01412	0.00907712
TRADD	-0.797525	0.512695
EXOC3L1	-0.847343	0.544721
E2F4	0.639855	-0.411335
SLC9A5	-0.892538	0.573774
CHP1	0.513491	-0.330101
MMP2	0.0290015	-0.0186438
CHAC1	-0.0572905	0.0368296
GPI	0.73929	-0.475258
LOC110260979	-0.784685	0.50444
HSPB6	0.482446	-0.310144
WDR62	-0.85053	0.546769
CAPNS1	0.758267	-0.487458
COX7A1	-0.540989	0.347779
ZNF146	-0.992517	0.638046
ZNF527	-0.739375	0.475312
LOC100739425	-0.951397	0.611613
RYR1	0.194112	-0.124786
SIRT2	0.833637	-0.535909
SAMD4B	0.15144	-0.0973542
DYRK1B	0.920163	-0.591534
SRP14	-0.805845	0.518043
CIC	0.30534	-0.19629
THBS1	-0.205222	0.131929
BCAM	0.605233	-0.389078
CLPTM1	0.756195	-0.486126
MARK4	0.572588	-0.368092
FOSB	0.229924	-0.147808
RTN2	0.779211	-0.500922
SYMPK	0.710501	-0.456751
CCDC61	-0.963197	0.619198
STRN4	0.644141	-0.41409
ARHGAP35	0.277509	-0.178398
EHD2	0.773505	-0.497253
SELENOW	-0.591242	0.380084
EMP3	0.380486	-0.244598
KDELR1	0.814317	-0.523489
PPP1R15A	-0.153414	0.0986234
NUCB1	0.853241	-0.548512
GYS1	0.628215	-0.403852
AKT1S1	0.891365	-0.573021
ZNF473	-0.831818	0.53474
MYH14	0.356911	-0.229443
LOC100620498	-0.968597	0.622669
ZNF770	-1.02009	0.65577
MYADM	0.439285	-0.282398
ZNF331	-0.911091	0.585701
LOC106508676	-0.987314	0.634702
LOC102163603	-0.863632	0.555192
LENG8	-0.787805	0.506446
LOC110261048	-0.853723	0.548822
EPN1	0.792693	-0.509588
LOC110261314	-0.742705	0.477453
LOC100513362	-1.05355	0.677281
LOC102158443	-1.04643	0.672703
RPS5	0.721514	-0.463831
SAMD11	0.521428	-0.335204
KLHL17	-0.822196	0.528554
PLEKHN1	-0.807464	0.519084
CCNL2	-0.961015	0.617795
RPL22	-0.737657	0.474208
KLHL21	-0.280063	0.18004
ENO1	0.685907	-0.44094
GPR157	0.548544	-0.352635
SRM	0.910612	-0.585394
MTOR	0.373254	-0.239949
KIAA2013	0.687765	-0.442135
PLOD1	0.412246	-0.265015
TNFRSF1B	0.28232	-0.181492
MPHOSPH10	-0.928127	0.596653
PLEKHM2	0.616413	-0.396265
CAPZB	0.717469	-0.46123
HP1BP3	-0.988553	0.635498
TCEA3	0.676262	-0.43474
SRSF10	-0.913363	0.587162
RSRP1	-0.95634	0.61479
SELENON	0.772959	-0.496902
NFATC1	0.314563	-0.202219
PDIK1L	-0.858231	0.55172
CATSPER4	-0.949981	0.610702
WDTC1	0.714853	-0.459549
LAPTM5	0.262549	-0.168782
LOC110261130	-0.903908	0.581084
ZMYM1	-0.977797	0.628584
37834	-0.903472	0.580803
MAP7D1	0.733493	-0.471531
STK40	0.834634	-0.536551
TRIT1	-0.962236	0.61858
TUBB6	0.329653	-0.21192
ANKRD12	-0.91026	0.585167
MYOM1	0.343135	-0.220587
GREB1L	-0.816545	0.524922
ESCO1	-1.01629	0.65333
MIB1	-1.02863	0.661261
MIR133A-2	-0.864028	0.555446
RNF125	-0.920498	0.591749
ZNF24	-1.02115	0.656456
TPGS2	0.663626	-0.426617
NEXN	-0.752162	0.483533
RABGGTB	-0.931333	0.598714
ACADM	-0.913917	0.587518
ZRANB2	-1.04096	0.669188
SRSF11	-1.02806	0.660897
JAK1	0.234624	-0.15083
PGM1	0.936167	-0.601821
EFCAB7	-0.887826	0.570745
TM2D1	-0.995317	0.639847
MYSM1	-1.0016	0.643889
DHCR24	0.554553	-0.356498
SSBP3	0.601692	-0.386802
MRPL37	0.673386	-0.432891
SCP2	-0.961882	0.618353
ZCCHC11	-0.982606	0.631675
POMGNT1	0.700252	-0.450162
PTCH2	-0.916078	0.588907
FOXO6	0.589746	-0.379122
TMEM170B	-1.05764	0.679911
CD83	0.612531	-0.39377
DEK	-1.0219	0.656938
RNF144B	-0.76646	0.492724
ACOT13	-0.592319	0.380776
SNAPC5	-0.886703	0.570023
TUBB	0.591857	-0.380479
BAG6	0.698421	-0.448985
CSNK2B	0.884956	-0.5689
VARS	0.708042	-0.45517
LOC100624113	-0.697298	0.448263
NOTCH4	-0.758678	0.487722
SLA-DQA1	0.0860218	-0.0552997
SLA-DQB1	0.174849	-0.112403
TAPBP	0.669329	-0.430283
LOC102162214	-0.987214	0.634637
IP6K3	0.405844	-0.2609
HMGA1	0.852286	-0.547898
ZNF76	-0.956398	0.614827
FKBP5	-0.74152	0.476692
CDKN1A	0.176082	-0.113196
UACA	-0.78438	0.504244
TFEB	0.5611	-0.360707
SRF	0.568319	-0.365348
ABCC10	-0.908792	0.584224
XPO5	0.42329	-0.272115
VEGFA	-0.666625	0.428545
SUPT3H	0.60912	-0.391577
CD2AP	-0.982262	0.631454
PNN	-0.969831	0.623462
EFL1	0.475412	-0.305622
MFGE8	0.662625	-0.425973
UBE2Q2	-0.856519	0.550619
LINGO1	0.656919	-0.422305
MAN2C1	-0.82375	0.529554
KLHL28	-1.04095	0.669181
ULK3	-0.900233	0.578721
PRPF39	-0.990674	0.636862
FKBP3	-0.869551	0.558997
C7H15orf59	0.498899	-0.320721
NEO1	-0.196868	0.126558
PKM	0.939381	-0.603888
MIS18BP1	-0.991436	0.637352
RALGAPA1	-0.903962	0.581118
EGLN3	0.287993	-0.185138
IPO4	0.632842	-0.406827
NIN	-1.02537	0.659169
LOC100152407	-0.987288	0.634685
PYGL	0.409989	-0.263564
ZBTB1	-0.960603	0.617531
PLEKHG3	-0.944031	0.606877
MAX	-0.884618	0.568683
SRSF5	-0.821257	0.527951
RBM25	-0.994538	0.639346
DNAL1	-1.0456	0.672169
PTGR2	-0.775162	0.498319
EIF2B2	0.613837	-0.39461
NOXRED1	-0.795601	0.511458
PSMC6	-0.923029	0.593376
PPP4R3A	-1.04612	0.672506
TRIP11	-0.973976	0.626127
NDUFB1	-0.546321	0.351206
RIN3	0.593682	-0.381653
LGMN	0.258267	-0.166029
LOC100525590	-0.867895	0.557932
MEG3	-0.805619	0.517898
ATP5I	-0.570836	0.366966
UVSSA	-0.872224	0.560716
ADD1	0.659275	-0.423819
LOC110262049	-0.85954	0.552561
WDR1	0.71589	-0.460215
KTN1	-0.937165	0.602463
PPARGC1A	-0.355136	0.228302
SOD3	0.666733	-0.428614
SEPSECS	-1.01786	0.65434
SMIM20	-0.744786	0.478791
EXOC5	-1.02712	0.660294
TMEM33	-0.991553	0.637427
SLC30A9	-0.981051	0.630675
YIPF7	-0.867054	0.557392
GUF1	-0.935689	0.601514
COMMD8	-0.899727	0.578396
FRYL	-1.02429	0.658474
OCIAD1	-0.923611	0.59375
LNX1	-0.477226	0.306788
PSMA3	-0.807034	0.518808
C8H4orf46	-0.975604	0.627174
TMA16	-1.02775	0.660695
CEP135	-0.682784	0.438933
MOB1B	-1.01755	0.654138
CXCL2	-0.792012	0.509151
BTC	-0.747035	0.480237
RCHY1	-0.970376	0.623813
USO1	-1.05746	0.679799
SCARB2	-0.127869	0.0822013
CNOT6L	-0.787649	0.506346
SCOC	-0.962373	0.618668
NDUFC1	-0.95825	0.616018
ABHD18	-0.852911	0.5483
SPRY1	-0.928885	0.597141
SYNPO2	0.0607142	-0.0390305
LARP7	-0.949083	0.610125
PPP3CA	-0.983572	0.632296
DDIT4L	-0.919625	0.591187
IFT74	-0.94006	0.604324
HNRNPDL	-0.964424	0.619987
RASGEF1B	0.105716	-0.0679602
ST5	0.80518	-0.517616
PPFIBP2	-0.811593	0.521738
TPP1	0.58645	-0.377003
RHOG	0.682175	-0.438541
ART1	0.82202	-0.528441
IL18BP	-0.985829	0.633747
FOLR1	0.262492	-0.168745
XRRA1	-0.89418	0.57483
SERPINH1	0.247794	-0.159296
CREBZF	-1.01799	0.654422
CCDC81	-0.925957	0.595258
TAF1D	-1.01089	0.649856
AMOTL1	0.155424	-0.0999153
CCDC82	-0.9832	0.632057
KBTBD3	-0.963097	0.619134
CUL5	-1.05487	0.678131
ATM	-1.04267	0.67029
CRYAB	-0.0640614	0.0411824
TIMM8B	-0.749715	0.481959
PTS	-0.938394	0.603253
SCN4B	0.309994	-0.199282
LATS1	-1.01146	0.650224
KMT2A	-0.920208	0.591562
HAUS6	-1.00668	0.647149
SLC37A4	0.624726	-0.401609
VPS11	0.707197	-0.454627
RRAGA	0.870065	-0.559328
THY1	0.394928	-0.253882
CNTLN	-0.993521	0.638692
MSANTD2	-1.01179	0.650439
PKNOX2	0.729416	-0.46891
PSIP1	-1.02124	0.65651
SRPRA	0.578932	-0.37217
VPS26B	0.520154	-0.334384
GUCY1A2	-0.947316	0.608989
FMO2	-0.754908	0.485298
BTG2	-0.0823829	0.0529604
PRELP	0.4201	-0.270065
ZC3H11A	-1.02391	0.658228
MDM4	-1.00416	0.645532
SLC41A1	0.22407	-0.144045
YOD1	-0.242938	0.156174
AKAP9	-0.947455	0.609078
TFPI2	-0.841466	0.540942
GNG11	-0.587508	0.377684
COL1A2	0.0306167	-0.0196821
TMEM106B	-1.0297	0.66195
TSPAN13	-0.796	0.511714
SNX13	-0.992873	0.638275
ITGB8	-0.783199	0.503485
FAM126A	-0.958567	0.616222
TRA2A	-0.992192	0.637838
DMTF1	-0.870511	0.559614
LOC106504985	-0.803606	0.516604
FAM185A	-0.956245	0.614729
NAPEPLD	-0.974156	0.626243
LOC106504991	-0.918294	0.590332
DLD	-0.998281	0.641752
LAMB1	-0.974846	0.626687
CDC37L1	-0.846898	0.544435
VLDLR	0.862228	-0.554289
TPR	-0.943326	0.606424
C9H1orf27	-1.04043	0.668846
PROX1	-0.785004	0.504645
ANGEL2	-1.02378	0.658143
ATF3	-0.262495	0.168747
COBL	0.371564	-0.238863
EGFR	-0.891151	0.572883
HHIPL2	-0.930096	0.597919
PTAR1	-1.0082	0.648131
LOC100739755	-0.726816	0.467239
SMC5	-0.946893	0.608717
CAPN2	0.601811	-0.386879
CACNA1S	0.666545	-0.428493
IPO9	0.621833	-0.39975
CYB5R1	0.566022	-0.363872
FBP2	0.35305	-0.226961
RMI1	-0.772272	0.49646
CNTFR	0.656208	-0.421848
UBAP2	0.619593	-0.39831
CHMP5	-0.911151	0.58574
TRPM6	-0.887312	0.570415
KIF5B	-0.926059	0.595324
VIM	0.282957	-0.181901
LOC100516390	-1.00158	0.643872
OTUD1	-0.302021	0.194156
PARD3	0.308293	-0.198188
SEC61A2	0.574427	-0.369274
GDI2	0.738489	-0.474743
SACS	0.221414	-0.142337
PAN3	-1.01978	0.655573
SUPT20H	-0.976265	0.627599
STOML3	-0.936444	0.602
FANCG	-0.791106	0.508568
DGKH	-0.984854	0.63312
TESK1	0.8209	-0.527721
COMMD6	-0.982889	0.631857
RBM26	-1.0881	0.699494
GBA2	-0.854619	0.549398
SPAG8	-0.923878	0.593922
LOC102165734	-0.618186	0.397405
MCF2L	-0.817486	0.525527
LOC110255782	-0.547915	0.352231
LOC100514147	-0.686545	0.44135
FOXK2	0.499744	-0.321264
TBC1D16	0.408244	-0.262443
TIMP2	0.418437	-0.268995
SRSF2	-0.928131	0.596656
LOC100517116	-0.960007	0.617148
CDK3	-0.896387	0.576249
MIF4GD	0.803717	-0.516675
SLC16A5	0.530631	-0.34112
KCTD2	0.523342	-0.336434
GPRC5C	0.583404	-0.375045
ABCA6	-0.922152	0.592812
LOC100520512	-0.924012	0.594008
CACNG1	0.751839	-0.483325
DDX5	-0.772645	0.4967
GPATCH8	-0.950736	0.611187
GRN	0.653343	-0.420006
SLC25A39	0.747579	-0.480586
ASB16	0.602942	-0.387606
XPA	-0.96428	0.619894
VAT1	0.61092	-0.392734
COASY	-0.896162	0.576104
CAVIN1	0.731039	-0.469954
STAT3	0.155012	-0.0996504
KLHL11	-0.93342	0.600056
FKBP10	0.470338	-0.30236
THRA	0.77906	-0.500825
PNMT	-0.801687	0.51537
FBXL20	-0.918416	0.59041
CACNB1	0.8695	-0.558965
LASP1	0.39525	-0.254089
RPL23	-0.660774	0.424784
PIP4K2B	0.233097	-0.149848
PCGF2	0.836811	-0.53795
TBKBP1	0.663575	-0.426584
NR4A3	-0.248439	0.159711
STX17	-0.997219	0.641069
PDK2	0.611976	-0.393413
PPP1R9B	0.320339	-0.205932
SGCA	0.497897	-0.320077
COL1A1	0.558078	-0.358764
CAVIN4	-0.931376	0.598742
LUC7L3	-0.9793	0.62955
DGKE	-1.104	0.709715
MSI2	-0.97222	0.624999
SRSF1	-0.967215	0.621781
RPS6KB1	-1.01853	0.654767
MED13	-1.00669	0.647156
WSB1	-0.889327	0.57171
FLOT2	0.845466	-0.543514
TAOK1	-0.925762	0.595132
ANKRD13B	0.573564	-0.36872
NSRP1	-0.92827	0.596745
GOSR1	-0.972742	0.625334
MYO1C	0.516696	-0.332162
SLC43A2	0.635259	-0.408381
SERPINF1	0.527956	-0.339401
ZZEF1	0.0479399	-0.0308185
MYBBP1A	0.671729	-0.431826
SMTNL2	0.446872	-0.287275
SLC44A1	0.259263	-0.166669
PFN1	0.532647	-0.342416
PELP1	0.768562	-0.494076
RNASEK	0.804531	-0.517199
CHRNB1	-0.95623	0.614719
TRAPPC1	0.764744	-0.491621
DHRS7C	0.709739	-0.456261
LOC110255887	-0.113024	0.0726583
ADPRM	-1.02455	0.658639
COX10	0.651055	-0.418535
PMP22	0.231141	-0.148591
TRPV2	-0.963821	0.619599
EPN2	0.545882	-0.350924
PHACTR2	-0.948094	0.609489
USP22	0.438212	-0.281708
KCNJ12	0.304529	-0.195768
TOP2B	-1.0102	0.649414
SLC4A7	-0.843463	0.542226
RBMS3	-0.987737	0.634974
LRRFIP2	-0.825452	0.530648
MUSK	-0.447396	0.287612
GOLGA4	-0.847433	0.544778
ACVR2B	-0.844687	0.543013
CSRNP1	0.0989026	-0.0635802
XIRP1	0.0966793	-0.062151
NKTR	-1.0277	0.660664
ZBTB47	0.457596	-0.294169
HIGD1A	-0.714238	0.459153
ACKR2	0.165997	-0.106712
ZNF197	-0.98404	0.632597
ZDHHC3	0.672642	-0.432413
SACM1L	-0.987525	0.634838
GNG10	-0.921102	0.592137
LRRC2	-0.991824	0.637601
ALS2CL	-0.870383	0.559532
LOC100516643	-0.660707	0.42474
SHISA5	0.436113	-0.280358
PRKAR2A	0.474633	-0.305121
MON1A	0.829248	-0.533088
RBM5	-0.98236	0.631517
GNAI2	0.476723	-0.306465
STAB1	-0.702904	0.451867
ITIH4	-0.678537	0.436203
CCDC66	-0.95485	0.613832
FAM208A	-0.967502	0.621966
FLNB	-0.0462468	0.0297301
KBTBD8	-0.918088	0.590199
RYBP	-0.31849	0.204744
BHLHE40	0.218623	-0.140543
TTLL3	-0.88832	0.571063
KY	0.393259	-0.25281
SLC25A36	-0.631002	0.405644
RNF7	-0.930067	0.5979
TRPC1	-0.937143	0.602449
U2SURP	-1.03124	0.662941
PLOD2	-0.851468	0.547373
MBNL1	-0.974454	0.626435
LOC106505720	-0.553021	0.355513
SMC4	-0.995497	0.639962
TRIM59	-0.987481	0.634809
MYNN	-1.03146	0.663082
PHC3	-1.02728	0.660392
ZMAT3	-1.01862	0.654824
PIK3CA	-0.996885	0.640855
NDUFB5	-0.694029	0.446161
TTC14	-1.00232	0.644351
DNAJC19	-0.832468	0.535158
DCUN1D1	-0.994558	0.639359
DAB2IP	0.33684	-0.21654
LOC100624963	-1.02605	0.659602
KLHL24	-0.975491	0.627101
AP2M1	0.728901	-0.468579
LSG1	-0.889598	0.571884
ACAP2	-0.925945	0.595251
UBXN7	-1.02829	0.661043
LOC100512560	-0.927083	0.595982
LRCH3	-0.97657	0.627795
SNX4	-0.936573	0.602083
GOLGB1	-0.895673	0.57579
COX17	-0.616795	0.396511
ZBTB20	-0.90938	0.584602
DZIP3	-0.864746	0.555908
NFKBIZ	-0.752931	0.484027
CEP97	-1.00004	0.642886
TRMT10C	-0.882147	0.567095
TBC1D23	-1.05205	0.676315
FILIP1L	-0.931657	0.598922
C13H3orf38	-0.920808	0.591948
CADM2	-1.0199	0.655648
NRIP1	-0.829517	0.533261
PAXBP1	-1.00869	0.648445
ETS2	-0.0095763	0.00615619
LOC100623720	0.587179	-0.377472
ZBTB6	-0.987518	0.634833
SEMA4D	0.35564	-0.228625
NFIL3	-0.142387	0.0915346
LPL	-0.689799	0.443442
XPO7	0.330565	-0.212506
HR	0.626764	-0.402919
PEBP4	0.244373	-0.157097
RHOBTB2	0.445401	-0.286329
CLU	0.207447	-0.133358
MTMR9	-1.01562	0.652898
CTSB	0.398356	-0.256086
HPGD	-0.76483	0.491677
ZNF10	-0.652622	0.419543
ZNF605	-0.929789	0.597721
NCOR2	0.558442	-0.358998
HSPA5	0.192982	-0.12406
GTF2H3	-1.00139	0.64375
SBNO1	-1.04056	0.668934
RSRC2	-0.959518	0.616833
ZCCHC8	-1.01806	0.654469
CLIP1	-0.882176	0.567113
LOC106505536	-0.895925	0.575951
RHOF	-0.791099	0.508564
GPN3	-0.99108	0.637123
PPTC7	-0.810569	0.52108
PLBD2	0.59788	-0.384352
ANGPTL2	0.477117	-0.306718
TRIAP1	-0.819819	0.527027
MLEC	0.273194	-0.175625
KIAA1671	0.204955	-0.131756
MYO18B	0.135692	-0.0872304
MN1	-0.0945513	0.060783
CCDC117	-1.00734	0.647576
XBP1	0.216289	-0.139043
THOC5	0.641868	-0.41263
ENG	0.565812	-0.363736
MMP11	-0.915891	0.588787
COMT	0.305718	-0.196533
MTR	-1.06226	0.68288
ARID4B	-0.977961	0.628689
MAP10	-0.735899	0.473078
ACTA1	0.892694	-0.573875
ARID5B	-0.142219	0.0914266
REEP3	-0.934663	0.600855
HERC4	-0.851191	0.547194
CCAR1	-1.0055	0.64639
VPS26A	-0.927314	0.59613
HK1	0.364756	-0.234486
LRRC20	0.559025	-0.359373
PSAP	0.560964	-0.36062
MICU1	0.328647	-0.211273
USP54	-1.04563	0.67219
ZER1	0.569732	-0.366256
SAMD8	-1.00584	0.64661
ZMIZ1	0.329905	-0.212082
ANXA11	0.659499	-0.423963
WAPL	-0.984048	0.632602
C14H10orf71	0.432039	-0.277739
CRAT	0.559118	-0.359433
ACTA2	0.389837	-0.25061
KIF20B	-0.742156	0.4771
PCGF5	-0.995394	0.639896
PPP1R3C	0.191412	-0.123051
BTAF1	-0.959587	0.616878
TBC1D12	-0.984029	0.63259
ZNF518A	-0.964076	0.619763
RRP12	0.688302	-0.44248
UBTD1	0.800684	-0.514725
BORCS7	-1.00693	0.647314
PCGF6	-0.962336	0.618645
USMG5	-0.636487	0.40917
NEURL1	0.732227	-0.470717
SLK	-0.988511	0.635471
SMC3	-1.00873	0.648471
CCDC186	-1.05952	0.681123
FAM160B1	-1.00906	0.648681
FAM78A	0.401015	-0.257796
BAG3	-0.0590517	0.0379618
PLPP7	0.542782	-0.348931
HTRA1	0.658041	-0.423026
FAM53B	0.337644	-0.217057
LOC102160213	-0.854636	0.549409
DHX32	0.508391	-0.326823
RAPGEF1	0.282625	-0.181688
EBF3	-0.869365	0.558878
TUBGCP2	0.682701	-0.438879
ARL5A	-0.957938	0.615817
RIF1	-1.06441	0.684267
RND3	-0.198332	0.127499
EPC2	-1.05358	0.677299
CCNT2	-1.04556	0.672144
RALGDS	0.311857	-0.20048
MAP3K2	-0.972934	0.625457
EPB41L5	-1.04216	0.669963
PTPN4	-0.961847	0.61833
MYOM2	0.384502	-0.24718
WDR17	-0.93609	0.601772
ASB5	-0.129363	0.0831622
CDKN2AIP	-0.860645	0.553272
NSD3	-0.990343	0.636649
BAG4	-0.998736	0.642045
PPP1R3B	-0.278245	0.178872
LIMS2	0.664373	-0.427097
BAZ2B	-1.00237	0.644381
MARCH7	-1.04876	0.674203
RXRA	0.564262	-0.36274
SLC4A10	-0.775978	0.498843
COL5A1	0.384068	-0.246901
XIRP2	-0.677155	0.435314
BBS5	-1.0143	0.652053
PPIG	-0.962605	0.618817
GORASP2	0.48139	-0.309465
SP3	-1.03139	0.663037
PDE1A	-0.938283	0.603182
DUSP19	-0.752878	0.483993
ZC3H15	-1.03613	0.666086
ITGAV	-0.966738	0.621475
CALCRL	-0.892426	0.573702
TFPI	-0.937259	0.602523
WDR75	-0.915399	0.588471
OSGEPL1	-1.00326	0.644953
NEMP2	-0.936575	0.602084
CAVIN2	-1.00926	0.648812
SLC39A10	-0.826525	0.531337
SF3B1	-0.989147	0.63588
CLK1	-0.956232	0.614721
FAM126B	-1.05786	0.680053
NDUFB3	-0.830187	0.533691
NBEAL1	-1.05375	0.677413
INO80D	-1.01119	0.650051
ERBB4	-0.781223	0.502215
IKZF2	-0.94954	0.610419
CTDSP1	0.83801	-0.53872
RETREG2	0.717197	-0.461055
TUBA4A	0.744493	-0.478603
SPEG	0.515743	-0.331549
ACSL3	-0.881345	0.566579
CAB39	-1.03401	0.664723
CD151	0.788218	-0.506711
COPS9	-0.61942	0.398198
BCLAF1	-0.959194	0.616625
RNPEPL1	0.759563	-0.48829
HDLBP	0.722353	-0.46437
CTSD	0.583749	-0.375267
SUB1	-1.00136	0.64373
LMBRD2	-1.00858	0.648376
NIPBL	-0.935171	0.601182
LOC102167255	-1.02783	0.660748
RICTOR	-0.908364	0.583948
OXCT1	-1.03369	0.664513
C16H5orf51	-0.981514	0.630973
ZNF131	-1.00178	0.643999
IGF2	0.506812	-0.325807
MOCS2	-0.958335	0.616072
IL6ST	-0.936257	0.601879
PDE7B	-0.728525	0.468338
SREK1IP1	-1.07236	0.689374
ADAMTS6	-0.881893	0.566931
TRIM23	-0.961665	0.618213
ERBIN	-0.991389	0.637321
SREK1	-1.02969	0.661947
SLC30A5	-0.979874	0.629919
BDP1	-0.992503	0.638037
LOC102164640	-0.861952	0.554112
CPEB4	-0.595155	0.3826
DUSP1	-0.631135	0.405729
PANK3	-0.99866	0.641995
PWWP2A	-0.991564	0.637434
ANXA6	0.856685	-0.550726
TNIP1	0.613452	-0.394362
ZDHHC2	-0.863394	0.555039
SLC7A2	-0.987788	0.635006
C17H8orf4	-0.811967	0.521979
HOOK3	-0.976694	0.627874
ESF1	-0.876583	0.563518
KMT5B	-1.08233	0.695786
RALGAPA2	0.0510935	-0.0328459
THBD	0.230119	-0.147934
NAPB	-0.967721	0.622106
CENPB	0.782542	-0.503063
MYLK2	0.551011	-0.354221
EFCAB8	-0.782503	0.503038
SNTA1	0.859589	-0.552593
AHCY	0.697861	-0.448625
MYH7B	-0.758078	0.487336
CEP250	-0.847889	0.545071
ERGIC3	0.656039	-0.421739
NNAT	0.336685	-0.21644
LOC100627949	-0.626797	0.402941
CARNS1	0.556092	-0.357487
SRSF6	-0.862271	0.554317
JPH2	0.45786	-0.294339
PLTP	0.393985	-0.253276
LOC100627868	-0.76455	0.491497
RIPOR3	-1.00436	0.645658
DPM1	-1.02076	0.656202
PFDN4	-0.904828	0.581675
RBM38	0.742588	-0.477378
SYCP2	-0.864641	0.555841
FAM217B	-1.04527	0.671957
ACTN3	0.827843	-0.532184
SGK1	-0.213651	0.137347
EEF1A2	0.873099	-0.561278
WDR60	-0.937841	0.602898
LOC110257607	-0.40775	0.262125
ABCF2	0.640491	-0.411744
AGAP3	0.547864	-0.352198
ZYX	0.42829	-0.275329
RAB1B	0.742306	-0.477196
KDM7A	-0.917584	0.589876
UBN2	-0.982532	0.631628
AKR1B1	0.868098	-0.558063
FOSL1	0.309834	-0.199179
STRIP2	-0.889545	0.57185
TNPO3	0.446561	-0.287075
SND1	0.615047	-0.395387
CFL1	0.380226	-0.244431
LMOD2	0.0280361	-0.0180232
NDUFA5	-0.942585	0.605947
CTTNBP2	-0.89881	0.577807
CAV2	-0.990552	0.636783
PPP1R3A	-1.03681	0.666523
LOC100519283	-0.922199	0.592842
THAP5	-1.02102	0.65637
LSM5	-0.82632	0.531205
GARS	0.490061	-0.315039
HOXA6	-1.04181	0.669733
HOXA5	-0.998411	0.641835
LOC100513133	-0.720411	0.463121
PGAM2	0.732493	-0.470889
UBE2D4	0.546485	-0.351312
ADCY1	-0.012915	0.00830253
ZMIZ2	0.732884	-0.47114
TMED4	0.574375	-0.369241
CAPN1	0.639618	-0.411183
REPIN1	0.639273	-0.410962
VPS51	0.7024	-0.451543
TMSB4X	-0.458784	0.294933
PDHA1	-0.932193	0.599267
EIF1AX	-0.927965	0.596549
RPS6KA3	-0.959811	0.617022
SAT1	-0.690371	0.44381
ZFX	-0.801544	0.515278
EHD1	0.887747	-0.570694
PYGM	0.797586	-0.512734
ZNF674	-0.986144	0.63395
UBA1	0.581062	-0.37354
ARAF	0.990282	-0.63661
TIMP1	0.324312	-0.208486
PRAF2	0.880582	-0.566088
HUWE1	0.16813	-0.108084
ASB12	0.341345	-0.219436
MSN	0.132491	-0.0851728
TAF1	-1.02201	0.657008
OGT	-1.01129	0.650117
LOC102165633	-1.00816	0.648102
ATRX	-0.949567	0.610436
RBM41	-0.844351	0.542797
PRPS1	0.972911	-0.625443
ALG13	-0.967129	0.621726
LOC100627892	-0.899506	0.578254
ATP1B4	-0.88088	0.56628
THOC2	-0.977183	0.628189
XIAP	-0.982407	0.631547
STAG2	-1.00392	0.645379
NXF1	-0.911084	0.585697
ZNF280C	-0.992686	0.638156
MAP7D3	-0.901084	0.579269
FMR1	-0.948822	0.609957
BGN	0.56158	-0.361016
EMD	0.59038	-0.37953
FLNA	0.570819	-0.366955
MPP1	0.852534	-0.548057
LOC100624590	-0.294267	0.189172
LOC100625207	-0.190059	0.122181
LOC100624149	-0.178697	0.114877
LOC100519166	-0.856262	0.550454
TUBB4B	0.614077	-0.394764
TNRC6A	-0.893348	0.574295
LARGE1	0.628659	-0.404138
HMOX1	0.0523537	-0.0336559
PACS2	0.655623	-0.421472
LOC102165485	0.44925	-0.288804
LOC110258346	-0.112051	0.0720328
PATL1	-0.30856	0.19836
MED23	-0.979059	0.629395
SERPING1	0.267456	-0.171936
DIP2A	-0.958543	0.616206
COL6A2	0.685487	-0.44067
FNBP4	-0.962932	0.619028
DGKZ	-0.809768	0.520565
C2H11orf96	0.0609721	-0.0391964
CD44	0.312432	-0.200849
ARL14EP	-0.992933	0.638314
LIN7C	-1.00168	0.643936
KIAA0408	-0.801941	0.515533
SVIP	-0.967798	0.622156
LDHA	0.596827	-0.383674
KCNJ11	0.556594	-0.35781
TEAD1	-0.808945	0.520036
USP47	-0.972243	0.625014
TRMT11	-0.94865	0.609847
ZBED5	-0.933759	0.600273
TRDN	-0.847064	0.544541
GATAD2A	0.659439	-0.423925
HOMER3	0.711687	-0.457513
UBA52	0.577971	-0.371553
JUND	0.00922468	-0.00593015
RPL18A	0.739664	-0.475498
TMEM38A	0.886317	-0.569775
CEP85L	-0.959786	0.617005
PLN	-0.745861	0.479482
TECR	0.879571	-0.565439
DNAJB1	-0.85594	0.550247
PKN1	0.7597	-0.488378
ADGRE5	0.230211	-0.147993
PRKACA	0.804989	-0.517493
SAMD1	0.590854	-0.379835
NACC1	0.795092	-0.511131
NFIX	0.571667	-0.3675
RAD23A	0.749915	-0.482088
ASNA1	0.676482	-0.434881
MAN2B1	0.505097	-0.324705
LOC100517751	-0.974051	0.626176
ICAM1	0.276346	-0.177651
CDC37	0.697887	-0.448642
DNM2	0.851204	-0.547203
CARM1	0.87166	-0.560353
TIMM29	0.63396	-0.407546
CNN1	0.335258	-0.215523
ZNF558	-0.87646	0.563439
RAB11B	0.915478	-0.588522
EVI5L	0.842047	-0.541316
ZNF358	0.889795	-0.572011
SLC25A23	0.824216	-0.529853
PRR22	-0.880764	0.566205
SAFB2	-0.790111	0.507929
FEM1A	0.766515	-0.492759
MAP2K2	0.927713	-0.596387
EEF2	0.699627	-0.44976
NFIC	0.33905	-0.217961
DOT1L	0.362173	-0.232826
CIRBP	-0.929712	0.597672
MIDN	0.332182	-0.213545
TBX18	-0.976635	0.627837
HCN2	0.745737	-0.479402
GFPT2	0.261802	-0.168301
HNRNPH1	-0.980074	0.630047
ZNF354A	-1.01061	0.64968
CLK4	-1.01735	0.654013
FAM193B	-0.985164	0.63332
ZNF292	-1.04584	0.672326
PAPD4	-0.959592	0.616881
THBS4	0.372166	-0.23925
ZFYVE16	-1.01172	0.65039
COX7C	-0.570101	0.366494
TMEM161B	-1.01557	0.652865
CETN3	-0.893537	0.574417
ARRDC3	-0.699734	0.449829
GIN1	-0.974661	0.626568
SLC25A46	-1.01398	0.651846
LVRN	-1.03662	0.666398
COMMD10	-0.953465	0.612942
DMXL1	-1.04041	0.668836
LYRM2	-0.905706	0.58224
SNX2	-0.92334	0.593576
LOC106509550	-0.622194	0.399982
LOC100516424	-0.922504	0.593039
SLC12A2	-1.00359	0.645167
RAD50	-1.07036	0.688091
KIF3A	-0.986724	0.634323
C2H5orf24	-1.05485	0.67812
TGFBI	0.330938	-0.212746
FAM13B	-1.02475	0.658771
CTNNA1	0.329818	-0.212026
PROB1	0.709179	-0.455901
CXXC5	0.260743	-0.16762
APBB3	-0.982742	0.631763
ARAP3	-0.836542	0.537777
SH3RF2	0.17426	-0.112024
DPYSL3	0.402504	-0.258753
COQ3	-0.679348	0.436724
PNISR	-0.947382	0.609031
USP45	-0.984502	0.632894
CD74	0.49904	-0.320811
NDST1	0.521403	-0.335187
SYNPO	0.680371	-0.437381
DCTN4	0.672858	-0.432552
SIM1	-0.804506	0.517183
BVES	0.397081	-0.255266
TAF6	0.957132	-0.615299
POPDC3	0.353803	-0.227445
PREP	0.37194	-0.239104
GNB2	0.668116	-0.429503
GIGYF1	-0.935889	0.601643
SERPINE1	-0.0492364	0.031652
HSPB1	0.217569	-0.139866
LIMK1	0.630877	-0.405564
CASTOR2	0.698315	-0.448917
BCKDK	0.744014	-0.478295
MAZ	0.798817	-0.513525
MVP	0.468218	-0.300997
MAPK3	0.79696	-0.512331
LOC110260088	0.798311	-0.5132
AFG1L	-0.942099	0.605635
ATP2A1	0.808867	-0.519986
QKI	-1.03104	0.662812
THUMPD1	-1.00335	0.645011
SESN1	-0.874151	0.561954
GPRC5B	0.710139	-0.456518
SMG1	-0.935081	0.601124
LOC100626015	0.880138	-0.565803
LOC106506356	-0.724021	0.465442
EMP2	0.0267861	-0.0172196
UBALD1	0.822961	-0.529046
CDIP1	0.787891	-0.506501
SRL	0.551649	-0.354631
NAA60	0.673606	-0.433032
CDC40	-1.03147	0.66309
ATP6V0C	0.811306	-0.521554
NARFL	-0.904645	0.581557
MFSD4B	-0.830233	0.533721
DECR2	-0.796623	0.512115
REV3L	-0.795378	0.511315
LUC7L	-0.978021	0.628728
LOC106508920	-0.762495	0.490175
WNK2	0.494886	-0.318141
ZC3H6	-0.96838	0.62253
LOC106509733	-0.913119	0.587005
SNRNP200	0.481321	-0.309421
LIMS1	-0.76594	0.49239
TMEM182	-0.97904	0.629383
RNF149	-0.89866	0.57771
ANKRD23	-0.981136	0.63073
SMYD1	0.434806	-0.279518
POLR1A	0.560395	-0.360254
TTC31	-0.927308	0.596127
DCTN1	0.713126	-0.458438
DUSP11	-0.991472	0.637375
DYSF	0.536901	-0.345151
TIA1	-1.01385	0.65176
ASPRV1	-0.963848	0.619617
ETAA1	-1.00696	0.647333
LGALSL	-0.803578	0.516586
PUS10	-1.0308	0.662655
CCDC88A	-0.923584	0.593732
ACYP2	-0.895863	0.575912
FBXO11	-0.972412	0.625122
RHOQ	-0.933546	0.600137
ATL2	-0.90822	0.583855
YIPF4	-0.981733	0.631114
PHIP	-1.02906	0.661539
FOSL2	-0.226074	0.145333
BABAM2	0.728028	-0.468018
MRPL33	-0.668859	0.429981
NRBP1	0.564729	-0.36304
PPM1G	0.709862	-0.45634
ITSN2	-1.00269	0.644586
TMEM30A	-0.952292	0.612188
SMC6	-0.937166	0.602464
NBAS	0.602511	-0.387329
ROCK2	-0.816704	0.525024
HSF1	0.865119	-0.556148
WDR97	-0.812262	0.522169
PLEC	0.380637	-0.244695
TIGD5	0.641946	-0.41268
TRAPPC9	0.718881	-0.462138
MYC	-0.0274082	0.0176195
TRIB1	-0.0191354	0.0123013
ZNF572	-0.891829	0.573319
TMEM65	-1.00835	0.648225
FBXO32	0.080378	-0.0516716
UTP23	-0.985529	0.633555
EMC2	-0.906121	0.582506
KLF10	0.200732	-0.129042
PABPC1	-0.0163482	0.0105095
COX6C	-0.738069	0.474473
PTDSS1	0.784053	-0.504034
UQCRB	-0.721289	0.463686
DPY19L4	-1.02878	0.66136
RBM12B	-1.0377	0.667091
OTUD6B	-1.05964	0.681198
LRRCC1	-0.873088	0.561271
CTIF	0.543264	-0.349241
DYM	0.497398	-0.319756
SLCO5A1	-1.02964	0.66191
PCMTD1	-0.994238	0.639153
UBE2V2	-0.83933	0.539569
PRRX1	-0.960281	0.617323
GORAB	-0.985648	0.633631
SELP	0.295182	-0.18976
ATP1B1	-0.816156	0.524672
LOC106510102	-0.863603	0.555173
TIPRL	-1.03367	0.664504
TADA1	-0.985288	0.6334
RXRG	0.708341	-0.455362
UAP1	-0.247827	0.159318
HSPA6	-0.135645	0.0872006
DEDD	0.819536	-0.526845
CASQ1	0.991989	-0.637707
ATP1A2	-0.866471	0.557017
TAGLN2	0.15921	-0.10235
ACKR1	0.427557	-0.274858
NES	0.203163	-0.130605
MEF2D	0.30837	-0.198238
SLC25A44	0.634513	-0.407901
LMNA	0.531694	-0.341803
UBQLN4	0.558411	-0.358979
KIAA0907	-0.988604	0.635531
SCAMP3	0.731323	-0.470136
PLEKHO2	0.3548	-0.228086
ECM1	0.482299	-0.31005
PRPF3	-1.05348	0.677235
RNF115	-0.526847	0.338687
RPS27L	-0.631919	0.406234
LACTB	-0.940286	0.604469
ATP1A1	0.29591	-0.190228
TLN2	0.549999	-0.353571
RSBN1	-0.992254	0.637878
LRIG2	-1.00057	0.643222
RHOC	0.43461	-0.279392
RORA	-1.00108	0.643554
LOC106510200	0.46667	-0.300002
AMIGO1	0.447588	-0.287735
ANXA2	0.20541	-0.132049
TAF13	-1.00822	0.64814
CLCC1	-1.01171	0.650385
STXBP3	-1.02045	0.656001
RNPC3	-0.994701	0.639451
CDC14A	-0.921374	0.592312
SLC35A3	-0.878648	0.564845
GCLM	-0.950978	0.611343
SLTM	-0.996984	0.640918
MINDY2	-1.05026	0.675165
SHANK3	-0.791257	0.508665
CPT1B	-0.811884	0.521925
ATXN10	0.532352	-0.342226
ZNF280D	-1.02655	0.659924
LOC100524254	0.411965	-0.264835
TEX9	-0.880607	0.566105
RFX7	-0.924067	0.594043
TEF	0.257906	-0.165797
NEDD4	-0.888179	0.570973
DDX17	-0.957834	0.615751
MAFF	-0.215703	0.138666
CCPG1	-1.0399	0.668508
MICALL1	0.592462	-0.380868
GGA1	0.7332	-0.471343
MYH9	0.290552	-0.186783
TMEM263	-0.966892	0.621573
DDX23	0.244393	-0.15711
TUBA1A	0.250793	-0.161224
FAM214A	-0.992222	0.637857
EIF4B	0.562195	-0.361411
PCBP2	0.898884	-0.577854
HOXC10	0.902973	-0.580483
SMUG1	-0.736503	0.473466
ITGA5	0.248572	-0.159796
PAN2	-0.965742	0.620834
SPPL2A	-0.965956	0.620972
TRPM7	-1.04341	0.670765
R3HDM2	0.586697	-0.377162
OS9	0.543647	-0.349488
AVIL	-0.867026	0.557374
LRIG3	-0.824929	0.530312
FRS2	-0.858414	0.551838
ZFC3H1	-1.02961	0.661895
THAP2	-0.945169	0.607609
KRR1	-0.991841	0.637612
DNM1L	-0.976651	0.627847
FGFR1OP2	-0.978481	0.629024
ETNK1	-0.962381	0.618674
C2CD5	-0.986841	0.634398
MYEF2	-0.963127	0.619153
AEBP2	-0.978303	0.628909
EMP1	0.0540695	-0.034759
GPRC5A	0.393201	-0.252772
LRP6	-0.946536	0.608487
SMIM10L1	-1.04109	0.66927
SLC2A3	-0.469493	0.301817
C1S	0.155475	-0.0999479
ATN1	0.753963	-0.484691
TPI1	0.825737	-0.530831
USP5	0.721665	-0.463927
PTMS	0.377972	-0.242982
ACRBP	-0.850922	0.547022
CHD4	0.421448	-0.270931
GAPDH	0.918294	-0.590332
NCAPD2	-1.00307	0.644833
LTBR	0.639102	-0.410851
TNFRSF1A	0.272235	-0.175008
CD9	0.275899	-0.177363
TEAD4	0.859671	-0.552645
FKBP4	0.534129	-0.343369
BCL2L13	0.637606	-0.409889
LOC110260761	-0.841724	0.541108
TUBA8	0.772983	-0.496918
ADAMTS20	-0.964909	0.620299
SCAF11	-0.953402	0.612902
SLC38A4	-0.605419	0.389198
HCFC2	-1.07261	0.689536
LOC110260787	-0.8107	0.521164
LTA4H	0.663447	-0.426502
CEP83	-0.894706	0.575168
EEA1	-0.906876	0.582992
CEP290	-0.912101	0.586351
C5H12orf29	-0.952279	0.61218
