# Supplementary material for: A molecular insight into the lipid changes of pig Longissimus thoracis muscle following dietary supplementation with functional ingredients
Source: PLoS One. 2022 Mar 24;17(3):e0264953. doi: 10.1371/journal.pone.0264953 (PMC8947141; doi:10.1371/journal.pone.0264953)
Supplement: S13 Table — (XLSX) [file pone.0264953.s019.xlsx]

## Sheet: PCA LvsL+P summary and graph
PCA summary of the analysis, with graphs of variables and individuals.
	Dim 1	Dim 2
eigenvalue	595.373	152.146
percentage of variance	40.5016	10.3501
cumulative percentage of variance	40.5016	50.8517

## Sheet: PCA LvsLP result individuals
PCA results of the individuals (pig samples)
			Principal component 1			Principal component 2
Sample_ID	Diet_group	sample order	Eigenvalue	cos2	contribute	Eigenvalue	cos2	contribute
6	L	1	25.9808	0.535296	4.92931	5.8989	0.0275951	0.994382
8	L	2	9.80894	0.118729	0.70263	9.72671	0.116747	2.70361
9	L	3	14.0778	0.184915	1.44729	10.554	0.103929	3.18309
10	L	4	21.5757	0.444121	3.39946	1.27688	0.00155552	0.0465922
11	L	5	27.0849	0.465384	5.35718	17.7966	0.200925	9.0508
12	L	6	15.7618	0.289642	1.81423	3.11754	0.0113312	0.277738
31	L	7	28.9007	0.437588	6.09956	-2.23124	0.0026082	0.142267
32	L	8	4.43894	0.0211756	0.143893	-5.09647	0.0279137	0.742252
33	L	9	8.62664	0.0947275	0.543458	-6.80816	0.059	1.32456
34	L	10	-37.5784	0.604448	10.3124	-6.14476	0.0161619	1.079
35	L	11	25.562	0.462181	4.77169	-10.7569	0.0818467	3.30666
36	L	12	0.721017	0.000194343	0.00379641	-41.3743	0.639939	48.9184
19	L+P	13	27.9316	0.519012	5.69739	-3.44598	0.00789971	0.339342
20	L+P	14	-33.894	0.617473	8.38935	4.94939	0.0131667	0.700026
21	L+P	15	-20.277	0.37744	3.00255	-6.04484	0.0335435	1.04419
22	L+P	16	-7.30732	0.0956644	0.389941	2.51011	0.011288	0.180051
23	L+P	17	-2.56688	0.009106	0.0481166	-1.61057	0.00358485	0.0741256
24	L+P	18	34.1688	0.600777	8.52596	-3.25947	0.00546698	0.303603
43	L+P	19	-17.9467	0.128572	2.35209	29.4993	0.347377	24.8677
44	L+P	20	-17.9578	0.349851	2.355	3.36652	0.0122953	0.323872
45	L+P	21	-26.8689	0.576503	5.27209	0.481695	0.000185287	0.00663064
46	L+P	22	-32.1323	0.61534	7.53992	1.12043	0.000748164	0.0358738
47	L+P	23	-48.1102	0.746723	16.9027	-3.52544	0.00400971	0.355172

## Sheet: PCA LvsL+P result variables
PCA results of variables (expressed genes and lipidic compounds)
	Principal component 1			Principal component 2
	Eigenvalue	cos2	contribute	Eigenvalue	cos2	contribute
CAR 8:0	-0.0886276	0.00785485	0.00131932	0.342271	0.117149	0.0769978
DG 25:4	-0.129885	0.01687	0.00283352	0.676443	0.457575	0.300747
DG 26:4	-0.139816	0.0195484	0.00328339	0.680054	0.462474	0.303967
DG 27:4	-0.109552	0.0120016	0.00201582	0.660917	0.436811	0.2871
DG 32:0	-0.451457	0.203813	0.0342328	0.442323	0.19565	0.128594
DG 34:0	-0.298899	0.0893406	0.0150058	0.35774	0.127978	0.0841154
DG 34:0|DG 16:0_18:0	-0.245441	0.0602413	0.0101182	0.375126	0.140719	0.0924896
DG 34:1	-0.386091	0.149066	0.0250374	0.245285	0.0601649	0.0395441
DG 34:1|DG 16:0_18:1	-0.204564	0.0418466	0.00702863	0.404148	0.163335	0.107354
PC 33:3	0.162584	0.0264337	0.00443985	0.493177	0.243224	0.159862
PC 34:0	-0.0255092	0.00065072	0.000109296	0.559339	0.31286	0.205632
PC 34:1...14	0.077326	0.00597931	0.0010043	0.723063	0.52282	0.343631
PC 34:2...15	0.0390919	0.00152818	0.000256676	0.71794	0.515438	0.338779
PC O-32:1	-0.135553	0.0183746	0.00308624	0.332519	0.110569	0.072673
PC O-34:0	-0.0390338	0.00152364	0.000255913	0.707362	0.50036	0.328869
PC O-34:1	0.0148334	0.000220029	3.69564e-05	0.603137	0.363774	0.239095
PC O-34:2	-0.0972129	0.00945035	0.0015873	0.48835	0.238486	0.156748
PC O-34:3	-0.0510282	0.00260388	0.000437352	0.457018	0.208865	0.137279
TG 52:0|TG 16:0_18:0_18:0	0.172726	0.0298342	0.00501101	0.387732	0.150336	0.0988104
TG 52:1|TG 16:0_18:0_18:1	0.137686	0.0189575	0.00318414	0.184064	0.0338797	0.0222679
TG 42:2|TG 8:0_16:1_18:1	0.142663	0.0203529	0.0034185	0.137665	0.0189518	0.0124563
TG 44:0|TG 10:0_16:0_18:0	0.149834	0.0224501	0.00377076	0.384897	0.148145	0.0973705
TG 44:1|TG 10:0_16:0_18:1	0.0558093	0.00311468	0.000523148	0.23021	0.0529968	0.0348328
TG 44:2|TG 10:0_16:1_18:1	0.200552	0.0402211	0.00675561	0.246053	0.060542	0.039792
TG 44:3|TG 10:0_16:1_18:2	0.00360936	1.30275e-05	2.18812e-06	0.137792	0.0189867	0.0124793
TG 44:4|TG 8:0_18:1_18:3	-0.247488	0.0612501	0.0102877	-0.0141181	0.000199321	0.000131006
TG 46:1|TG 12:0_16:0_18:1	-0.0979203	0.00958839	0.00161048	0.157426	0.0247831	0.016289
TG 46:2|TG 10:0_18:1_18:1	-0.0759039	0.00576141	0.000967696	0.110344	0.0121759	0.00800277
TG 46:3|TG 10:0_18:1_18:2	0.0980828	0.00962024	0.00161583	0.193272	0.0373539	0.0245513
TG 46:4|TG 10:0_18:1_18:3	-0.126993	0.0161273	0.00270877	0.11637	0.013542	0.00890065
TG 48:1|TG 14:0_16:0_18:1	-0.132803	0.0176367	0.00296229	0.303877	0.0923412	0.0606925
TG 48:2|TG 14:0_16:1_18:1	-0.0978788	0.00958025	0.00160912	0.160753	0.0258417	0.0169848
TG 48:3|TG 14:1_16:1_18:1	-0.111178	0.0123605	0.0020761	0.128076	0.0164034	0.0107813
TG 48:4|TG 12:0_18:1_18:3	-0.0459253	0.00210913	0.000354254	0.152275	0.0231875	0.0152403
TG 49:2|TG 14:0_17:1_18:1	0.150661	0.0226989	0.00381255	-0.0161298	0.000260169	0.000171
TG 50:1|TG 16:0_16:0_18:1	-0.0571525	0.00326641	0.000548633	0.497826	0.247831	0.16289
TG 50:2|TG 16:0_16:1_18:1	-0.169993	0.0288975	0.00485368	0.19927	0.0397086	0.026099
TG 50:3|TG 16:1_16:1_18:1	-0.142779	0.0203859	0.00342406	0.198362	0.0393473	0.0258615
TG 50:4|TG 14:0_18:1_18:3	-0.101108	0.0102228	0.00171704	0.139953	0.019587	0.0128738
TG 50:5|TG 14:0_18:2_18:3	-0.205957	0.0424183	0.00712466	0.0647797	0.00419641	0.00275815
TG 51:2|TG 16:0_17:1_18:1	-0.0396907	0.00157535	0.000264598	0.112627	0.0126848	0.00833723
TG 51:3|TG 16:1_17:1_18:1	-0.145898	0.0212863	0.00357529	0.0186299	0.000347073	0.000228118
TG 52:2|TG 16:0_18:1_18:1	-0.491113	0.241192	0.040511	-0.104974	0.0110195	0.00724274
TG 52:3|TG 16:1_18:1_18:1	-0.23378	0.054653	0.00917962	0.151498	0.0229517	0.0150853
TG 52:4|TG 16:1_18:1_18:2	-0.115696	0.0133855	0.00224825	0.134634	0.0181263	0.0119137
TG 52:5|TG 16:1_18:1_18:3	-0.199219	0.0396881	0.00666609	0.0813688	0.00662088	0.00435166
TG 52:6|TG 16:0_18:3_18:3	-0.311702	0.0971583	0.0163189	0.0200913	0.000403659	0.00026531
TG 53:2|TG 16:0_18:1_19:1	0.0133694	0.000178741	3.00217e-05	0.317332	0.1007	0.0661862
TG 53:3|TG 17:1_18:1_18:1	0.0157877	0.000249251	4.18647e-05	0.0882706	0.0077917	0.0051212
TG 54:1|TG 18:0_18:0_18:1	-0.377485	0.142495	0.0239337	0.298522	0.0891151	0.0585721
TG 54:2|TG 18:0_18:1_18:1	-0.368428	0.135739	0.022799	-0.0693391	0.00480791	0.00316006
TG 54:3|TG 18:1_18:1_18:1	-0.194106	0.037677	0.0063283	0.188763	0.0356315	0.0234192
TG 54:4|TG 18:1_18:1_18:2	-0.187543	0.0351722	0.00590759	0.184702	0.0341149	0.0224225
TG 54:5|TG 18:1_18:1_18:3	-0.2268	0.051438	0.00863962	0.114217	0.0130455	0.00857434
TG 54:6|TG 18:1_18:2_18:3	-0.272533	0.0742744	0.0124753	-0.0232232	0.000539318	0.000354474
TG 54:7|TG 18:1_18:3_18:3	-0.268872	0.072292	0.0121423	0.000231194	5.34506e-08	3.51311e-08
TG 55:2|TG 18:0_18:1_19:1	0.017614	0.000310251	5.21104e-05	0.371538	0.13804	0.0907289
TG 55:3|TG 18:1_18:1_19:1	0.203799	0.0415342	0.00697615	-0.0839897	0.00705427	0.00463651
TG 56:1|TG 18:0_18:0_20:1	-0.05543	0.00307249	0.00051606	0.300439	0.0902638	0.0593271
TG 56:3|TG 18:1_18:1_20:1	-0.216393	0.046826	0.00786498	0.251588	0.0632967	0.0416026
TG 56:4|TG 18:1_18:1_20:2	0.0244555	0.000598069	0.000100453	0.533137	0.284235	0.186817
TG 56:5|TG 18:1_18:1_20:3	-0.102395	0.0104847	0.00176102	0.255805	0.0654363	0.0430089
TG 56:6|TG 18:1_18:1_20:4	-0.139163	0.0193663	0.0032528	0.194854	0.0379679	0.0249549
TG 58:4|TG 18:1_18:1_22:2	0.00739627	5.47049e-05	9.18833e-06	0.542968	0.294814	0.19377
TG 58:7|TG 18:1_18:1_22:5	-0.135625	0.0183941	0.00308951	0.170707	0.0291408	0.0191532
13-Docosenamide	0.454575	0.206638	0.0347073	0.518399	0.268738	0.176632
DG 16:3_38:10	0.282603	0.0798644	0.0134142	0.0108828	0.000118436	7.78438e-05
DG 24:4	0.240475	0.0578281	0.00971291	0.361302	0.130539	0.0857987
DG 26:5	0.000882097	7.78095e-07	1.3069e-07	0.611606	0.374062	0.245857
DG 28:0	-0.357366	0.12771	0.0214504	0.0304592	0.000927765	0.000609786
DG 29:3	-0.292163	0.0853591	0.0143371	0.594325	0.353222	0.23216
DG 32:2	-0.361832	0.130922	0.0219899	-0.0185864	0.000345454	0.000227054
DG 32:3	-0.231818	0.0537397	0.00902621	0.490889	0.240972	0.158382
DG 32:4	-0.260823	0.0680286	0.0114262	0.549893	0.302383	0.198745
DG 32:7	-0.114078	0.0130138	0.00218582	0.364383	0.132775	0.087268
DG 39:4	-0.081704	0.00667554	0.00112124	0.289323	0.0837077	0.055018
DG 40:1	-0.0624119	0.00389524	0.000654252	0.27746	0.0769843	0.050599
DG 40:3	-0.0262813	0.000690707	0.000116012	0.659377	0.434778	0.285764
DG 40:8	-0.376754	0.141943	0.0238411	0.396665	0.157343	0.103416
DG 24:3	-0.333282	0.111077	0.0186566	0.430128	0.18501	0.1216
DG 25:3	-0.329506	0.108574	0.0182363	0.517344	0.267644	0.175913
DG 26:1	-0.375201	0.140775	0.0236449	-0.0874606	0.00764935	0.00502764
DG 26:3	-0.178178	0.0317473	0.00533234	0.64385	0.414543	0.272464
DG 27:2	-0.338649	0.114683	0.0192624	0.108591	0.011792	0.00775045
DG 27:3	-0.298846	0.0893088	0.0150005	0.539995	0.291595	0.191655
DG 28:1	-0.383111	0.146774	0.0246524	-0.126925	0.01611	0.0105885
DG 28:4	-0.222454	0.0494857	0.00831171	0.636523	0.405161	0.266297
DG 30:0	-0.357021	0.127464	0.0214091	0.248259	0.0616326	0.0405089
DG 30:1	-0.391834	0.153534	0.0257879	-0.104243	0.0108667	0.00714227
DG 30:5	-0.115247	0.0132819	0.00223085	-0.712856	0.508164	0.333997
DG 31:4	-0.140011	0.019603	0.00329256	0.434673	0.188941	0.124184
DG 32:1	-0.404135	0.163325	0.0274324	0.0257562	0.000663384	0.000436018
DG 33:4	-0.267673	0.071649	0.0120343	0.349259	0.121982	0.0801742
DG 33:6	0.122303	0.014958	0.00251238	0.379746	0.144207	0.0947818
DG 34:3	-0.388508	0.150938	0.0253519	0.104035	0.0108233	0.00711373
DG 34:4	-0.387002	0.149771	0.0251558	-0.0117491	0.00013804	9.07288e-05
DG 35:7	-0.160789	0.025853	0.00434231	0.231793	0.0537281	0.0353135
DG 36:4	-0.0155872	0.000242961	4.08081e-05	0.554176	0.307111	0.201853
DG 38:0	0.0477906	0.00228395	0.000383616	0.387118	0.14986	0.0984977
DG 38:5	-0.378312	0.14312	0.0240387	0.0213767	0.000456965	0.000300346
DG 40:6	-0.371921	0.138326	0.0232334	0.134417	0.018068	0.0118754
DG 41:6	-0.110025	0.0121056	0.00203328	0.209983	0.0440928	0.0289806
DG O-9:0_22:3	0.11704	0.0136983	0.0023008	0.256287	0.0656831	0.0431711
DG O-9:0_24:3	-0.162157	0.0262949	0.00441654	0.312205	0.0974718	0.0640646
DG O-9:0_26:4	-0.141884	0.0201311	0.00338125	0.33978	0.11545	0.0758811
DG O-9:0_28:4	-0.0570926	0.00325956	0.000547482	0.11207	0.0125597	0.00825506
DG O-9:0_28:6	-0.208188	0.0433422	0.00727984	0.558005	0.31137	0.204652
NAE 18:5	0.0576917	0.00332833	0.000559032	0.585092	0.342332	0.225002
NAE 20:1	0.0252046	0.000635274	0.000106702	0.715335	0.511704	0.336324
NAE 20:3	-0.358746	0.128699	0.0216165	0.515871	0.266123	0.174913
NAE 21:2	-0.297484	0.0884967	0.0148641	0.143853	0.0206937	0.0136012
NAE 24:6	-0.201325	0.0405318	0.0068078	0.25641	0.065746	0.0432124
NAGly 10:0/11:0	-0.226591	0.0513433	0.00862371	0.102213	0.0104475	0.00686676
NAGly 10:0/13:0	-0.194845	0.0379648	0.00637663	0.0498107	0.00248111	0.00163074
NAGly 10:0/13:1	-0.114477	0.0131049	0.00220112	0.0570913	0.00325941	0.00214229
NAGly 10:0/24:1	-0.0192638	0.000371096	6.23299e-05	0.0317029	0.00100508	0.000660599
NAGly 10:0/24:2	-0.101714	0.0103456	0.00173767	0.589302	0.347276	0.228252
NAGly 10:0/26:1	-0.0684169	0.00468087	0.000786208	0.70856	0.502057	0.329983
NAGly 16:3/26:4	-0.470619	0.221482	0.0372006	0.00191671	3.67379e-06	2.41465e-06
NAGly 17:1/22:5	0.0750115	0.00562672	0.000945074	0.413028	0.170592	0.112124
NAGly 19:2/22:5	0.0905806	0.00820484	0.0013781	0.393997	0.155233	0.102029
NAGlySer 10:0/10:0	0.0398008	0.0015841	0.000266069	0.550347	0.302882	0.199073
NAGlySer 10:0/13:1	-0.220133	0.0484587	0.00813921	0.517042	0.267332	0.175708
NAGlySer 13:1/24:2	-0.429099	0.184126	0.0309261	0.44695	0.199764	0.131298
NAGlySer 18:1/26:2	-0.293103	0.0859093	0.0144295	0.271147	0.0735205	0.0483223
NAGlySer 22:6/17:2	-0.0558827	0.00312288	0.000524525	0.369568	0.13658	0.0897692
NAGlySer 23:0/26:2	0.0578285	0.00334413	0.000561687	0.252423	0.0637176	0.0418792
LPC 20:5	0.0785807	0.00617493	0.00103715	0.158932	0.0252593	0.016602
LPC 22:6	0.194597	0.0378679	0.00636036	0.0172744	0.000298403	0.000196129
LPC 35:0	-0.0838839	0.00703651	0.00118187	0.38655	0.149421	0.0982088
LPC 40:3	-0.0123025	0.000151353	2.54215e-05	0.528264	0.279063	0.183418
LPC 40:4	-0.115335	0.0133022	0.00223426	0.780215	0.608735	0.400099
LPC 42:5	0.095152	0.00905391	0.00152071	0.448311	0.200983	0.132098
LPC O-14:0	0.107352	0.0115244	0.00193566	0.482867	0.233161	0.153248
LPC O-14:1	0.155167	0.0240767	0.00404396	0.252378	0.0636944	0.041864
LPC O-15:0	0.0615352	0.00378659	0.000636002	0.36922	0.136323	0.0896004
LPC O-15:1	0.116264	0.0135173	0.00227039	0.203878	0.0415663	0.02732
LPC O-16:1	0.126033	0.0158844	0.00266797	0.278592	0.0776136	0.0510126
LPC O-17:1	0.101279	0.0102575	0.00172286	0.124042	0.0153865	0.010113
LPC O-17:2	0.0289305	0.000836973	0.000140579	0.193446	0.0374215	0.0245958
LPC O-20:3	-0.161743	0.0261609	0.00439404	0.446968	0.19978	0.131308
LPC O-20:5	0.0644192	0.00414983	0.000697013	0.180153	0.0324552	0.0213316
LPE 18:5	-0.0465875	0.0021704	0.000364544	0.6317	0.399045	0.262277
LPE O-17:2	-0.138091	0.0190691	0.00320289	0.160962	0.0259089	0.017029
LPE O-18:3	-0.0665095	0.00442351	0.000742981	0.368599	0.135865	0.0892991
LPE O-22:4	-0.00905568	8.20053e-05	1.37738e-05	0.135519	0.0183654	0.0120709
PC 16:3_26:7	0.102322	0.0104699	0.00175854	0.506078	0.256115	0.168335
PC 20:3_44:12	0.0571368	0.00326462	0.000548331	0.607033	0.368489	0.242194
PC 24:2	-0.228465	0.0521963	0.00876698	0.609261	0.371199	0.243976
PC 32:3	0.1146	0.0131332	0.00220588	0.373823	0.139743	0.0918481
PC 36:5	-0.117136	0.0137208	0.00230457	0.559118	0.312612	0.205469
PC 36:6	-0.142265	0.0202394	0.00339944	0.346183	0.119842	0.078768
PC 40:7	-0.0919238	0.00844998	0.00141927	0.57354	0.328948	0.216206
PC 44:6	0.131833	0.0173798	0.00291915	0.441928	0.1953	0.128364
PC 48:4	0.216211	0.046747	0.00785171	0.297381	0.0884357	0.0581255
PC 8:0_14:1	-0.153451	0.0235471	0.00395502	0.10776	0.0116123	0.00763233
PC 8:0_23:0	-0.307635	0.0946396	0.0158958	0.278119	0.0773503	0.0508395
PC 8:0_26:5	-0.0142081	0.00020187	3.39065e-05	0.332248	0.110388	0.0725543
PC 8:0_28:6	-0.121799	0.014835	0.00249172	0.45793	0.2097	0.137828
PC 8:0_32:9	0.0726661	0.00528036	0.0008869	0.564346	0.318486	0.209329
PC 8:0_34:9	0.158759	0.0252043	0.00423336	0.424073	0.179838	0.118201
PC 9:0_22:1	-0.0330853	0.00109464	0.000183857	0.401125	0.160901	0.105754
PC 9:0_26:3	0.0545501	0.00297571	0.000499806	0.470319	0.2212	0.145387
PC 9:0_26:4	-0.0821275	0.00674493	0.00113289	0.433669	0.188069	0.123611
PC 9:0_28:1	0.0479456	0.00229878	0.000386108	0.66384	0.440684	0.289645
PC 9:0_44:5	0.0869669	0.00756324	0.00127034	0.415002	0.172227	0.113198
PC O-14:0	0.237039	0.0561873	0.00943733	0.0630217	0.00397174	0.00261048
PC O-15:0	0.175236	0.0307076	0.0051577	0.0707163	0.00500079	0.00328684
PC O-20:0	0.0752386	0.00566085	0.000950806	0.260325	0.0677689	0.044542
PC O-20:2	0.162289	0.0263377	0.00442372	0.236832	0.0560895	0.0368656
PC O-20:3	0.248469	0.0617368	0.0103694	0.190698	0.0363657	0.0239019
PC O-22:2	0.283682	0.0804753	0.0135168	0.308877	0.0954053	0.0627064
PC O-26:2	0.128148	0.016422	0.00275827	0.483863	0.234123	0.153881
PC O-28:0	-0.157238	0.0247238	0.00415266	0.476184	0.226752	0.149035
PC O-29:1	-0.346016	0.119727	0.0201096	0.197278	0.0389186	0.0255797
PC O-29:3	-0.179379	0.0321767	0.00540446	0.758887	0.575909	0.378524
PC O-32:4	-0.234061	0.0547844	0.00920168	0.24952	0.0622604	0.0409214
PC O-32:5	-0.041817	0.00174866	0.000293708	0.572891	0.328204	0.215716
PC O-33:3	-0.0548394	0.00300736	0.000505122	0.629833	0.396689	0.260729
PC O-34:5	0.145585	0.0211951	0.00355997	0.612578	0.375252	0.24664
PC O-35:1	0.0141107	0.000199112	3.34432e-05	0.47544	0.226043	0.14857
PC O-35:6	-0.154583	0.023896	0.00401361	0.602941	0.363538	0.23894
PC O-37:2	0.0823051	0.00677413	0.00113779	0.708013	0.501283	0.329475
PC O-38:2	0.0953524	0.00909208	0.00152712	0.777373	0.604309	0.39719
PC O-39:3	-0.0765706	0.00586305	0.000984768	0.256916	0.0660057	0.0433831
PC O-39:5	0.0585312	0.0034259	0.00057542	0.687835	0.473117	0.310962
PC O-39:8	0.0272442	0.000742247	0.000124669	0.782384	0.612125	0.402327
PC O-47:6	-0.327988	0.107576	0.0180687	-0.0463877	0.00215182	0.00141431
PC O-48:12	0.357117	0.127533	0.0214207	0.451408	0.203769	0.13393
PC O-50:0	0.166852	0.0278395	0.00467598	0.331328	0.109779	0.0721534
PC O-53:6	0.15963	0.0254816	0.00427994	0.270196	0.0730057	0.047984
PE 15:0_18:1(d7)	-0.0244036	0.000595535	0.000100027	0.645921	0.417214	0.274219
PE 17:0	0.108832	0.0118444	0.0019894	0.306442	0.0939068	0.0617215
PE 24:3_44:12	-0.0759007	0.00576092	0.000967615	0.496855	0.246864	0.162255
PE 8:0_9:0	-0.0275642	0.000759783	0.000127615	0.62654	0.392553	0.258011
PE O-16:2_26:7	0.103079	0.0106253	0.00178465	0.857574	0.735432	0.483373
PE O-16:4_2:0	-0.318481	0.10143	0.0170364	-0.0829699	0.006884	0.0045246
LPC 24:6	0.136286	0.018574	0.00311972	0.523799	0.274366	0.18033
LPC 26:7	0.108305	0.0117299	0.00197018	0.450714	0.203143	0.133518
LPC 27:0	-0.204801	0.0419436	0.00704492	0.186552	0.0348018	0.022874
LPC 28:0	-0.284576	0.0809833	0.0136021	0.146494	0.0214606	0.0141053
LPC 30:0	-0.296828	0.0881071	0.0147986	0.159679	0.0254974	0.0167585
LPC 30:1	-0.437084	0.191043	0.0320878	-0.0834315	0.00696081	0.00457508
LPC 30:3	-0.0555723	0.00308829	0.000518714	0.105677	0.0111676	0.00734006
LPC 32:0	-0.175374	0.0307559	0.00516582	0.413551	0.171025	0.112408
LPC 32:1	-0.182538	0.03332	0.00559649	0.441299	0.194745	0.127999
LPC 32:2	-0.177465	0.0314937	0.00528974	0.0150418	0.000226256	0.00014871
LPC 34:0	-0.0501297	0.00251298	0.000422085	0.728178	0.530243	0.348509
LPC 34:1	-0.0531124	0.00282093	0.000473808	0.4658	0.21697	0.142606
LPC 34:2	-0.0494636	0.00244665	0.000410943	0.509976	0.260075	0.170938
LPC 34:3	-0.144866	0.0209862	0.00352488	0.393421	0.15478	0.101731
LPC 34:5	0.255607	0.065335	0.0109738	0.406009	0.164843	0.108345
LPC 36:0	0.133831	0.0179108	0.00300833	0.751401	0.564604	0.371094
LPC 36:3	0.00151955	2.30904e-06	3.87831e-07	0.606843	0.368258	0.242042
LPC 36:5	0.126678	0.0160474	0.00269535	0.463082	0.214445	0.140947
LPC 36:6	0.0228647	0.000522792	8.78092e-05	0.719861	0.5182	0.340594
LPC 36:7	-0.226207	0.0511697	0.00859456	0.518191	0.268522	0.17649
LPC 38:10	0.0267013	0.00071296	0.00011975	0.346243	0.119884	0.0787956
LPC 38:2	0.181151	0.0328157	0.00551178	0.717881	0.515353	0.338723
LPC 38:4	0.0413555	0.00171027	0.000287261	0.75116	0.564241	0.370855
LPC 38:5	0.152071	0.0231255	0.00388419	0.6217	0.386511	0.254039
LPC 38:6	0.0428207	0.00183361	0.000307977	0.295064	0.0870629	0.0572233
LPC 40:5	0.00998802	9.97605e-05	1.6756e-05	0.697119	0.485974	0.319413
LPC 40:6	0.13698	0.0187635	0.00315155	0.626465	0.392458	0.257948
LPC 40:7	0.09012	0.00812162	0.00136412	0.667705	0.44583	0.293028
LPC O-16:0	0.0482262	0.00232576	0.00039064	0.477908	0.228396	0.150116
LPC O-16:2	-0.35639	0.127014	0.0213335	0.0152057	0.000231213	0.000151968
LPC O-16:4	-0.0642419	0.00412702	0.000693181	0.315393	0.0994724	0.0653796
LPC O-18:2	0.117646	0.0138406	0.00232469	0.44568	0.198631	0.130553
LPC O-18:3	0.113937	0.0129816	0.00218042	0.284071	0.0806961	0.0530386
LPC O-18:4	0.0441003	0.00194483	0.000326658	0.628749	0.395326	0.259833
LPE 22:6	0.0783529	0.00613918	0.00103115	0.288997	0.083519	0.054894
LPE O-15:1	-0.146729	0.0215293	0.00361611	0.296337	0.0878158	0.0577181
LPE O-18:4	-0.115583	0.0133594	0.00224387	0.643962	0.414688	0.272559
LPE O-18:5	-0.208435	0.0434451	0.00729712	0.526491	0.277193	0.182189
LPE O-20:3	0.113125	0.0127972	0.00214944	0.326458	0.106575	0.0700476
LPE O-20:5	-0.0544591	0.00296579	0.000498139	0.732632	0.53675	0.352786
LPE O-22:3	-0.0516101	0.0026636	0.000447383	0.35544	0.126338	0.0830371
MG 13:1	-0.122866	0.015096	0.00253556	-0.032116	0.00103144	0.000677926
NAE 16:1	-0.0489491	0.00239601	0.000402439	0.472818	0.223557	0.146935
NAE 16:3	0.0814594	0.00663563	0.00111453	0.713203	0.508658	0.334322
NAE 16:4	0.0580374	0.00336833	0.000565752	0.383851	0.147342	0.0968422
NAE 18:0	-0.227368	0.0516961	0.00868297	0.692251	0.479211	0.314968
NAE 18:1	-0.341031	0.116302	0.0195343	0.430079	0.184968	0.121573
NAE 18:2	-0.255895	0.0654821	0.0109985	0.482531	0.232836	0.153035
NAE 18:3	-0.316072	0.0999014	0.0167796	0.486911	0.237083	0.155826
NAE 18:4	-0.289395	0.0837493	0.0140667	0.469998	0.220898	0.145188
NAE 20:2	-0.300024	0.0900142	0.0151189	-0.111905	0.0125226	0.00823066
NAE 20:4	-0.205767	0.0423402	0.00711153	0.567927	0.322542	0.211995
NAE 20:5	-0.377874	0.142789	0.0239831	0.508743	0.25882	0.170113
NAE 22:4	-0.473186	0.223905	0.0376075	0.0169968	0.000288893	0.000189879
NAE 24:5	0.108053	0.0116755	0.00196103	0.540904	0.292577	0.1923
NAGly 10:0/10:0	-0.0684068	0.00467949	0.000785976	0.329613	0.108645	0.0714081
NAGly 10:0/15:1	0.345993	0.119711	0.0201069	0.402101	0.161685	0.10627
NAGly 10:0/20:0	-0.233873	0.0546967	0.00918696	0.417529	0.174331	0.114581
NAGly 10:0/20:2	-0.0907991	0.00824448	0.00138476	0.685447	0.469838	0.308807
NAGly 10:0/22:2	-0.115571	0.0133566	0.00224341	0.710863	0.505326	0.332132
NAGly 10:0/26:0	-0.347502	0.120758	0.0202827	0.251116	0.0630594	0.0414466
NAGly 10:0/26:2	0.0297632	0.00088585	0.000148789	0.728852	0.531226	0.349155
NAGly 11:0/22:1	0.0623656	0.00388947	0.000653282	0.599565	0.359478	0.236272
NAGly 11:0/24:2	-0.34275	0.117478	0.0197318	0.440781	0.194288	0.127698
NAGly 13:1/26:2	-0.128805	0.0165906	0.00278659	0.350586	0.122911	0.0807846
NAGly 16:4/22:5	0.0993899	0.00987835	0.00165919	-0.063965	0.00409153	0.00268921
NAGly 17:2/24:4	0.00324888	1.05552e-05	1.77287e-06	0.3277	0.107388	0.0705819
NAGly 24:6/21:2	0.0165819	0.00027496	4.61827e-05	0.540828	0.292495	0.192246
NAGlySer 10:0/14:1	-0.104509	0.0109222	0.00183452	0.387788	0.15038	0.098839
NAGlySer 10:0/16:1	-0.16163	0.0261242	0.00438787	0.696187	0.484677	0.31856
NAGlySer 10:0/19:0	-0.032812	0.00107663	0.000180833	0.706057	0.498516	0.327656
NAGlySer 10:0/20:1	-0.33795	0.11421	0.019183	0.337531	0.113927	0.07488
NAGlySer 10:0/23:0	-0.290196	0.0842139	0.0141447	0.115501	0.0133406	0.00876826
NAGlySer 11:0/24:2	-0.110041	0.012109	0.00203386	0.454855	0.206893	0.135983
NAGlySer 13:1/26:4	0.0774558	0.0059994	0.00100767	0.168655	0.0284446	0.0186956
NAGlySer 14:1/22:5	-0.276747	0.076589	0.012864	0.163901	0.0268636	0.0176565
NAGlySer 14:1/24:4	-0.593863	0.352674	0.0592357	0.313129	0.0980497	0.0644445
NAGlySer 16:3/22:5	0.0894587	0.00800286	0.00134418	0.54846	0.300808	0.19771
NAGlySer 16:4/11:0	0.111179	0.0123607	0.00207613	0.447248	0.200031	0.131473
NAGlySer 17:1/22:5	-0.134042	0.0179671	0.00301779	0.154238	0.0237894	0.0156359
NAGlySer 21:2/26:4	0.225898	0.0510297	0.00857104	0.271235	0.0735683	0.0483537
NAGlySer 26:7/19:2	0.0781389	0.00610568	0.00102552	0.727656	0.529483	0.34801
NAOrn 16:4/20:4	-0.245126	0.0600869	0.0100923	0.399413	0.159531	0.104854
Nicotinamide	-0.0357299	0.00127663	0.000214425	0.519084	0.269448	0.177098
PC 15:0_44:1	-0.0193428	0.000374142	6.28416e-05	0.142005	0.0201653	0.0132539
PC 16:4_24:6	-0.031195	0.000973129	0.000163449	0.504637	0.254658	0.167378
PC 31:1	-0.107935	0.0116501	0.00195677	0.54946	0.301906	0.198432
PC 32:2	0.054615	0.0029828	0.000500997	0.493396	0.24344	0.160004
PC 34:1...288	0.00573731	3.29167e-05	5.52875e-06	0.609725	0.371765	0.244347
PC 34:2...289	0.0291107	0.000847432	0.000142336	0.699175	0.488846	0.3213
PC 34:3	0.0514988	0.00265213	0.000445456	0.571397	0.326495	0.214593
PC 35:5	0.137539	0.0189169	0.00317732	0.583692	0.340696	0.223927
PC 36:2	-0.129686	0.0168183	0.00282484	0.710303	0.504531	0.331609
PC 36:3	0.00367367	1.34959e-05	2.26679e-06	0.660312	0.436012	0.286574
PC 36:4	0.157686	0.024865	0.00417637	0.384858	0.148116	0.0973511
PC 38:3	0.132931	0.0176707	0.002968	0.673334	0.453379	0.297989
PC 38:4	0.177137	0.0313774	0.0052702	0.524406	0.275002	0.180749
PC 38:5	0.137128	0.0188041	0.00315836	0.571475	0.326584	0.214651
PC 38:6	-0.135337	0.0183162	0.00307642	0.570071	0.324981	0.213598
PC 38:7	-0.0863139	0.0074501	0.00125133	0.616365	0.379906	0.249698
PC 40:5	0.149905	0.0224715	0.00377436	0.587998	0.345742	0.227243
PC 40:8	0.0486282	0.0023647	0.000397179	0.353327	0.12484	0.0820526
PC 42:3	-0.311152	0.0968154	0.0162613	-0.0908877	0.00826058	0.00542937
PC 46:1	-0.165845	0.0275047	0.00461974	-0.0616263	0.0037978	0.00249615
PC 50:0	0.0394746	0.00155824	0.000261725	0.10647	0.0113359	0.00745066
PC 8:0_20:0	0.0373103	0.00139206	0.000233812	0.382461	0.146276	0.0961421
PC 8:0_28:1	0.0371164	0.00137763	0.000231389	0.683658	0.467388	0.307197
PC 8:0_30:3	0.182992	0.0334862	0.0056244	0.542274	0.294062	0.193276
PC 8:0_30:8	-0.0742386	0.00551137	0.0009257	0.650107	0.42264	0.277786
PC 8:0_32:5	0.187635	0.0352068	0.00591339	0.53746	0.288863	0.189859
PC 8:0_32:6	0.114885	0.0131985	0.00221684	0.545429	0.297492	0.195531
PC 8:0_32:7	0.0994142	0.00988318	0.00166	0.521623	0.27209	0.178835
PC 8:0_34:4	0.110344	0.0121757	0.00204505	0.537648	0.289066	0.189992
PC 8:0_40:2	-0.0670525	0.00449604	0.000755163	0.257975	0.0665511	0.0437416
PC 9:0_24:3	0.31378	0.0984576	0.0165371	0.492088	0.242151	0.159157
PC 9:0_26:2	0.0376485	0.00141741	0.000238071	0.524102	0.274683	0.180539
PC 9:0_28:2	0.0921719	0.00849567	0.00142695	0.549847	0.302331	0.198711
PC O-13:0	0.0581334	0.0033795	0.000567626	0.216542	0.0468905	0.0308194
PC O-17:1	0.206558	0.0426662	0.0071663	0.0497897	0.00247902	0.00162937
PC O-19:0	0.143717	0.0206547	0.0034692	0.314217	0.0987321	0.064893
PC O-20:5	0.149059	0.0222186	0.00373188	0.137979	0.0190382	0.0125131
PC O-22:4	0.187058	0.0349906	0.00587709	0.244982	0.0600161	0.0394464
PC O-22:5	0.140371	0.0197042	0.00330955	-0.00323157	1.0443e-05	6.86382e-06
PC O-23:2	-0.172286	0.0296823	0.0049855	0.242356	0.0587366	0.0386054
PC O-29:2	-0.103897	0.0107946	0.00181308	0.256171	0.0656237	0.043132
PC O-30:0	-0.231072	0.0533945	0.00896823	0.0969433	0.00939799	0.00617696
PC O-30:1	-0.302404	0.0914483	0.0153598	-0.019727	0.000389154	0.000255777
PC O-30:2	-0.275672	0.0759951	0.0127643	0.284389	0.0808771	0.0531575
PC O-30:3	-0.180437	0.0325576	0.00546843	0.631862	0.399249	0.262412
PC O-31:0	-0.268772	0.0722383	0.0121333	0.147037	0.02162	0.01421
PC O-31:4	-0.198326	0.039333	0.00660645	0.387142	0.149879	0.0985097
PC O-31:6	-0.127348	0.0162176	0.00272393	0.643839	0.414528	0.272454
PC O-32:3	0.00412922	1.70505e-05	2.86383e-06	0.59718	0.356624	0.234396
PC O-33:0	-0.192926	0.0372206	0.00625164	0.300125	0.0900747	0.0592028
PC O-33:1	0.0113619	0.000129092	2.16826e-05	0.37847	0.14324	0.0941461
PC O-33:2	-0.0702426	0.00493402	0.000828727	0.273106	0.0745866	0.049023
PC O-33:5	-0.118683	0.0140857	0.00236585	0.620704	0.385274	0.253226
PC O-33:6	-0.127867	0.0163499	0.00274615	0.340474	0.115922	0.0761914
PC O-33:7	-0.163221	0.0266412	0.0044747	0.439982	0.193584	0.127236
PC O-34:6	0.0770186	0.00593187	0.000996328	0.756737	0.572651	0.376383
PC O-35:0	-0.0406006	0.00164841	0.00027687	0.642428	0.412714	0.271262
PC O-35:5	-0.0713405	0.00508947	0.000854837	0.702594	0.493639	0.324451
PC O-36:2	0.0207868	0.00043209	7.25746e-05	0.704391	0.496167	0.326112
PC O-36:5	-0.0463314	0.0021466	0.000360546	0.398683	0.158948	0.104471
PC O-36:6	-0.0344258	0.00118514	0.000199058	0.715749	0.512296	0.336713
PC O-37:4	0.313153	0.0980649	0.0164712	0.441876	0.195255	0.128334
PC O-37:5	0.204565	0.0418468	0.00702866	0.44095	0.194437	0.127796
PC O-37:7	0.208588	0.0435089	0.00730784	0.78288	0.612901	0.402837
PC O-38:4	0.223917	0.0501388	0.0084214	0.666706	0.444496	0.292151
PC O-38:8	0.00207044	4.28672e-06	7.20005e-07	0.823305	0.677831	0.445514
PC O-39:4	0.0354866	0.0012593	0.000211514	0.235098	0.0552712	0.0363277
PC O-40:4	0.010731	0.000115154	1.93414e-05	0.708356	0.501768	0.329794
PC O-40:5	-0.00885413	7.83956e-05	1.31675e-05	0.639653	0.409157	0.268924
PC O-40:6	0.17032	0.0290089	0.00487239	0.718806	0.516682	0.339596
PC O-40:7	0.168137	0.0282701	0.00474829	0.671714	0.4512	0.296557
PC O-40:8	-0.0215593	0.000464802	7.80689e-05	0.739553	0.546939	0.359483
PC O-41:0	-0.150971	0.0227923	0.00382824	0.0709102	0.00502825	0.00330488
PC O-43:0	-0.174169	0.030335	0.00509512	0.430758	0.185552	0.121957
PE 16:4_42:12	0.350782	0.123048	0.0206674	0.400622	0.160498	0.105489
PE 21:1	0.0810912	0.00657579	0.00110448	0.245975	0.0605035	0.0397667
PE 22:1	-0.0266648	0.00071101	0.000119422	0.509043	0.259125	0.170313
PE 24:2	0.0528931	0.00279768	0.000469903	0.390717	0.15266	0.100338
PE 24:3	0.0257873	0.000664983	0.000111692	0.162715	0.026476	0.0174017
PE 58:16	0.310134	0.0961828	0.016155	0.450289	0.20276	0.133267
PE 8:0_16:4	0.0407357	0.0016594	0.000278716	0.207817	0.0431881	0.0283859
PE O-16:2_2:0	-0.159162	0.0253327	0.00425492	0.618524	0.382572	0.25145
PE O-16:3_22:6	-0.040094	0.00160753	0.000270004	0.717115	0.514254	0.338
PE O-16:3_24:6	0.141081	0.0199038	0.00334308	0.764389	0.584291	0.384033
PE O-16:3_26:7	0.00197675	3.90756e-06	6.56321e-07	0.670343	0.44936	0.295348
PE O-16:3_28:7	-0.139197	0.0193759	0.00325441	0.729136	0.531639	0.349427
PE O-16:4_24:6	0.0933656	0.00871713	0.00146415	0.690079	0.47621	0.312995
PPP1R12A	0.897293	0.805134	0.135232	-0.228222	0.0520853	0.0342338
ZDHHC17	0.969456	0.939845	0.157858	-0.0527358	0.00278106	0.00182789
FBXO31	-0.564308	0.318443	0.0534864	-0.374669	0.140377	0.0922645
TTBK2	0.82646	0.683036	0.114724	-0.328786	0.1081	0.0710503
CDAN1	0.924908	0.855455	0.143684	-0.182668	0.0333676	0.0219313
USP10	-0.714196	0.510076	0.0856733	-0.190603	0.0363294	0.0238779
STARD9	0.850361	0.723114	0.121456	-0.168203	0.0282922	0.0185954
CDH13	-0.695682	0.483973	0.0812891	0.134823	0.0181773	0.0119473
SNAP23	0.945944	0.89481	0.150294	0.192178	0.0369325	0.0242744
BCAR1	-0.630203	0.397156	0.066707	-0.193469	0.0374301	0.0246015
GANC	0.861019	0.741354	0.124519	-0.229631	0.0527305	0.0346578
AARS	0.106833	0.0114133	0.001917	-0.188176	0.0354103	0.0232739
SF3B3	-0.594975	0.353995	0.0594576	-0.222243	0.0493919	0.0324635
VPS4A	-0.866978	0.751651	0.126249	0.125511	0.015753	0.0103539
EHD4	-0.172807	0.0298623	0.00501572	0.226391	0.051253	0.0336867
PLA2G4B	0.922429	0.850874	0.142914	-0.0348484	0.00121441	0.000798189
RRAD	0.103266	0.0106639	0.00179113	0.303198	0.0919293	0.0604218
TRADD	0.633224	0.400973	0.0673482	0.189404	0.0358738	0.0235785
EXOC3L1	0.770103	0.593059	0.0996112	0.0868755	0.00754736	0.0049606
E2F4	-0.611565	0.374012	0.0628197	0.115107	0.0132496	0.00870849
SLC9A5	0.857309	0.734978	0.123448	0.000369155	1.36276e-07	8.95689e-08
CHP1	-0.411141	0.169037	0.0283917	0.164026	0.0269047	0.0176834
MMP2	-0.0124401	0.000154757	2.59933e-05	0.359255	0.129064	0.084829
CHAC1	0.152208	0.0231673	0.00389123	0.02528	0.00063908	0.000420044
GPI	-0.747149	0.558232	0.0937616	-0.167375	0.0280142	0.0184127
LOC110260979	0.801329	0.642129	0.107853	-0.0907496	0.0082355	0.00541289
HSPB6	-0.408427	0.166812	0.0280181	0.443987	0.197125	0.129563
WDR62	0.786361	0.618364	0.103862	-0.227389	0.0517059	0.0339844
CAPNS1	-0.699903	0.489864	0.0822785	0.355157	0.126137	0.0829049
COX7A1	0.498837	0.248839	0.0417954	0.501487	0.251489	0.165295
ZNF146	0.929517	0.864002	0.145119	-0.00717974	5.15486e-05	3.3881e-05
ZNF527	0.58235	0.339131	0.0569611	-0.0560029	0.00313632	0.00206139
LOC100739425	0.848442	0.719854	0.120908	0.12302	0.015134	0.00994702
RYR1	-0.293611	0.0862073	0.0144795	-0.660055	0.435673	0.286352
SIRT2	-0.803705	0.645942	0.108494	-0.0901522	0.00812741	0.00534185
SAMD4B	-0.226711	0.0513981	0.00863291	-0.535649	0.286919	0.188582
DYRK1B	-0.888754	0.789884	0.13267	-0.103357	0.0106827	0.00702135
SRP14	0.789226	0.622878	0.10462	0.44304	0.196285	0.129011
CIC	-0.454093	0.2062	0.0346337	-0.544422	0.296396	0.19481
THBS1	0.161738	0.0261593	0.00439376	-0.0304108	0.000924818	0.000607849
BCAM	-0.635064	0.403306	0.06774	-0.147819	0.0218503	0.0143614
CLPTM1	-0.802884	0.644623	0.108272	-0.224626	0.0504566	0.0331633
MARK4	-0.58089	0.337433	0.0566759	-0.340902	0.116214	0.0763832
FOSB	-0.139164	0.0193667	0.00325287	-0.14518	0.0210773	0.0138534
RTN2	-0.768175	0.590093	0.0991131	-0.0701052	0.00491474	0.00323028
SYMPK	-0.634779	0.402944	0.0676792	-0.22295	0.0497066	0.0326703
CCDC61	0.844652	0.713437	0.11983	0.06993	0.00489021	0.00321415
STRN4	-0.676347	0.457445	0.0768332	-0.27109	0.0734899	0.0483022
ARHGAP35	-0.310316	0.0962958	0.016174	-0.625915	0.39177	0.257496
EHD2	-0.776393	0.602787	0.101245	-0.0289665	0.000839058	0.000551482
SELENOW	0.610859	0.373149	0.0626748	0.493376	0.24342	0.159991
EMP3	-0.229209	0.052537	0.00882421	0.512929	0.263096	0.172923
KDELR1	-0.829923	0.688771	0.115687	0.121423	0.0147434	0.00969031
PPP1R15A	0.254429	0.0647343	0.0108729	0.0269539	0.000726511	0.000477509
NUCB1	-0.867215	0.752063	0.126318	0.125936	0.0158598	0.0104241
GYS1	-0.635261	0.403556	0.0677821	-0.22445	0.0503776	0.0331114
AKT1S1	-0.865973	0.749909	0.125956	0.142889	0.0204172	0.0134195
ZNF473	0.760642	0.578576	0.0971786	0.0623739	0.0038905	0.00255708
MYH14	-0.559654	0.313213	0.0526078	-0.594978	0.353999	0.23267
LOC100620498	0.816047	0.665933	0.111851	-0.0835771	0.00698513	0.00459107
ZNF770	0.942307	0.887943	0.14914	3.49515e-06	1.22161e-11	8.02917e-12
MYADM	-0.282547	0.0798329	0.0134089	0.438797	0.192543	0.126552
ZNF331	0.706101	0.498578	0.0837421	-0.0708687	0.00502237	0.00330102
LOC106508676	0.810071	0.656215	0.110219	-0.0220715	0.000487151	0.000320186
LOC102163603	0.836742	0.700137	0.117596	0.0241143	0.000581498	0.000382197
LENG8	0.79713	0.635417	0.106726	-0.13272	0.0176146	0.0115774
LOC110261048	0.757883	0.574386	0.096475	-0.096091	0.00923348	0.00606883
EPN1	-0.84746	0.718188	0.120628	-0.213046	0.0453886	0.0298323
LOC110261314	0.541784	0.29353	0.0493018	-0.205327	0.042159	0.0277096
LOC100513362	0.933701	0.871798	0.146429	-0.187546	0.0351735	0.0231182
LOC102158443	0.895449	0.80183	0.134677	-0.107682	0.0115953	0.00762118
RPS5	-0.673769	0.453965	0.0762488	0.345536	0.119395	0.0784741
SAMD11	-0.511936	0.262078	0.0440191	-0.256052	0.0655627	0.0430919
KLHL17	0.773591	0.598443	0.100516	0.0195988	0.000384112	0.000252463
PLEKHN1	0.761239	0.579484	0.0973312	-0.0169302	0.000286632	0.000188393
CCNL2	0.91663	0.84021	0.141123	0.0394266	0.00155446	0.00102169
RPL22	0.705638	0.497926	0.0836325	0.363924	0.132441	0.0870485
KLHL21	0.292582	0.0856045	0.0143783	-0.315102	0.0992892	0.0652591
ENO1	-0.635094	0.403344	0.0677464	0.2403	0.0577441	0.037953
GPR157	-0.63263	0.400221	0.0672218	-0.356967	0.127425	0.083752
SRM	-0.76176	0.580279	0.0974647	0.449623	0.202161	0.132873
MTOR	-0.46894	0.219904	0.0369355	-0.512349	0.262501	0.172532
KIAA2013	-0.730413	0.533504	0.0896083	-0.119067	0.0141771	0.00931806
PLOD1	-0.372856	0.139021	0.0233503	0.139986	0.0195961	0.0128798
TNFRSF1B	-0.123944	0.015362	0.00258024	0.367061	0.134734	0.0885557
MPHOSPH10	0.847748	0.718676	0.12071	0.0896826	0.00804297	0.00528635
PLEKHM2	-0.701782	0.492498	0.0827209	-0.306204	0.0937606	0.0616254
CAPZB	-0.635633	0.404029	0.0678614	0.403766	0.163027	0.107151
HP1BP3	0.914808	0.836873	0.140563	-0.0597761	0.00357318	0.00234852
TCEA3	-0.653465	0.427016	0.0717224	-0.0707223	0.00500164	0.00328739
SRSF10	0.908545	0.825454	0.138645	0.189943	0.0360782	0.0237129
RSRP1	0.925887	0.857266	0.143988	0.10841	0.0117526	0.00772458
SELENON	-0.680365	0.462896	0.0777489	0.235558	0.0554875	0.0364699
NFATC1	-0.350971	0.123181	0.0206896	-0.397154	0.157731	0.103671
PDIK1L	0.618875	0.383007	0.0643305	-0.35231	0.124122	0.0815811
CATSPER4	0.883764	0.781039	0.131185	0.000746658	5.57499e-07	3.66423e-07
WDTC1	-0.745987	0.556497	0.0934702	-0.377747	0.142693	0.0937868
LAPTM5	-0.114042	0.0130056	0.00218444	0.512741	0.262903	0.172797
LOC110261130	0.817424	0.668183	0.112229	0.184978	0.0342169	0.0224895
ZMYM1	0.929862	0.864644	0.145227	0.106634	0.0113709	0.00747365
37834	0.845764	0.715317	0.120146	-0.161646	0.0261294	0.0171739
MAP7D1	-0.678012	0.4597	0.0772121	-0.152398	0.0232252	0.015265
STK40	-0.807375	0.651854	0.109487	-0.279919	0.0783548	0.0514997
TRIT1	0.894824	0.800711	0.134489	0.13842	0.0191601	0.0125932
TUBB6	-0.178371	0.0318163	0.00534393	0.578128	0.334232	0.219678
ANKRD12	0.832971	0.693841	0.116539	-0.135048	0.0182381	0.0119872
MYOM1	-0.381151	0.145276	0.0244008	-0.515823	0.266073	0.17488
GREB1L	0.802315	0.643709	0.108118	-0.0932926	0.00870351	0.00572049
ESCO1	0.959115	0.919902	0.154508	-0.0699973	0.00489962	0.00322034
MIB1	0.883693	0.780913	0.131164	-0.226242	0.0511855	0.0336423
MIR133A-2	0.827666	0.685031	0.115059	-0.00601771	3.62128e-05	2.38014e-05
RNF125	0.820558	0.673315	0.113091	-0.0573627	0.00329048	0.00216271
ZNF24	0.875341	0.766223	0.128696	-0.348532	0.121475	0.0798409
TPGS2	-0.600906	0.361088	0.060649	0.358747	0.1287	0.0845896
NEXN	0.761213	0.579445	0.0973246	-0.124046	0.0153874	0.0101136
RABGGTB	0.869478	0.755992	0.126978	0.236009	0.0557005	0.0366099
ACADM	0.83072	0.690096	0.11591	0.079371	0.00629975	0.0041406
ZRANB2	0.968099	0.937216	0.157416	-0.0194002	0.000376369	0.000247374
SRSF11	0.955807	0.913566	0.153444	-0.0174656	0.000305048	0.000200497
JAK1	-0.279952	0.0783733	0.0131637	-0.291083	0.0847295	0.0556896
PGM1	-0.884861	0.782978	0.13151	-0.232769	0.0541813	0.0356114
EFCAB7	0.819727	0.671953	0.112862	0.300546	0.0903279	0.0593692
TM2D1	0.957158	0.916152	0.153878	0.0886354	0.00785623	0.00516361
MYSM1	0.92941	0.863802	0.145086	0.0854172	0.0072961	0.00479546
DHCR24	-0.552971	0.305777	0.0513589	-0.137834	0.0189981	0.0124868
SSBP3	-0.527106	0.277841	0.0466666	-0.210014	0.0441057	0.028989
MRPL37	-0.581117	0.337697	0.0567202	0.371473	0.137993	0.0906974
SCP2	0.894761	0.800598	0.13447	0.263024	0.0691816	0.0454705
ZCCHC11	0.859473	0.738694	0.124072	-0.314609	0.0989786	0.065055
POMGNT1	-0.538233	0.289695	0.0486577	0.445572	0.198534	0.130489
PTCH2	0.826113	0.682462	0.114628	-0.136671	0.018679	0.012277
FOXO6	-0.63095	0.398098	0.0668653	-0.189966	0.0360872	0.0237188
TMEM170B	0.874371	0.764524	0.128411	-0.260422	0.0678194	0.0445752
CD83	-0.577057	0.332994	0.0559303	0.140121	0.0196338	0.0129046
DEK	0.941332	0.886106	0.148832	-0.15859	0.0251508	0.0165307
RNF144B	0.609897	0.371974	0.0624774	-0.265961	0.0707352	0.0464917
ACOT13	0.569938	0.32483	0.054559	0.464482	0.215744	0.141801
SNAPC5	0.834668	0.696671	0.117014	0.315988	0.0998487	0.0656269
TUBB	-0.53763	0.289046	0.0485487	0.396982	0.157595	0.103581
BAG6	-0.792564	0.628157	0.105506	-0.247421	0.061217	0.0402357
CSNK2B	-0.831412	0.691245	0.116103	0.158452	0.0251072	0.016502
VARS	-0.795928	0.633501	0.106404	-0.104789	0.0109808	0.00721726
LOC100624113	0.623234	0.388421	0.0652398	0.398659	0.158929	0.104458
NOTCH4	0.630334	0.397321	0.0667348	-0.0828235	0.00685973	0.00450865
SLA-DQA1	0.0466992	0.00218082	0.000366294	0.649092	0.421321	0.276919
SLA-DQB1	-0.0516938	0.00267224	0.000448835	0.65211	0.425248	0.2795
TAPBP	-0.666352	0.444026	0.0745793	0.190572	0.0363177	0.0238703
LOC102162214	0.866883	0.751487	0.126221	-0.111439	0.0124187	0.00816235
IP6K3	-0.435032	0.189253	0.0317872	-0.0720404	0.00518982	0.00341108
HMGA1	-0.828267	0.686027	0.115226	0.10824	0.011716	0.00770047
ZNF76	0.891845	0.795388	0.133595	-0.015381	0.000236575	0.000155492
FKBP5	0.470569	0.221435	0.0371926	-0.451882	0.204197	0.134211
CDKN1A	-0.190574	0.0363185	0.00610012	0.284489	0.0809338	0.0531948
UACA	0.770332	0.593412	0.0996706	-0.236773	0.0560616	0.0368472
TFEB	-0.599011	0.358814	0.0602671	-0.22478	0.0505259	0.0332088
SRF	-0.674543	0.455008	0.076424	-0.34095	0.116247	0.0764047
ABCC10	0.839553	0.70485	0.118388	-0.0871281	0.0075913	0.00498948
XPO5	-0.329085	0.108297	0.0181898	0.0270399	0.000731155	0.000480562
VEGFA	0.675157	0.455837	0.0765632	-0.0718482	0.00516216	0.0033929
SUPT3H	-0.537626	0.289041	0.0485479	0.187244	0.0350603	0.0230438
CD2AP	0.872316	0.760936	0.127808	-0.215694	0.0465239	0.0305784
PNN	0.886087	0.78515	0.131875	-0.138956	0.0193086	0.0126909
EFL1	-0.447371	0.200141	0.033616	-0.17502	0.0306321	0.0201333
MFGE8	-0.612811	0.375538	0.063076	0.376551	0.141791	0.0931937
UBE2Q2	0.763024	0.582205	0.0977882	-0.229865	0.052838	0.0347285
LINGO1	-0.563027	0.317	0.0532439	-0.162217	0.0263143	0.0172954
MAN2C1	0.768347	0.590358	0.0991575	0.0363154	0.00131881	0.000866804
KLHL28	0.891033	0.79394	0.133352	0.0585468	0.00342773	0.00225292
ULK3	0.857052	0.734537	0.123374	0.0700023	0.00490032	0.0032208
PRPF39	0.945064	0.893146	0.150014	0.0738623	0.00545564	0.00358579
FKBP3	0.848025	0.719146	0.120789	0.339909	0.115538	0.075939
C7H15orf59	-0.578078	0.334175	0.0561286	-0.389232	0.151502	0.0995765
NEO1	0.0769446	0.00592047	0.000994413	-0.299354	0.0896127	0.0588992
PKM	-0.868093	0.753585	0.126574	-0.105347	0.011098	0.00729429
MIS18BP1	0.886709	0.786253	0.132061	-0.0650299	0.00422889	0.0027795
RALGAPA1	0.831086	0.690703	0.116012	-0.0906317	0.00821411	0.00539883
EGLN3	-0.051258	0.00262738	0.0004413	0.479277	0.229706	0.150977
IPO4	-0.739477	0.546827	0.091846	0.0454866	0.00206903	0.0013599
NIN	0.930606	0.866027	0.145459	-0.0826375	0.00682896	0.00448843
LOC100152407	0.899728	0.80951	0.135967	0.105301	0.0110883	0.00728796
PYGL	-0.379152	0.143757	0.0241456	0.114311	0.013067	0.00858848
ZBTB1	0.827256	0.684353	0.114945	0.0346532	0.00120084	0.00078927
PLEKHG3	0.68585	0.47039	0.0790076	-0.373085	0.139192	0.0914859
MAX	0.807338	0.651794	0.109476	-0.185149	0.0342802	0.0225311
SRSF5	0.831696	0.691718	0.116182	0.00435526	1.89683e-05	1.24671e-05
RBM25	0.91243	0.832528	0.139833	-0.157846	0.0249155	0.016376
DNAL1	0.93313	0.870732	0.14625	0.0812738	0.00660543	0.00434151
PTGR2	0.700769	0.491077	0.0824822	0.432512	0.187067	0.122952
EIF2B2	-0.550993	0.303593	0.050992	0.402819	0.162263	0.106649
NOXRED1	0.743622	0.552974	0.0928785	-0.163974	0.0268874	0.0176721
PSMC6	0.894154	0.799511	0.134287	0.289665	0.0839056	0.055148
PPP4R3A	0.923131	0.852171	0.143132	-0.0900633	0.00811139	0.00533132
TRIP11	0.852302	0.726418	0.122011	-0.173079	0.0299562	0.0196891
NDUFB1	0.557608	0.310926	0.0522237	0.521519	0.271982	0.178764
RIN3	-0.437486	0.191394	0.0321469	0.357026	0.127468	0.0837799
LGMN	-0.124758	0.0155647	0.00261427	0.492681	0.242735	0.15954
LOC100525590	0.798015	0.636827	0.106963	0.257713	0.0664159	0.0436527
MEG3	0.758044	0.574631	0.0965161	-0.128417	0.0164908	0.0108388
ATP5I	0.547756	0.300036	0.0503947	0.50439	0.254409	0.167214
UVSSA	0.695492	0.483709	0.0812446	-0.445367	0.198352	0.130369
ADD1	-0.681426	0.464341	0.0779916	0.00813938	6.62495e-05	4.35433e-05
LOC110262049	0.82465	0.680047	0.114222	-0.11597	0.013449	0.00883957
WDR1	-0.687068	0.472062	0.0792884	0.243397	0.0592422	0.0389377
KTN1	0.848682	0.720262	0.120976	-0.24228	0.0586994	0.038581
PPARGC1A	0.428726	0.183806	0.0308724	-0.155834	0.0242841	0.0159611
SOD3	-0.618289	0.382282	0.0642087	0.164672	0.0271169	0.0178229
SEPSECS	0.88953	0.791263	0.132902	0.0723788	0.00523868	0.00344319
SMIM20	0.680556	0.463157	0.0777927	0.434295	0.188612	0.123968
EXOC5	0.93477	0.873795	0.146764	-0.0925373	0.00856315	0.00562824
TMEM33	0.893115	0.797654	0.133975	-0.152329	0.023204	0.0152512
SLC30A9	0.864601	0.747535	0.125557	-0.0016404	2.69091e-06	1.76864e-06
YIPF7	0.847178	0.717711	0.120548	0.314339	0.098809	0.0649435
GUF1	0.885379	0.783897	0.131665	0.181235	0.0328462	0.0215886
COMMD8	0.846863	0.717176	0.120458	0.333763	0.111398	0.0732175
FRYL	0.926574	0.85854	0.144202	-0.151087	0.0228272	0.0150035
OCIAD1	0.89714	0.80486	0.135186	0.244496	0.0597784	0.0392901
LNX1	0.269728	0.0727532	0.0122198	-0.139573	0.0194807	0.012804
PSMA3	0.79099	0.625665	0.105088	0.399567	0.159654	0.104934
C8H4orf46	0.877483	0.769977	0.129327	-0.205408	0.0421926	0.0277317
TMA16	0.957211	0.916253	0.153896	0.142239	0.020232	0.0132978
CEP135	0.559053	0.31254	0.0524948	0.103942	0.0108039	0.00710099
MOB1B	0.887916	0.788394	0.13242	-0.179675	0.032283	0.0212185
CXCL2	0.730826	0.534106	0.0897095	-0.0153935	0.00023696	0.000155745
BTC	0.538609	0.2901	0.0487257	-0.264398	0.0699063	0.0459468
RCHY1	0.892887	0.797247	0.133907	0.219728	0.0482804	0.0317329
USO1	0.911153	0.8302	0.139442	-0.236087	0.0557372	0.036634
SCARB2	0.09411	0.0088567	0.00148759	-0.0322419	0.00103954	0.000683252
CNOT6L	0.68995	0.47603	0.0799549	-0.249929	0.0624644	0.0410555
SCOC	0.904881	0.818809	0.137529	0.170976	0.0292328	0.0192136
NDUFC1	0.888072	0.788671	0.132467	0.233304	0.0544307	0.0357753
ABHD18	0.795257	0.632433	0.106225	0.197251	0.038908	0.0255728
SPRY1	0.734653	0.539715	0.0906515	-0.237882	0.0565877	0.037193
SYNPO2	-0.034437	0.0011859	0.000199187	-0.0952182	0.00906651	0.00595908
LARP7	0.908923	0.826142	0.13876	0.193647	0.0374993	0.0246469
PPP3CA	0.871395	0.759329	0.127538	-0.26208	0.0686861	0.0451449
DDIT4L	0.858276	0.736638	0.123727	-0.132472	0.0175488	0.0115342
IFT74	0.872402	0.761086	0.127833	-0.0989068	0.00978256	0.00642972
HNRNPDL	0.931616	0.867908	0.145775	0.134803	0.0181717	0.0119436
RASGEF1B	0.0826601	0.00683269	0.00114763	-0.165339	0.0273369	0.0179675
ST5	-0.823298	0.67782	0.113848	-0.151954	0.0230901	0.0151763
PPFIBP2	0.768405	0.590446	0.0991723	-0.0747182	0.00558281	0.00366938
TPP1	-0.601701	0.362044	0.0608095	-0.267149	0.0713687	0.046908
RHOG	-0.609714	0.371751	0.06244	0.400612	0.16049	0.105484
ART1	-0.733905	0.538617	0.0904671	0.214225	0.0458922	0.0301633
IL18BP	0.8824	0.778629	0.13078	-0.118324	0.0140006	0.00920207
FOLR1	-0.154778	0.0239564	0.00402375	0.528212	0.279008	0.183382
XRRA1	0.815854	0.665617	0.111798	0.0218152	0.000475904	0.000312795
SERPINH1	-0.230985	0.0533539	0.00896143	0.137789	0.0189859	0.0124788
CREBZF	0.933102	0.87068	0.146241	-0.118337	0.0140037	0.00920412
CCDC81	0.904386	0.817913	0.137378	-0.00445442	1.98419e-05	1.30413e-05
TAF1D	0.945017	0.893058	0.15	0.0881605	0.00777227	0.00510843
AMOTL1	-0.287398	0.0825978	0.0138733	-0.558987	0.312467	0.205373
CCDC82	0.859085	0.738027	0.12396	-0.0443465	0.00196662	0.00129258
KBTBD3	0.882591	0.778967	0.130837	-0.0335451	0.00112527	0.000739599
CUL5	0.944076	0.891279	0.149701	-0.160438	0.0257403	0.0169182
ATM	0.939609	0.882865	0.148288	0.00475978	2.26555e-05	1.48907e-05
CRYAB	0.133629	0.0178566	0.00299923	0.357357	0.127704	0.0839353
TIMM8B	0.685879	0.470429	0.0790142	0.447567	0.200317	0.131661
PTS	0.874477	0.76471	0.128442	0.201148	0.0404606	0.0265933
SCN4B	-0.269853	0.0728208	0.0122311	-0.322668	0.104115	0.0684308
LATS1	0.833558	0.69482	0.116703	-0.233486	0.0545157	0.0358312
KMT2A	0.729679	0.532432	0.0894282	-0.432351	0.186928	0.122861
HAUS6	0.938393	0.880582	0.147904	0.0482541	0.00232846	0.00153041
SLC37A4	-0.467399	0.218462	0.0366932	0.032891	0.00108182	0.00071104
VPS11	-0.772828	0.597263	0.100317	-0.0914351	0.00836038	0.00549497
RRAGA	-0.814644	0.663645	0.111467	0.113565	0.012897	0.00847674
THY1	-0.238593	0.0569264	0.00956146	0.549163	0.30158	0.198218
CNTLN	0.874939	0.765519	0.128578	-0.0830757	0.00690157	0.00453615
MSANTD2	0.918986	0.844535	0.14185	0.0362707	0.00131557	0.000864673
PKNOX2	-0.682372	0.465631	0.0782083	-0.189687	0.0359811	0.023649
PSIP1	0.925911	0.857311	0.143996	-0.0169863	0.000288536	0.000189644
SRPRA	-0.559671	0.313232	0.052611	-0.0667919	0.00446116	0.00293216
VPS26B	-0.461765	0.213227	0.035814	0.429181	0.184196	0.121065
GUCY1A2	0.827756	0.685179	0.115084	0.107573	0.0115719	0.00760579
FMO2	0.578018	0.334104	0.0561168	-0.207825	0.0431911	0.0283879
BTG2	0.170023	0.0289077	0.0048554	0.221499	0.0490618	0.0322465
PRELP	-0.408297	0.166707	0.0280004	-0.080118	0.00641889	0.0042189
ZC3H11A	0.925406	0.856376	0.143838	-0.234144	0.0548232	0.0360333
MDM4	0.855138	0.731261	0.122824	-0.271468	0.073695	0.048437
SLC41A1	-0.182762	0.0334019	0.00561025	-0.260875	0.0680555	0.0447304
YOD1	0.189148	0.035777	0.00600917	0.0078514	6.16445e-05	4.05166e-05
AKAP9	0.863558	0.745732	0.125255	-0.202201	0.0408852	0.0268724
TFPI2	0.795637	0.633038	0.106326	0.328252	0.107749	0.0708196
GNG11	0.533537	0.284662	0.0478123	0.494268	0.244301	0.16057
COL1A2	0.0579197	0.00335469	0.000563459	0.212631	0.0452121	0.0297162
TMEM106B	0.925553	0.856649	0.143884	-0.156209	0.0244012	0.016038
TSPAN13	0.731859	0.535618	0.0899633	0.368764	0.135987	0.0893791
SNX13	0.869815	0.756579	0.127076	-0.2113	0.0446476	0.0293452
ITGB8	0.763365	0.582726	0.0978757	0.134099	0.0179824	0.0118192
FAM126A	0.865377	0.748877	0.125783	-0.0524028	0.00274606	0.00180488
TRA2A	0.943101	0.889439	0.149392	0.126737	0.0160623	0.0105571
DMTF1	0.857912	0.736013	0.123622	0.118565	0.0140577	0.00923959
LOC106504985	0.75136	0.564542	0.0948215	-0.211138	0.0445793	0.0293004
FAM185A	0.784623	0.615633	0.103403	-0.24196	0.0585448	0.0384793
NAPEPLD	0.778699	0.606373	0.101847	-0.431876	0.186517	0.122591
LOC106504991	0.8873	0.787302	0.132237	0.0158038	0.000249759	0.000164157
DLD	0.936494	0.877021	0.147306	0.108148	0.011696	0.00768735
LAMB1	0.798618	0.637791	0.107125	-0.0186323	0.000347161	0.000228176
CDC37L1	0.824518	0.67983	0.114185	-0.0749947	0.00562421	0.00369658
VLDLR	-0.781643	0.610966	0.102619	-0.193571	0.0374696	0.0246274
TPR	0.784373	0.61524	0.103337	-0.392286	0.153888	0.101145
C9H1orf27	0.957646	0.917087	0.154036	0.0322079	0.00103735	0.000681811
PROX1	0.673329	0.453372	0.0761492	-0.141281	0.0199604	0.0131192
ANGEL2	0.856068	0.732852	0.123091	0.00516469	2.6674e-05	1.75319e-05
ATF3	0.335127	0.11231	0.0188638	0.121375	0.0147319	0.0096827
COBL	-0.478802	0.229251	0.0385054	-0.479114	0.22955	0.150875
EGFR	0.817687	0.668613	0.112301	-0.0935332	0.00874847	0.00575004
HHIPL2	0.880344	0.775005	0.130171	0.051861	0.00268957	0.00176775
PTAR1	0.876048	0.767459	0.128904	-0.257067	0.0660832	0.0434341
LOC100739755	0.676625	0.457822	0.0768966	0.441844	0.195226	0.128315
SMC5	0.843624	0.711702	0.119539	0.107501	0.0115564	0.00759559
CAPN2	-0.633334	0.401112	0.0673715	-0.076088	0.00578938	0.00380515
CACNA1S	-0.742957	0.551985	0.0927123	-0.40579	0.164665	0.108229
IPO9	-0.687894	0.473198	0.0794793	-0.396944	0.157564	0.103561
CYB5R1	-0.523502	0.274055	0.0460307	0.497995	0.247999	0.163
FBP2	-0.180518	0.0325867	0.00547332	0.50928	0.259366	0.170472
RMI1	0.748574	0.560363	0.0941196	0.181111	0.0328012	0.021559
CNTFR	-0.769317	0.591848	0.0994079	-0.231358	0.0535263	0.0351809
UBAP2	-0.661428	0.437486	0.073481	-0.339454	0.115229	0.0757356
CHMP5	0.850783	0.723832	0.121576	0.34582	0.119591	0.078603
TRPM6	0.766227	0.587103	0.0986109	-0.131897	0.0173967	0.0114342
KIF5B	0.832154	0.692481	0.11631	-0.338576	0.114634	0.0753446
VIM	-0.193265	0.0373515	0.00627363	0.426874	0.182221	0.119767
LOC100516390	0.852727	0.727143	0.122132	-0.188945	0.0357003	0.0234645
OTUD1	0.31984	0.102298	0.0171821	0.00292753	8.57043e-06	5.63303e-06
PARD3	-0.360277	0.129799	0.0218013	-0.537582	0.288994	0.189945
SEC61A2	-0.555678	0.308778	0.051863	-0.395524	0.156439	0.102822
GDI2	-0.728804	0.531156	0.0892138	0.147148	0.0216525	0.0142314
SACS	-0.289948	0.0840698	0.0141205	-0.598043	0.357655	0.235073
PAN3	0.886636	0.786124	0.132039	-0.0825367	0.00681231	0.00447748
SUPT20H	0.942786	0.888846	0.149292	-0.0101754	0.000103539	6.80522e-05
STOML3	0.89367	0.798646	0.134142	-0.0635132	0.00403393	0.00265136
FANCG	0.74466	0.554519	0.0931379	0.13801	0.0190467	0.0125187
DGKH	0.893228	0.797857	0.13401	-0.0788354	0.00621503	0.00408491
TESK1	-0.754571	0.569377	0.0956336	-0.178161	0.0317413	0.0208624
COMMD6	0.91304	0.833642	0.14002	0.0930007	0.00864912	0.00568475
RBM26	0.937814	0.879496	0.147722	-0.00128656	1.65523e-06	1.08792e-06
GBA2	0.785253	0.616622	0.103569	-0.0326055	0.00106312	0.000698749
SPAG8	0.862375	0.74369	0.124912	0.0537538	0.00288947	0.00189915
LOC102165734	0.610115	0.37224	0.0625221	0.0751568	0.00564855	0.00371258
MCF2L	0.78182	0.611242	0.102665	-0.0676858	0.00458137	0.00301117
LOC110255782	0.622773	0.387846	0.0651433	-0.0604562	0.00365495	0.00240227
LOC100514147	0.590069	0.348182	0.0584813	0.346701	0.120202	0.0790042
FOXK2	-0.537684	0.289104	0.0485585	-0.395367	0.156315	0.10274
TBC1D16	-0.320156	0.1025	0.0172161	-0.384365	0.147736	0.0971015
TIMP2	-0.401034	0.160828	0.027013	0.326139	0.106367	0.0699108
SRSF2	0.912473	0.832607	0.139846	0.0934913	0.00874062	0.00574489
LOC100517116	0.901477	0.812661	0.136496	0.0876886	0.0076893	0.00505389
CDK3	0.726369	0.527612	0.0886187	0.00146869	2.15706e-06	1.41776e-06
MIF4GD	-0.75113	0.564196	0.0947633	0.26594	0.0707243	0.0464845
SLC16A5	-0.555975	0.309108	0.0519184	-0.250521	0.0627609	0.0412504
KCTD2	-0.547582	0.299846	0.0503627	-0.275336	0.0758101	0.0498272
GPRC5C	-0.676055	0.45705	0.0767669	-0.201457	0.0405851	0.0266751
ABCA6	0.794885	0.631843	0.106125	-0.213201	0.0454546	0.0298757
LOC100520512	0.859135	0.738112	0.123975	-0.0429744	0.0018468	0.00121383
CACNG1	-0.750297	0.562945	0.0945533	0.0853949	0.00729229	0.00479295
DDX5	0.817015	0.667513	0.112117	0.168045	0.0282391	0.0185605
GPATCH8	0.805826	0.649356	0.109067	-0.268048	0.0718496	0.0472241
GRN	-0.674086	0.454392	0.0763204	0.104274	0.0108731	0.00714646
SLC25A39	-0.791493	0.626461	0.105222	-0.0235869	0.000556344	0.000365665
ASB16	-0.571683	0.326821	0.0548934	-0.263021	0.0691801	0.0454696
XPA	0.873008	0.762144	0.128011	0.0570245	0.00325179	0.00213728
VAT1	-0.485321	0.235536	0.0395611	0.391115	0.152971	0.100542
COASY	0.750929	0.563895	0.0947128	0.230585	0.0531697	0.0349465
CAVIN1	-0.688315	0.473778	0.0795766	0.271274	0.0735894	0.0483676
STAT3	-0.0818787	0.00670413	0.00112604	0.239433	0.0573281	0.0376797
KLHL11	0.789821	0.623818	0.104778	-0.22093	0.04881	0.032081
FKBP10	-0.340524	0.115957	0.0194763	0.511769	0.261908	0.172142
THRA	-0.73	0.5329	0.0895068	-0.38401	0.147464	0.0969225
PNMT	0.765005	0.585233	0.0982968	0.0837217	0.00700932	0.00460697
FBXL20	0.893062	0.797559	0.133959	-0.114709	0.0131583	0.00864844
CACNB1	-0.851089	0.724353	0.121664	-0.0992995	0.00986038	0.00648087
LASP1	-0.189568	0.0359359	0.00603586	0.53	0.2809	0.184625
RPL23	0.665637	0.443073	0.0744193	0.469451	0.220385	0.144851
PIP4K2B	-0.303312	0.0919983	0.0154522	-0.658869	0.434108	0.285323
PCGF2	-0.815819	0.665561	0.111789	-0.184576	0.0340682	0.0223918
TBKBP1	-0.719248	0.517318	0.0868897	-0.347322	0.120633	0.0792874
NR4A3	0.368419	0.135732	0.0227978	0.00269681	7.27276e-06	4.78012e-06
STX17	0.944124	0.89137	0.149716	0.00584131	3.41209e-05	2.24264e-05
PDK2	-0.610107	0.372231	0.0625206	0.0683096	0.0046662	0.00306692
PPP1R9B	-0.21454	0.0460275	0.00773087	0.389981	0.152085	0.0999599
SGCA	-0.404453	0.163582	0.0274756	0.352053	0.123941	0.0814619
COL1A1	-0.477575	0.228078	0.0383084	0.172112	0.0296225	0.0194698
CAVIN4	0.877867	0.77065	0.12944	0.180801	0.0326892	0.0214854
LUC7L3	0.938521	0.880821	0.147944	-0.0555615	0.00308708	0.00202903
DGKE	0.90317	0.815715	0.137009	-0.140059	0.0196167	0.0128933
MSI2	0.938039	0.879918	0.147793	-0.0983246	0.00966773	0.00635425
SRSF1	0.938934	0.881597	0.148075	0.105084	0.0110426	0.00725787
RPS6KB1	0.945025	0.893073	0.150002	-0.0849249	0.00721224	0.00474034
MED13	0.864942	0.748125	0.125656	-0.295707	0.0874423	0.0574726
WSB1	0.871769	0.759982	0.127648	0.206047	0.0424555	0.0279044
FLOT2	-0.82867	0.686694	0.115338	-0.0218587	0.000477801	0.000314041
TAOK1	0.850928	0.724079	0.121618	-0.23776	0.05653	0.0371551
ANKRD13B	-0.555405	0.308475	0.051812	-0.423515	0.179365	0.11789
NSRP1	0.850047	0.722581	0.121366	-0.228695	0.0523012	0.0343756
GOSR1	0.903913	0.817058	0.137235	0.130274	0.0169714	0.0111547
MYO1C	-0.568026	0.322653	0.0541934	-0.240401	0.0577925	0.0379849
SLC43A2	-0.585314	0.342592	0.0575424	-0.24786	0.0614344	0.0403786
SERPINF1	-0.487773	0.237923	0.0399619	0.212083	0.0449792	0.0295632
ZZEF1	-0.207648	0.0431175	0.0072421	-0.60275	0.363308	0.238789
MYBBP1A	-0.770228	0.593251	0.0996436	-0.419752	0.176191	0.115804
SMTNL2	-0.509641	0.259734	0.0436254	0.0330113	0.00108974	0.000716249
SLC44A1	-0.21757	0.0473368	0.00795077	0.121622	0.0147919	0.00972215
PFN1	-0.363465	0.132107	0.0221889	0.652315	0.425515	0.279675
PELP1	-0.823314	0.677845	0.113852	-0.350496	0.122847	0.080743
RNASEK	-0.719131	0.51715	0.0868614	0.415349	0.172515	0.113388
CHRNB1	0.879166	0.772933	0.129823	0.0165301	0.000273244	0.000179593
TRAPPC1	-0.744	0.553535	0.0929728	0.352319	0.124129	0.0815853
DHRS7C	-0.475324	0.225933	0.0379481	0.346208	0.11986	0.0787798
LOC110255887	0.205297	0.0421467	0.00707904	-0.449316	0.201885	0.132692
ADPRM	0.887516	0.787685	0.132301	-0.135357	0.0183216	0.0120421
COX10	-0.662736	0.439219	0.073772	-0.135967	0.0184869	0.0121508
PMP22	0.0828539	0.00686477	0.00115302	0.519284	0.269656	0.177235
TRPV2	0.898761	0.807771	0.135675	0.165965	0.0275445	0.018104
EPN2	-0.610732	0.372994	0.0626488	-0.44	0.1936	0.127246
PHACTR2	0.783268	0.613508	0.103046	0.0438273	0.00192083	0.00126249
USP22	-0.597203	0.356652	0.0599039	-0.466491	0.217613	0.143029
KCNJ12	-0.475056	0.225678	0.0379053	-0.706759	0.499508	0.328308
TOP2B	0.882388	0.778609	0.130777	-0.139072	0.0193412	0.0127122
SLC4A7	0.77883	0.606576	0.101882	0.327189	0.107052	0.0703616
RBMS3	0.826942	0.683833	0.114858	-0.0929189	0.00863393	0.00567476
LRRFIP2	0.788098	0.621098	0.104321	-0.0721254	0.00520208	0.00341913
MUSK	0.365016	0.133237	0.0223787	-0.185951	0.0345778	0.0227267
GOLGA4	0.761811	0.580356	0.0974777	-0.335493	0.112556	0.0739787
ACVR2B	0.612767	0.375483	0.0630668	-0.451188	0.20357	0.133799
CSRNP1	0.0196451	0.000385928	6.48212e-05	0.0560072	0.00313681	0.00206171
XIRP1	0.0164928	0.000272013	4.56878e-05	0.0451178	0.00203561	0.00133793
NKTR	0.960797	0.923131	0.155051	0.00928045	8.61267e-05	5.66079e-05
ZBTB47	-0.499243	0.249244	0.0418635	-0.439575	0.193226	0.127
HIGD1A	0.709673	0.503636	0.0845917	0.448324	0.200995	0.132107
ACKR2	-0.130439	0.0170144	0.00285776	-0.0546649	0.00298825	0.00196407
ZNF197	0.841314	0.707809	0.118885	-0.183444	0.0336515	0.0221179
ZDHHC3	-0.658409	0.433503	0.072812	-0.0591874	0.00350315	0.00230249
SACM1L	0.94107	0.885614	0.148749	0.0913237	0.00834002	0.00548159
GNG10	0.870712	0.758139	0.127338	0.202073	0.0408334	0.0268383
LRRC2	0.897823	0.806086	0.135392	-0.226655	0.0513725	0.0337653
ALS2CL	0.831669	0.691673	0.116175	0.140632	0.0197772	0.0129988
LOC100516643	0.662464	0.438859	0.0737115	0.134537	0.0181002	0.0118966
SHISA5	-0.365824	0.133827	0.0224779	0.505752	0.255785	0.168118
PRKAR2A	-0.407794	0.166296	0.0279313	-0.2423	0.0587095	0.0385876
MON1A	-0.848269	0.719561	0.120859	-0.166862	0.0278429	0.0183001
RBM5	0.873168	0.762423	0.128058	0.000171187	2.9305e-08	1.92611e-08
GNAI2	-0.39018	0.152241	0.0255706	0.486028	0.236223	0.155261
STAB1	0.737598	0.54405	0.0913797	0.149287	0.0222865	0.0146481
ITIH4	0.72093	0.51974	0.0872966	0.03824	0.0014623	0.000961115
CCDC66	0.777632	0.604711	0.101568	0.00453485	2.05649e-05	1.35165e-05
FAM208A	0.876652	0.768519	0.129082	0.0668415	0.00446778	0.00293651
FLNB	0.0757963	0.00574507	0.000964953	-0.0615368	0.00378678	0.00248891
KBTBD8	0.862722	0.74429	0.125012	-0.208805	0.0435997	0.0286565
RYBP	0.448466	0.201122	0.0337808	0.0924331	0.00854388	0.00561558
BHLHE40	0.00628664	3.95218e-05	6.63816e-06	0.0675347	0.00456093	0.00299773
TTLL3	0.831984	0.692197	0.116263	-0.114148	0.0130298	0.00856402
KY	-0.466714	0.217822	0.0365857	-0.31231	0.0975378	0.064108
SLC25A36	0.673572	0.453699	0.0762042	0.229405	0.0526268	0.0345897
RNF7	0.876825	0.768822	0.129133	0.242278	0.0586985	0.0385804
TRPC1	0.877687	0.770335	0.129387	0.0805182	0.00648318	0.00426116
U2SURP	0.960655	0.922858	0.155005	-0.0279371	0.000780481	0.000512981
PLOD2	0.813498	0.66178	0.111154	0.169738	0.0288109	0.0189363
MBNL1	0.90542	0.819785	0.137693	-0.174194	0.0303437	0.0199438
LOC106505720	0.523449	0.273999	0.0460213	0.415555	0.172686	0.1135
SMC4	0.862587	0.744056	0.124973	-0.22288	0.0496755	0.0326499
TRIM59	0.796011	0.633633	0.106426	0.089386	0.00798985	0.00525143
MYNN	0.930768	0.866328	0.14551	0.00343611	1.18069e-05	7.76022e-06
PHC3	0.930228	0.865325	0.145342	-0.0502033	0.00252037	0.00165655
ZMAT3	0.834553	0.696479	0.116982	-0.21141	0.0446942	0.0293759
PIK3CA	0.885939	0.784889	0.131831	-0.256414	0.0657479	0.0432137
NDUFB5	0.641095	0.411003	0.0690329	0.445598	0.198558	0.130505
TTC14	0.941353	0.886145	0.148839	-0.0779568	0.00607727	0.00399436
DNAJC19	0.747254	0.558389	0.093788	0.357385	0.127724	0.0839481
DCUN1D1	0.876815	0.768805	0.12913	-0.209402	0.0438493	0.0288205
DAB2IP	-0.364827	0.133099	0.0223555	-0.374393	0.14017	0.0921286
LOC100624963	0.92496	0.855552	0.1437	0.00336092	1.12958e-05	7.4243e-06
KLHL24	0.8399	0.705432	0.118486	-0.0238889	0.000570681	0.000375087
AP2M1	-0.574703	0.330283	0.055475	0.503115	0.253125	0.16637
LSG1	0.829186	0.68755	0.115482	-0.0206929	0.000428197	0.000281438
ACAP2	0.840402	0.706276	0.118627	0.0120062	0.000144148	9.4743e-05
UBXN7	0.861374	0.741964	0.124622	-0.0970128	0.00941148	0.00618582
LOC100512560	0.865691	0.749421	0.125874	0.22591	0.0510353	0.0335436
LRCH3	0.922015	0.850111	0.142786	0.00923209	8.52315e-05	5.60195e-05
SNX4	0.86395	0.746409	0.125368	0.137011	0.0187721	0.0123382
GOLGB1	0.801602	0.642566	0.107927	-0.310258	0.09626	0.0632682
COX17	0.574051	0.329535	0.0553493	0.420854	0.177118	0.116413
ZBTB20	0.883163	0.779976	0.131006	-0.206327	0.0425708	0.0279802
DZIP3	0.744235	0.553886	0.0930317	-0.0119452	0.000142688	9.37837e-05
NFKBIZ	0.763293	0.582616	0.0978573	0.0277896	0.000772263	0.00050758
CEP97	0.913606	0.834676	0.140194	-0.0379034	0.00143667	0.000944267
TRMT10C	0.793507	0.629654	0.105758	0.225566	0.0508799	0.0334415
TBC1D23	0.956376	0.914655	0.153627	-0.0460742	0.00212283	0.00139526
FILIP1L	0.831283	0.691032	0.116067	-0.298755	0.0892544	0.0586637
C13H3orf38	0.837815	0.701935	0.117898	0.134598	0.0181167	0.0119074
CADM2	0.846095	0.715876	0.12024	-0.00522932	2.73458e-05	1.79734e-05
NRIP1	0.691152	0.477691	0.0802339	-0.340127	0.115686	0.0760363
PAXBP1	0.93212	0.868847	0.145933	0.0401298	0.0016104	0.00105846
ETS2	0.11631	0.0135281	0.0022722	0.12873	0.0165713	0.0108917
LOC100623720	-0.603718	0.364476	0.061218	0.0457711	0.002095	0.00137697
ZBTB6	0.720829	0.519595	0.087272	-0.220071	0.0484312	0.031832
SEMA4D	-0.48142	0.231765	0.0389277	-0.676435	0.457565	0.300741
NFIL3	0.219287	0.048087	0.00807678	0.133682	0.017871	0.0117459
LPL	0.538625	0.290117	0.0487285	-0.282475	0.0797924	0.0524446
XPO7	-0.381119	0.145252	0.0243968	-0.410563	0.168562	0.11079
HR	-0.557197	0.310469	0.0521469	-0.194893	0.0379833	0.024965
PEBP4	-0.0857	0.0073445	0.0012336	0.70938	0.50322	0.330748
RHOBTB2	-0.38556	0.148657	0.0249686	-0.160866	0.025878	0.0170087
CLU	-0.0352423	0.00124202	0.000208612	0.627778	0.394105	0.259031
MTMR9	0.848946	0.72071	0.121052	-0.185604	0.0344488	0.0226419
CTSB	-0.276587	0.0765004	0.0128491	0.526455	0.277155	0.182164
HPGD	0.653644	0.427251	0.0717618	-0.0157047	0.000246637	0.000162105
ZNF10	0.385478	0.148593	0.024958	-0.433175	0.187641	0.123329
ZNF605	0.798434	0.637497	0.107075	-0.333987	0.111547	0.0733161
NCOR2	-0.591673	0.350077	0.0587996	-0.459637	0.211266	0.138857
HSPA5	-0.029353	0.0008616	0.000144716	0.36257	0.131457	0.0864017
GTF2H3	0.93465	0.87357	0.146726	0.0174513	0.000304548	0.000200168
SBNO1	0.904327	0.817808	0.137361	-0.275763	0.0760452	0.0499817
RSRC2	0.934703	0.873671	0.146743	-0.0973574	0.00947846	0.00622984
ZCCHC8	0.90248	0.814469	0.1368	-0.153533	0.0235724	0.0154933
CLIP1	0.739158	0.546355	0.0917668	-0.424971	0.1806	0.118702
LOC106505536	0.83568	0.698361	0.117298	-0.286167	0.0818915	0.0538243
RHOF	0.75972	0.577175	0.0969434	-0.0107062	0.000114622	7.53369e-05
GPN3	0.928632	0.862357	0.144843	0.141993	0.0201621	0.0132518
PPTC7	0.54091	0.292584	0.049143	-0.34284	0.11754	0.0772544
PLBD2	-0.668383	0.446735	0.0750345	-0.0257096	0.000660982	0.000434439
ANGPTL2	-0.474434	0.225087	0.0378061	0.0759745	0.00577213	0.00379381
TRIAP1	0.763288	0.582608	0.097856	0.334219	0.111702	0.0734179
MLEC	-0.294066	0.086475	0.0145245	-0.202543	0.0410235	0.0269632
KIAA1671	-0.258137	0.0666348	0.0111921	-0.626113	0.392018	0.257659
MYO18B	-0.231172	0.0534405	0.00897597	-0.502552	0.252559	0.165998
MN1	-0.126856	0.0160924	0.00270291	-0.350242	0.122669	0.080626
CCDC117	0.90519	0.819369	0.137623	-0.208901	0.0436397	0.0286828
XBP1	-0.0595586	0.00354723	0.000595799	0.565549	0.319846	0.210223
THOC5	-0.577292	0.333266	0.055976	0.342838	0.117538	0.0772534
ENG	-0.44285	0.196116	0.03294	0.12469	0.0155475	0.0102188
MMP11	0.856119	0.732939	0.123106	-0.0231059	0.000533884	0.000350902
COMT	-0.286316	0.0819768	0.013769	0.451399	0.203761	0.133925
MTR	0.900494	0.81089	0.136199	-0.300847	0.0905089	0.0594882
ARID4B	0.894194	0.799582	0.134299	-0.296863	0.0881279	0.0579232
MAP10	0.628892	0.395506	0.0664299	-0.299398	0.0896391	0.0589165
ACTA1	-0.841019	0.707313	0.118802	0.0202316	0.000409317	0.000269029
ARID5B	0.229857	0.0528344	0.00887416	-0.0246259	0.000606433	0.000398586
REEP3	0.849126	0.721015	0.121103	0.00738191	5.44927e-05	3.5816e-05
HERC4	0.830118	0.689096	0.115742	-0.10251	0.0105082	0.00690668
CCAR1	0.9234	0.852668	0.143216	-0.156234	0.0244092	0.0160433
VPS26A	0.89923	0.808615	0.135816	0.0652993	0.004264	0.00280257
HK1	-0.261609	0.0684393	0.0114952	0.339362	0.115167	0.0756949
LRRC20	-0.541332	0.29304	0.0492196	-0.265491	0.0704856	0.0463276
PSAP	-0.509441	0.259531	0.0435912	0.25788	0.0665022	0.0437094
MICU1	-0.41475	0.172017	0.0288924	-0.034534	0.0011926	0.000783852
USP54	0.883904	0.781287	0.131226	-0.112919	0.0127506	0.00838052
ZER1	-0.699759	0.489662	0.0822446	-0.491762	0.24183	0.158946
SAMD8	0.900498	0.810896	0.1362	-0.0784503	0.00615445	0.00404509
ZMIZ1	-0.381044	0.145195	0.0243872	-0.620126	0.384556	0.252754
ANXA11	-0.629751	0.396587	0.0666115	0.00146185	2.13701e-06	1.40458e-06
WAPL	0.888449	0.789342	0.132579	-0.321638	0.103451	0.0679945
C14H10orf71	-0.445555	0.198519	0.0333436	-0.444469	0.197553	0.129844
CRAT	-0.675399	0.456164	0.0766181	-0.350256	0.122679	0.0806325
ACTA2	-0.372951	0.139093	0.0233623	0.298576	0.0891476	0.0585934
KIF20B	0.611627	0.374088	0.0628325	0.010917	0.000119182	7.83336e-05
PCGF5	0.920332	0.847012	0.142266	-0.110415	0.0121914	0.00801298
PPP1R3C	-0.0387274	0.00149981	0.000251911	-0.0705584	0.00497849	0.00327218
BTAF1	0.920934	0.848119	0.142452	-0.0835915	0.00698754	0.00459265
TBC1D12	0.870555	0.757866	0.127292	0.0541849	0.002936	0.00192972
ZNF518A	0.808163	0.653128	0.109701	-0.0565647	0.00319957	0.00210296
RRP12	-0.787473	0.620114	0.104156	-0.280148	0.0784827	0.0515838
UBTD1	-0.743464	0.552739	0.092839	0.13466	0.0181332	0.0119183
BORCS7	0.877012	0.76915	0.129188	-0.0319582	0.00102133	0.00067128
PCGF6	0.907489	0.823537	0.138323	-0.0345876	0.0011963	0.000786287
USMG5	0.607459	0.369007	0.0619791	0.466712	0.21782	0.143165
NEURL1	-0.772914	0.597395	0.10034	-0.478728	0.229181	0.150632
SLK	0.836851	0.70032	0.117627	-0.322422	0.103956	0.0683263
SMC3	0.918286	0.843249	0.141634	-0.178349	0.0318085	0.0209066
CCDC186	0.939959	0.883524	0.148398	-0.0951694	0.00905721	0.00595297
FAM160B1	0.88607	0.785121	0.13187	0.0064533	4.1645e-05	2.73718e-05
FAM78A	-0.454997	0.207022	0.0347718	-0.597717	0.357265	0.234817
BAG3	0.078534	0.00616759	0.00103592	0.0373781	0.00139712	0.000918277
PLPP7	-0.632842	0.400489	0.0672668	-0.160689	0.0258208	0.0169711
HTRA1	-0.595154	0.354208	0.0594934	0.294935	0.0869865	0.0571731
FAM53B	-0.431361	0.186072	0.031253	-0.368067	0.135473	0.0890414
LOC102160213	0.801189	0.641904	0.107815	0.131842	0.0173823	0.0114247
DHX32	-0.506468	0.25651	0.0430839	-0.475783	0.22637	0.148784
RAPGEF1	-0.441501	0.194923	0.0327396	-0.643463	0.414045	0.272137
EBF3	0.874228	0.764275	0.128369	-0.0370663	0.00137391	0.000903022
TUBGCP2	-0.695676	0.483964	0.0812875	-0.396293	0.157049	0.103222
ARL5A	0.821536	0.674921	0.113361	-0.290473	0.0843743	0.0554561
RIF1	0.967052	0.935189	0.157076	-0.0350451	0.00122816	0.000807223
RND3	0.339192	0.115051	0.0193242	0.0161713	0.000261512	0.000171882
EPC2	0.88196	0.777854	0.13065	-0.130894	0.0171332	0.011261
CCNT2	0.915592	0.838308	0.140804	-0.0430562	0.00185384	0.00121846
RALGDS	-0.378366	0.143161	0.0240456	-0.122564	0.0150218	0.00987329
MAP3K2	0.914318	0.835978	0.140412	0.117523	0.0138117	0.00907792
EPB41L5	0.907031	0.822706	0.138183	0.0112142	0.000125759	8.26569e-05
PTPN4	0.796981	0.635178	0.106686	-0.432403	0.186972	0.12289
MYOM2	-0.464692	0.215939	0.0362695	-0.660864	0.436741	0.287054
WDR17	0.883448	0.780481	0.131091	0.0600707	0.00360849	0.00237173
ASB5	0.259241	0.0672059	0.011288	0.160717	0.0258301	0.0169772
CDKN2AIP	0.651165	0.424016	0.0712185	0.0433607	0.00188015	0.00123576
NSD3	0.886409	0.785721	0.131971	-0.136446	0.0186176	0.0122367
BAG4	0.808845	0.654229	0.109886	-0.229149	0.0525093	0.0345124
PPP1R3B	0.347955	0.121073	0.0203356	0.121358	0.0147277	0.00967995
LIMS2	-0.495654	0.245672	0.0412636	0.171287	0.0293394	0.0192837
BAZ2B	0.91595	0.838964	0.140914	-0.0604847	0.0036584	0.00240453
MARCH7	0.966264	0.933666	0.15682	0.0445878	0.00198807	0.00130669
RXRA	-0.696882	0.485644	0.0815697	-0.481301	0.23165	0.152255
SLC4A10	0.779523	0.607656	0.102063	0.0911591	0.00830999	0.00546185
COL5A1	-0.429785	0.184715	0.031025	-0.173048	0.0299458	0.0196822
XIRP2	0.595274	0.354351	0.0595174	-0.229565	0.0526999	0.0346377
BBS5	0.92776	0.860738	0.144571	0.128006	0.0163855	0.0107696
PPIG	0.911715	0.831225	0.139614	-0.0795326	0.00632544	0.00415748
GORASP2	-0.339384	0.115181	0.0193461	0.049011	0.00240208	0.0015788
SP3	0.945464	0.893902	0.150141	-0.036334	0.00132016	0.000867692
PDE1A	0.814398	0.663244	0.1114	-0.0338977	0.00114905	0.000755231
DUSP19	0.721996	0.521278	0.0875548	0.465575	0.21676	0.142468
ZC3H15	0.972815	0.946369	0.158954	-0.0594941	0.00353955	0.00232642
ITGAV	0.888313	0.7891	0.132539	-0.0319302	0.00101954	0.000670104
CALCRL	0.788876	0.622326	0.104527	0.243076	0.0590858	0.0388349
TFPI	0.819853	0.672159	0.112897	-0.161263	0.0260058	0.0170927
WDR75	0.853031	0.727662	0.122219	0.211704	0.0448184	0.0294575
OSGEPL1	0.947702	0.898138	0.150853	0.0452914	0.00205131	0.00134825
NEMP2	0.728621	0.530888	0.0891689	-0.146082	0.02134	0.014026
CAVIN2	0.857767	0.735764	0.12358	-0.0105095	0.000110449	7.25938e-05
SLC39A10	0.777118	0.603913	0.101434	-0.0731943	0.00535741	0.00352123
SF3B1	0.947131	0.897057	0.150671	0.0303852	0.000923263	0.000606827
CLK1	0.895483	0.80189	0.134687	0.226942	0.0515028	0.0338509
FAM126B	0.942357	0.888036	0.149156	-0.0372436	0.00138708	0.00091168
NDUFB3	0.775701	0.601712	0.101065	0.37983	0.144271	0.094824
NBEAL1	0.931667	0.868003	0.145791	0.0445315	0.00198306	0.00130339
INO80D	0.833573	0.694844	0.116707	-0.428848	0.18391	0.120877
ERBB4	0.743668	0.553042	0.09289	0.0894087	0.00799391	0.00525411
IKZF2	0.794024	0.630473	0.105895	-0.07653	0.00585685	0.00384949
CTDSP1	-0.810254	0.656511	0.110269	-0.0409416	0.00167621	0.00110171
RETREG2	-0.709759	0.503758	0.0846121	-0.0950875	0.00904163	0.00594273
TUBA4A	-0.727094	0.528666	0.0887957	0.142648	0.0203486	0.0133744
SPEG	-0.628322	0.394788	0.0663094	-0.570905	0.325932	0.214223
ACSL3	0.793406	0.629494	0.105731	0.153973	0.0237078	0.0155823
CAB39	0.921962	0.850014	0.14277	-0.203647	0.0414723	0.0272582
CD151	-0.842357	0.709565	0.11918	0.0552267	0.00304999	0.00200465
COPS9	0.542839	0.294675	0.0494941	0.514244	0.264447	0.173811
BCLAF1	0.924103	0.853967	0.143434	-0.0836937	0.00700463	0.00460389
RNPEPL1	-0.83145	0.69131	0.116114	-0.284784	0.0811022	0.0533055
HDLBP	-0.751978	0.565472	0.0949776	-0.274861	0.0755487	0.0496554
CTSD	-0.678601	0.460499	0.0773462	0.0228374	0.000521547	0.000342793
SUB1	0.922563	0.851122	0.142956	0.033701	0.00113576	0.000746493
LMBRD2	0.873268	0.762596	0.128087	-0.00128704	1.65648e-06	1.08874e-06
NIPBL	0.844224	0.712714	0.119709	-0.321909	0.103625	0.0681092
LOC102167255	0.831152	0.690814	0.11603	-0.238506	0.0568851	0.0373885
RICTOR	0.867685	0.752877	0.126455	-0.0992354	0.00984767	0.00647251
OXCT1	0.857933	0.736049	0.123628	-0.205509	0.0422338	0.0277587
C16H5orf51	0.912588	0.832817	0.139881	-0.230682	0.0532141	0.0349757
ZNF131	0.935192	0.874584	0.146897	-0.146096	0.0213439	0.0140286
IGF2	-0.601064	0.361277	0.0606808	-0.338738	0.114744	0.0754167
MOCS2	0.896839	0.80432	0.135095	0.124315	0.0154542	0.0101575
IL6ST	0.862879	0.744561	0.125058	-0.0158657	0.00025172	0.000165446
PDE7B	0.666433	0.444133	0.0745974	-0.0693036	0.004803	0.00315683
SREK1IP1	0.931568	0.867819	0.14576	-0.067324	0.00453252	0.00297906
ADAMTS6	0.796097	0.63377	0.106449	-0.0263885	0.000696351	0.000457686
TRIM23	0.845132	0.714248	0.119966	-0.207552	0.0430777	0.0283134
ERBIN	0.917538	0.841876	0.141403	0.0209702	0.000439748	0.00028903
SREK1	0.946644	0.896135	0.150517	0.0364173	0.00132622	0.000871677
SLC30A5	0.863211	0.745133	0.125154	-0.0382538	0.00146335	0.000961809
BDP1	0.871978	0.760346	0.127709	-0.221744	0.0491703	0.0323179
LOC102164640	0.839601	0.70493	0.118401	-0.00924309	8.54348e-05	5.61532e-05
CPEB4	0.592901	0.351532	0.0590439	-0.0903232	0.00815828	0.00536214
DUSP1	0.539288	0.290831	0.0488485	-0.196102	0.0384559	0.0252757
PANK3	0.904059	0.817323	0.137279	-0.20137	0.0405499	0.026652
PWWP2A	0.91385	0.835122	0.140269	-0.160114	0.0256365	0.01685
ANXA6	-0.80901	0.654497	0.10993	0.253714	0.0643708	0.0423086
TNIP1	-0.715886	0.512493	0.0860792	-0.0959957	0.00921518	0.0060568
ZDHHC2	0.784509	0.615454	0.103373	-0.0107916	0.000116458	7.65434e-05
SLC7A2	0.840769	0.706893	0.118731	-0.17408	0.0303039	0.0199177
C17H8orf4	0.744686	0.554558	0.0931445	0.156382	0.0244552	0.0160735
HOOK3	0.914933	0.837102	0.140601	-0.106594	0.0113624	0.00746808
ESF1	0.829928	0.688781	0.115689	-0.149804	0.0224413	0.0147498
KMT5B	0.941238	0.885929	0.148802	-0.186278	0.0346994	0.0228067
RALGAPA2	-0.120971	0.014634	0.00245796	-0.599517	0.35942	0.236234
THBD	-0.0592923	0.00351557	0.000590482	0.323196	0.104456	0.0686549
NAPB	0.868732	0.754696	0.12676	0.00991516	9.83104e-05	6.46158e-05
CENPB	-0.821796	0.675349	0.113433	-0.120249	0.0144598	0.00950387
MYLK2	-0.524309	0.2749	0.0461726	-0.47675	0.227291	0.14939
EFCAB8	0.758273	0.574979	0.0965744	-0.272135	0.0740575	0.0486753
SNTA1	-0.698406	0.487771	0.0819269	0.401287	0.161031	0.10584
AHCY	-0.603121	0.363755	0.0610969	0.388311	0.150785	0.0991055
MYH7B	0.774084	0.599206	0.100644	0.0466758	0.00217863	0.00143193
CEP250	0.793612	0.62982	0.105786	-0.215179	0.0463018	0.0304325
ERGIC3	-0.577225	0.333189	0.055963	0.38417	0.147586	0.097003
NNAT	-0.449077	0.20167	0.0338728	0.071362	0.00509254	0.00334714
LOC100627949	0.614076	0.377089	0.0633365	-0.00604662	3.65616e-05	2.40306e-05
CARNS1	-0.55007	0.302577	0.0508214	-0.316295	0.100043	0.0657543
SRSF6	0.827732	0.685141	0.115078	0.194773	0.0379364	0.0249342
JPH2	-0.546226	0.298363	0.0501135	-0.443752	0.196916	0.129426
PLTP	-0.227042	0.0515481	0.00865811	0.501646	0.251649	0.165399
LOC100627868	0.766885	0.588113	0.0987805	0.406462	0.165212	0.108588
RIPOR3	0.881039	0.776229	0.130377	-0.178674	0.0319245	0.0209828
DPM1	0.959534	0.920705	0.154643	0.116745	0.0136294	0.00895812
PFDN4	0.835525	0.698102	0.117255	0.284329	0.0808432	0.0531353
RBM38	-0.757078	0.573167	0.0962701	-0.242189	0.0586555	0.0385521
SYCP2	0.876653	0.768521	0.129082	0.0665494	0.00442882	0.0029109
FAM217B	0.8359	0.698729	0.11736	-0.34755	0.120791	0.0793914
ACTN3	-0.852731	0.72715	0.122133	-0.361908	0.130977	0.0860866
SGK1	0.194725	0.0379178	0.00636874	0.0361788	0.00130891	0.000860296
EEF1A2	-0.882472	0.778756	0.130801	-0.11896	0.0141516	0.00930132
WDR60	0.880398	0.7751	0.130187	-0.145362	0.0211302	0.0138881
LOC110257607	0.448485	0.201138	0.0337836	0.210621	0.0443613	0.029157
ABCF2	-0.626723	0.392781	0.0659722	-0.409368	0.167582	0.110146
AGAP3	-0.668035	0.446271	0.0749564	-0.280789	0.0788422	0.0518201
ZYX	-0.322747	0.104166	0.0174959	0.33741	0.113845	0.0748263
RAB1B	-0.675526	0.456336	0.0766469	0.188372	0.0354841	0.0233224
KDM7A	0.848329	0.719662	0.120876	-0.328435	0.107869	0.0708985
UBN2	0.873242	0.762552	0.12808	-0.239833	0.05752	0.0378058
AKR1B1	-0.668291	0.446613	0.0750139	0.469549	0.220477	0.144911
FOSL1	-0.130486	0.0170267	0.00285983	0.498172	0.248175	0.163116
STRIP2	0.849133	0.721026	0.121105	-0.0843094	0.00710808	0.00467188
TNPO3	-0.350282	0.122698	0.0206085	0.176058	0.0309963	0.0203728
SND1	-0.661295	0.437311	0.0734515	0.0446289	0.00199174	0.0013091
CFL1	-0.246325	0.0606761	0.0101913	0.538914	0.290429	0.190888
LMOD2	0.101057	0.0102125	0.00171531	0.586356	0.343813	0.225976
NDUFA5	0.894769	0.800612	0.134472	0.239568	0.0573927	0.0377221
CTTNBP2	0.638013	0.407061	0.0683706	0.124916	0.0156041	0.010256
CAV2	0.841471	0.708074	0.118929	-0.0845511	0.00714889	0.0046987
PPP1R3A	0.902575	0.814641	0.136829	-0.240507	0.0578436	0.0380184
LOC100519283	0.855108	0.73121	0.122815	0.322495	0.104003	0.0683572
THAP5	0.938184	0.880189	0.147838	-0.0363437	0.00132086	0.000868154
LSM5	0.790681	0.625176	0.105006	0.250939	0.0629704	0.0413881
GARS	-0.327012	0.106937	0.0179613	0.147066	0.0216285	0.0142156
HOXA6	0.902206	0.813975	0.136717	-0.133638	0.0178592	0.0117382
HOXA5	0.902666	0.814806	0.136856	-0.0555086	0.0030812	0.00202516
LOC100513133	0.74047	0.548296	0.0920928	-0.0997834	0.00995673	0.00654419
PGAM2	-0.758971	0.576037	0.0967521	0.0553774	0.00306666	0.0020156
UBE2D4	-0.454054	0.206165	0.0346278	-0.00198022	3.92127e-06	2.57731e-06
ADCY1	-0.122382	0.0149774	0.00251562	-0.56692	0.321398	0.211243
ZMIZ2	-0.803292	0.645279	0.108382	-0.196995	0.0388071	0.0255065
TMED4	-0.559077	0.312567	0.0524994	0.398239	0.158594	0.104238
CAPN1	-0.76785	0.589594	0.0990292	-0.206245	0.0425372	0.0279581
REPIN1	-0.700822	0.491152	0.0824947	-0.353153	0.124717	0.0819718
VPS51	-0.793541	0.629708	0.105767	-0.0810037	0.0065616	0.0043127
TMSB4X	0.48067	0.231043	0.0388065	0.65098	0.423774	0.278531
PDHA1	0.805454	0.648756	0.108966	-0.0769134	0.00591567	0.00388815
EIF1AX	0.847744	0.718669	0.120709	-0.0311209	0.000968512	0.000636567
RPS6KA3	0.896872	0.80438	0.135105	-0.193388	0.0373988	0.0245809
SAT1	0.704403	0.496184	0.08334	0.421536	0.177693	0.116791
ZFX	0.695928	0.484316	0.0813465	-0.247515	0.0612639	0.0402665
EHD1	-0.886695	0.786228	0.132056	-0.0794954	0.00631953	0.00415359
PYGM	-0.834911	0.697076	0.117082	-0.403032	0.162435	0.106762
ZNF674	0.902065	0.813721	0.136674	0.0556332	0.00309505	0.00203426
UBA1	-0.703387	0.494754	0.0830998	-0.304133	0.0924969	0.0607948
ARAF	-0.954967	0.911962	0.153175	-0.0623983	0.00389355	0.00255909
TIMP1	-0.173931	0.0302521	0.0050812	0.489514	0.239624	0.157496
PRAF2	-0.807481	0.652026	0.109515	0.0964664	0.00930577	0.00611634
HUWE1	-0.276448	0.0764234	0.0128362	-0.592698	0.351291	0.23089
ASB12	-0.273692	0.0749073	0.0125816	0.180114	0.032441	0.0213223
MSN	-0.026782	0.000717276	0.000120475	0.419525	0.176001	0.115679
TAF1	0.939091	0.881892	0.148124	-0.0934722	0.00873705	0.00574254
OGT	0.929395	0.863775	0.145081	-0.0477714	0.00228211	0.00149995
LOC102165633	0.91371	0.834867	0.140226	-0.0157099	0.0002468	0.000162212
ATRX	0.874814	0.765299	0.128541	-0.216823	0.0470122	0.0308994
RBM41	0.773822	0.598801	0.100576	-0.262884	0.0691079	0.0454221
PRPS1	-0.800471	0.640754	0.107622	0.283208	0.0802066	0.0527168
ALG13	0.917835	0.842421	0.141495	-0.00209517	4.38973e-06	2.88521e-06
LOC100627892	0.847342	0.717989	0.120595	0.0775198	0.00600931	0.0039497
ATP1B4	0.806409	0.650296	0.109225	-0.080336	0.00645387	0.00424189
THOC2	0.905444	0.819829	0.1377	-0.196916	0.0387761	0.0254861
XIAP	0.920249	0.846859	0.14224	-0.144824	0.0209741	0.0137855
STAG2	0.943572	0.890329	0.149541	-0.145019	0.0210304	0.0138225
NXF1	0.889945	0.792003	0.133026	-0.019676	0.000387145	0.000254456
ZNF280C	0.897388	0.805306	0.135261	-0.0577307	0.00333283	0.00219055
MAP7D3	0.838401	0.702917	0.118063	0.00998505	9.97013e-05	6.553e-05
FMR1	0.909116	0.826491	0.138819	-0.0392386	0.00153967	0.00101197
BGN	-0.447672	0.20041	0.0336613	0.479796	0.230205	0.151305
EMD	-0.67395	0.454208	0.0762896	0.164118	0.0269348	0.0177032
FLNA	-0.618671	0.382754	0.0642881	-0.0107925	0.000116478	7.6557e-05
MPP1	-0.850027	0.722545	0.12136	-0.0992398	0.00984855	0.00647309
LOC100624590	0.256585	0.0658356	0.0110579	0.0145372	0.00021133	0.000138899
LOC100625207	0.132876	0.0176561	0.00296555	-0.00387852	1.50429e-05	9.88716e-06
LOC100624149	0.138037	0.0190541	0.00320036	0.133457	0.0178107	0.0117063
LOC100519166	0.808712	0.654016	0.10985	0.0614464	0.00377566	0.00248161
TUBB4B	-0.699894	0.489852	0.0822764	-0.0211351	0.000446693	0.000293595
TNRC6A	0.749007	0.561011	0.0942284	-0.325166	0.105733	0.0694942
LARGE1	-0.592006	0.350471	0.0588657	-0.411651	0.169457	0.111378
HMOX1	-0.0952027	0.00906356	0.00152233	0.327656	0.107358	0.0705626
PACS2	-0.760113	0.577772	0.0970436	-0.401974	0.161583	0.106203
LOC102165485	-0.406615	0.165336	0.0277702	-0.232276	0.0539519	0.0354606
LOC110258346	0.0471115	0.00221949	0.00037279	0.227587	0.0517959	0.0340436
PATL1	0.284155	0.0807441	0.0135619	-0.557089	0.310348	0.20398
MED23	0.792465	0.628	0.10548	-0.090584	0.00820546	0.00539315
SERPING1	-0.25657	0.0658283	0.0110566	0.236273	0.0558249	0.0366916
DIP2A	0.89195	0.795575	0.133626	-0.0759785	0.00577274	0.00379421
COL6A2	-0.70576	0.498097	0.0836612	0.0545025	0.00297053	0.00195242
FNBP4	0.875912	0.767221	0.128864	-0.0544639	0.00296632	0.00194965
DGKZ	0.787345	0.619913	0.104122	-0.131541	0.0173031	0.0113727
C2H11orf96	0.0868594	0.00754456	0.0012672	0.227711	0.0518525	0.0340807
CD44	-0.159605	0.0254738	0.00427863	0.515544	0.265786	0.174691
ARL14EP	0.8995	0.8091	0.135898	0.0229486	0.000526638	0.00034614
LIN7C	0.916091	0.839223	0.140957	-0.0449115	0.00201704	0.00132573
KIAA0408	0.679009	0.461053	0.0774393	-0.109471	0.0119839	0.00787657
SVIP	0.924892	0.855426	0.143679	-0.013958	0.000194826	0.000128052
LDHA	-0.33121	0.1097	0.0184254	0.0921421	0.00849017	0.00558028
KCNJ11	-0.659385	0.434789	0.073028	-0.480271	0.23066	0.151604
TEAD1	0.719838	0.518167	0.0870323	-0.338797	0.114784	0.075443
USP47	0.891787	0.795285	0.133577	-0.297442	0.0884716	0.0581491
TRMT11	0.844688	0.713499	0.119841	0.237746	0.0565232	0.0371506
ZBED5	0.86745	0.752469	0.126386	0.115808	0.0134116	0.00881495
TRDN	0.780496	0.609173	0.102318	-0.278648	0.0776446	0.051033
GATAD2A	-0.591039	0.349327	0.0586736	-0.248082	0.0615446	0.040451
HOMER3	-0.707354	0.500349	0.0840396	-0.136072	0.0185156	0.0121696
UBA52	-0.458469	0.210194	0.0353046	0.539705	0.291281	0.191449
JUND	0.111933	0.0125291	0.00210441	0.215273	0.0463425	0.0304592
RPL18A	-0.670877	0.450076	0.0755956	0.434035	0.188387	0.12382
TMEM38A	-0.701783	0.492499	0.082721	0.372555	0.138798	0.0912265
CEP85L	0.800946	0.641514	0.10775	-0.390544	0.152525	0.100249
PLN	0.713667	0.50932	0.0855463	0.284733	0.0810727	0.0532861
TECR	-0.868028	0.753473	0.126555	-0.0205639	0.000422872	0.000277938
DNAJB1	0.708987	0.502662	0.0844281	0.0417569	0.00174364	0.00114603
PKN1	-0.796147	0.63385	0.106463	-0.106731	0.0113916	0.00748727
ADGRE5	-0.146096	0.0213439	0.00358497	0.391215	0.153049	0.100593
PRKACA	-0.734952	0.540155	0.0907254	0.000903584	8.16465e-07	5.36632e-07
SAMD1	-0.595536	0.354663	0.0595699	-0.258726	0.066939	0.0439965
NACC1	-0.728485	0.530691	0.0891358	-0.196022	0.0384245	0.025255
NFIX	-0.606262	0.367554	0.061735	-0.539688	0.291263	0.191436
RAD23A	-0.707131	0.500034	0.0839867	0.121837	0.0148443	0.00975661
ASNA1	-0.631215	0.398432	0.0669214	0.365312	0.133453	0.0877137
MAN2B1	-0.454305	0.206393	0.0346662	0.383064	0.146738	0.0964454
LOC100517751	0.832171	0.692509	0.116315	-0.0999507	0.00999014	0.00656615
ICAM1	-0.0813748	0.00662185	0.00111222	0.425847	0.181346	0.119192
CDC37	-0.743455	0.552725	0.0928367	-0.0315568	0.00099583	0.000654522
DNM2	-0.866225	0.750345	0.126029	-0.197699	0.0390848	0.025689
CARM1	-0.837477	0.701369	0.117803	-0.08876	0.00787833	0.00517814
TIMM29	-0.584179	0.341265	0.0573195	-0.213504	0.0455838	0.0299605
CNN1	-0.212426	0.045125	0.00757928	0.529697	0.280579	0.184414
ZNF558	0.721436	0.520471	0.0874192	0.132109	0.0174529	0.0114711
RAB11B	-0.912306	0.832302	0.139795	-0.0754847	0.00569794	0.00374504
EVI5L	-0.833008	0.693903	0.116549	-0.268546	0.0721167	0.0473997
ZNF358	-0.884818	0.782902	0.131498	-0.175043	0.0306402	0.0201387
SLC25A23	-0.751955	0.565436	0.0949717	-0.0947547	0.00897845	0.00590121
PRR22	0.812889	0.660788	0.110987	-0.0899431	0.00808976	0.0053171
SAFB2	0.736456	0.542368	0.0910971	-0.283916	0.0806081	0.0529808
FEM1A	-0.798654	0.637848	0.107134	-0.424667	0.180342	0.118532
MAP2K2	-0.89643	0.803587	0.134972	0.0417535	0.00174335	0.00114584
EEF2	-0.709721	0.503704	0.0846031	0.0685389	0.00469758	0.00308755
NFIC	-0.426142	0.181597	0.0305014	-0.658215	0.433247	0.284757
DOT1L	-0.347061	0.120452	0.0202313	-0.377323	0.142373	0.0935765
CIRBP	0.844607	0.71336	0.119817	0.0882709	0.00779175	0.00512123
MIDN	-0.101202	0.0102418	0.00172023	0.381851	0.14581	0.0958357
TBX18	0.755222	0.570361	0.0957989	-0.0164136	0.000269406	0.00017707
HCN2	-0.812199	0.659666	0.110799	-0.379906	0.144328	0.0948616
GFPT2	-0.101333	0.0102683	0.00172469	0.446362	0.199239	0.130953
HNRNPH1	0.939927	0.883463	0.148388	0.0495467	0.00245487	0.0016135
ZNF354A	0.894618	0.800341	0.134427	0.0632786	0.00400418	0.0026318
CLK4	0.951944	0.906198	0.152207	0.0696391	0.0048496	0.00318747
FAM193B	0.909355	0.826927	0.138892	-0.101128	0.0102268	0.00672173
ZNF292	0.884616	0.782545	0.131438	-0.0923006	0.0085194	0.00559949
PAPD4	0.909325	0.826873	0.138883	0.188295	0.0354551	0.0233033
THBS4	-0.213353	0.0455195	0.00764553	0.303199	0.0919296	0.0604219
ZFYVE16	0.937651	0.879189	0.14767	0.00149291	2.22878e-06	1.4649e-06
COX7C	0.560509	0.31417	0.0527686	0.50261	0.252617	0.166036
TMEM161B	0.889307	0.790867	0.132835	0.013751	0.000189091	0.000124283
CETN3	0.823327	0.677868	0.113856	0.242739	0.0589222	0.0387274
ARRDC3	0.569863	0.324744	0.0545446	-0.159174	0.0253365	0.0166527
GIN1	0.854198	0.729655	0.122554	0.0664951	0.0044216	0.00290616
SLC25A46	0.857742	0.735721	0.123573	-0.225977	0.0510658	0.0335637
LVRN	0.831973	0.69218	0.11626	-0.210536	0.0443254	0.0291334
COMMD10	0.857083	0.734591	0.123383	0.0525102	0.00275732	0.00181228
DMXL1	0.928852	0.862766	0.144912	-0.161467	0.0260715	0.0171359
LYRM2	0.840765	0.706886	0.11873	0.284898	0.081167	0.0533481
SNX2	0.889778	0.791704	0.132976	0.246571	0.0607972	0.0399598
LOC106509550	0.524417	0.275014	0.0461918	0.407463	0.166026	0.109123
LOC100516424	0.839536	0.70482	0.118383	-0.0772239	0.00596354	0.00391961
SLC12A2	0.766794	0.587974	0.0987572	-0.361625	0.130773	0.0859522
RAD50	0.916368	0.839731	0.141043	-0.242569	0.0588398	0.0386732
KIF3A	0.932703	0.869935	0.146116	-0.0599171	0.00359006	0.00235962
C2H5orf24	0.956338	0.914582	0.153615	-0.119653	0.0143168	0.00940992
TGFBI	-0.180191	0.0324688	0.00545352	0.425254	0.180841	0.11886
FAM13B	0.833773	0.695177	0.116763	0.028514	0.000813047	0.000534386
CTNNA1	-0.155394	0.0241474	0.00405584	0.446003	0.198918	0.130742
PROB1	-0.761704	0.580193	0.0974503	-0.23502	0.0552345	0.0363036
CXXC5	-0.358398	0.128449	0.0215746	-0.331385	0.109816	0.072178
APBB3	0.830782	0.690198	0.115927	-0.0399958	0.00159967	0.0010514
ARAP3	0.675821	0.456734	0.0767139	-0.0361301	0.00130539	0.000857982
SH3RF2	-0.31737	0.100724	0.0169177	-0.14435	0.0208368	0.0136953
DPYSL3	-0.173037	0.0299419	0.0050291	0.281557	0.0792744	0.0521041
COQ3	0.622057	0.386955	0.0649937	0.455076	0.207094	0.136115
PNISR	0.918323	0.843318	0.141645	-0.00325708	1.06085e-05	6.9726e-06
USP45	0.889263	0.790789	0.132822	-0.124513	0.0155034	0.0101898
CD74	-0.5099	0.259998	0.0436697	0.510285	0.260391	0.171145
NDST1	-0.619421	0.383682	0.0644439	-0.444222	0.197333	0.1297
SYNPO	-0.6975	0.486506	0.0817145	-0.309862	0.0960146	0.0631069
DCTN4	-0.762208	0.580961	0.0975793	-0.369405	0.13646	0.0896901
SIM1	0.675595	0.456429	0.0766626	-0.201534	0.0406158	0.0266952
BVES	-0.427934	0.183127	0.0307584	-0.446775	0.199607	0.131195
TAF6	-0.869569	0.75615	0.127004	0.111187	0.0123624	0.00812538
POPDC3	-0.236045	0.0557174	0.0093584	0.195809	0.0383411	0.0252002
PREP	-0.506302	0.256342	0.0430557	-0.146247	0.0213882	0.0140577
GNB2	-0.616795	0.380436	0.0638987	0.492518	0.242574	0.159435
GIGYF1	0.791867	0.627054	0.105321	-0.328128	0.107668	0.0707661
SERPINE1	0.0911417	0.00830681	0.00139523	0.212538	0.0451726	0.0296903
HSPB1	-0.269071	0.0723991	0.0121603	0.0561538	0.00315325	0.00207252
LIMK1	-0.727129	0.528717	0.0888043	-0.383741	0.147257	0.0967867
CASTOR2	-0.719576	0.51779	0.0869689	-0.262478	0.0688944	0.0452818
BCKDK	-0.788459	0.621668	0.104417	-0.0832744	0.00693463	0.00455788
MAZ	-0.79543	0.632709	0.106271	-0.334387	0.111814	0.0734915
MVP	-0.481193	0.231546	0.0388909	0.240221	0.057706	0.037928
MAPK3	-0.723653	0.523673	0.0879571	0.184485	0.0340349	0.0223699
LOC110260088	-0.832487	0.693034	0.116403	-0.186526	0.034792	0.0228675
AFG1L	0.825892	0.682098	0.114566	0.138563	0.0191996	0.0126192
ATP2A1	-0.820505	0.673229	0.113077	-0.365871	0.133862	0.0879824
QKI	0.93251	0.869575	0.146055	-0.152782	0.0233424	0.0153421
THUMPD1	0.901546	0.812785	0.136517	0.0186933	0.000349438	0.000229673
SESN1	0.71372	0.509397	0.0855592	-0.151485	0.0229478	0.0150828
GPRC5B	-0.676617	0.457811	0.0768947	-0.0316214	0.00099991	0.000657204
SMG1	0.800434	0.640694	0.107612	-0.260651	0.0679389	0.0446537
LOC100626015	-0.88892	0.790179	0.13272	-0.209319	0.0438146	0.0287977
LOC106506356	0.744736	0.554632	0.093157	0.0555081	0.00308115	0.00202513
EMP2	-0.197286	0.0389218	0.00653737	-0.0839598	0.00704925	0.00463322
UBALD1	-0.820645	0.673458	0.113115	-0.00925866	8.57228e-05	5.63424e-05
CDIP1	-0.777949	0.605204	0.101651	-0.0888354	0.00789173	0.00518695
SRL	-0.606999	0.368448	0.0618852	-0.483654	0.233921	0.153748
NAA60	-0.734444	0.539408	0.0905999	-0.205232	0.0421203	0.0276841
CDC40	0.913238	0.834004	0.140081	-0.0409151	0.00167405	0.00110029
ATP6V0C	-0.765784	0.586425	0.098497	0.297593	0.0885615	0.0582082
NARFL	0.812486	0.660133	0.110877	0.161295	0.026016	0.0170994
MFSD4B	0.577362	0.333347	0.0559896	-0.589991	0.34809	0.228787
DECR2	0.80711	0.651427	0.109415	0.102777	0.0105632	0.00694277
REV3L	0.60468	0.365638	0.0614132	-0.32986	0.108807	0.0715151
LUC7L	0.897276	0.805105	0.135227	-0.106869	0.0114209	0.00750652
LOC106508920	0.739866	0.547401	0.0919425	0.00363112	1.3185e-05	8.66603e-06
WNK2	-0.556561	0.30976	0.0520278	-0.44487	0.197909	0.130079
ZC3H6	0.860591	0.740617	0.124395	-0.297215	0.0883369	0.0580606
LOC106509733	0.730502	0.533633	0.08963	0.111582	0.0124506	0.00818331
SNRNP200	-0.602917	0.363509	0.0610557	-0.543832	0.295753	0.194388
LIMS1	0.715893	0.512503	0.0860809	-0.0536073	0.00287374	0.0018888
TMEM182	0.865134	0.748456	0.125712	-0.0933238	0.00870933	0.00572432
RNF149	0.874468	0.764694	0.128439	0.119154	0.0141977	0.00933162
ANKRD23	0.88914	0.790569	0.132785	-0.0345717	0.0011952	0.000785561
SMYD1	-0.468325	0.219328	0.0368387	-0.506749	0.256794	0.168781
POLR1A	-0.673835	0.454053	0.0762636	-0.293702	0.0862608	0.056696
TTC31	0.802386	0.643824	0.108138	-0.0858562	0.00737128	0.00484487
DCTN1	-0.805335	0.648564	0.108934	-0.3467	0.120201	0.0790037
DUSP11	0.938061	0.879959	0.1478	0.121578	0.0147812	0.00971517
DYSF	-0.677675	0.459243	0.0771353	-0.452894	0.205113	0.134813
TIA1	0.951169	0.904723	0.151959	0.00268466	7.20741e-06	4.73716e-06
ASPRV1	0.834783	0.696863	0.117046	0.075525	0.00570403	0.00374905
ETAA1	0.865033	0.748282	0.125683	-0.0141422	0.000200002	0.000131454
LGALSL	0.775919	0.60205	0.101121	0.0674884	0.00455468	0.00299363
PUS10	0.904488	0.818099	0.137409	0.0386186	0.0014914	0.00098024
CCDC88A	0.878271	0.77136	0.129559	-0.112586	0.0126757	0.00833126
ACYP2	0.860377	0.740249	0.124334	0.308016	0.0948736	0.0623569
FBXO11	0.878357	0.771512	0.129585	-0.252247	0.0636285	0.0418207
RHOQ	0.842352	0.709556	0.119178	-0.242541	0.0588261	0.0386642
ATL2	0.837494	0.701396	0.117808	0.0643378	0.00413935	0.00272064
YIPF4	0.917694	0.842162	0.141451	0.10093	0.0101868	0.00669541
PHIP	0.849988	0.72248	0.121349	-0.0711259	0.0050589	0.00332503
FOSL2	0.33117	0.109674	0.018421	0.117866	0.0138923	0.0091309
BABAM2	-0.65748	0.43228	0.0726066	0.360122	0.129688	0.0852393
MRPL33	0.635058	0.403298	0.0677387	0.508368	0.258438	0.169862
NRBP1	-0.557243	0.31052	0.0521554	0.175279	0.0307226	0.0201929
PPM1G	-0.593176	0.351858	0.0590987	0.318824	0.101649	0.0668101
ITSN2	0.927624	0.860486	0.144529	-0.130782	0.017104	0.0112418
TMEM30A	0.878809	0.772305	0.129718	-0.161804	0.0261806	0.0172075
SMC6	0.856144	0.732982	0.123113	-0.16649	0.0277189	0.0182186
NBAS	-0.697187	0.486069	0.0816411	-0.450218	0.202696	0.133225
ROCK2	0.79168	0.626757	0.105271	-0.142037	0.0201744	0.0132599
HSF1	-0.866352	0.750566	0.126066	0.000762555	5.8149e-07	3.82192e-07
WDR97	0.787726	0.620512	0.104222	-0.12331	0.0152054	0.00999396
PLEC	-0.506286	0.256325	0.0430528	-0.541186	0.292883	0.192501
TIGD5	-0.76683	0.588029	0.0987664	-0.469846	0.220755	0.145094
TRAPPC9	-0.814469	0.66336	0.111419	-0.148854	0.0221574	0.0145633
MYC	0.0686917	0.00471854	0.000792535	0.0743095	0.0055219	0.00362934
TRIB1	0.0495548	0.00245567	0.000412459	0.0464249	0.00215527	0.00141658
ZNF572	0.823605	0.678324	0.113933	0.0297306	0.000883906	0.000580959
TMEM65	0.917308	0.841454	0.141332	-0.06452	0.00416283	0.00273607
FBXO32	-0.037369	0.00139644	0.000234549	-0.321614	0.103436	0.0679845
UTP23	0.884842	0.782946	0.131505	0.210098	0.0441412	0.0290124
EMC2	0.90014	0.810253	0.136092	0.296271	0.0877765	0.0576922
KLF10	0.0752189	0.00565789	0.000950309	0.157993	0.0249616	0.0164064
PABPC1	0.133832	0.0179111	0.00300837	0.276782	0.0766082	0.0503518
COX6C	0.697509	0.486519	0.0817166	0.40751	0.166064	0.109148
PTDSS1	-0.677036	0.458377	0.0769899	0.299725	0.089835	0.0590453
UQCRB	0.687964	0.473295	0.0794955	0.418552	0.175186	0.115143
DPY19L4	0.912303	0.832297	0.139794	0.0384342	0.00147719	0.000970904
RBM12B	0.869049	0.755246	0.126853	-0.232705	0.0541516	0.0355918
OTUD6B	0.934088	0.872521	0.14655	-0.0760251	0.00577981	0.00379886
LRRCC1	0.775895	0.602012	0.101115	0.204042	0.0416331	0.0273639
CTIF	-0.602065	0.362483	0.0608832	-0.282435	0.0797697	0.0524297
DYM	-0.3988	0.159041	0.0267129	0.198725	0.0394916	0.0259564
SLCO5A1	0.908312	0.82503	0.138574	-0.0391229	0.0015306	0.00100601
PCMTD1	0.819703	0.671912	0.112856	-0.26522	0.0703416	0.0462329
UBE2V2	0.800396	0.640634	0.107602	0.331239	0.109719	0.0721144
PRRX1	0.869303	0.755688	0.126927	0.0864466	0.00747302	0.00491174
GORAB	0.795919	0.633488	0.106402	-0.081018	0.00656391	0.00431422
SELP	-0.140109	0.0196306	0.00329719	0.490078	0.240177	0.157859
ATP1B1	0.696988	0.485792	0.0815944	0.0527095	0.0027783	0.00182607
LOC106510102	0.671829	0.451354	0.0758102	0.0704552	0.00496393	0.00326261
TIPRL	0.944856	0.892752	0.149948	0.0985599	0.00971406	0.0063847
TADA1	0.831038	0.690624	0.115998	0.109091	0.0119007	0.00782192
RXRG	-0.540752	0.292413	0.0491142	0.0199556	0.000398226	0.000261739
UAP1	0.36284	0.131653	0.0221127	0.373989	0.139868	0.0919299
HSPA6	0.0734587	0.00539618	0.000906353	0.228189	0.0520701	0.0342238
DEDD	-0.635375	0.403702	0.0678065	0.411327	0.16919	0.111202
CASQ1	-0.859934	0.739487	0.124206	-0.066681	0.00444635	0.00292242
ATP1A2	0.820085	0.672539	0.112961	0.0614843	0.00378032	0.00248467
TAGLN2	-0.0109966	0.000120926	2.0311e-05	0.653875	0.427552	0.281014
ACKR1	-0.386598	0.149458	0.0251032	0.190872	0.036432	0.0239454
NES	-0.152337	0.0232065	0.0038978	0.246123	0.0605767	0.0398148
MEF2D	-0.33188	0.110144	0.0185001	-0.470145	0.221036	0.145279
SLC25A44	-0.610056	0.372168	0.0625101	-0.349636	0.122246	0.0803475
LMNA	-0.379172	0.143771	0.0241481	0.304818	0.092914	0.061069
UBQLN4	-0.631329	0.398577	0.0669456	-0.432207	0.186803	0.122779
KIAA0907	0.905959	0.820761	0.137857	-0.0154365	0.000238287	0.000156617
SCAMP3	-0.746111	0.556682	0.0935013	-0.0488321	0.00238458	0.0015673
PLEKHO2	-0.173081	0.0299571	0.00503164	0.532575	0.283636	0.186423
ECM1	-0.338387	0.114505	0.0192325	0.481622	0.231959	0.152458
PRPF3	0.900938	0.81169	0.136333	0.0214312	0.000459298	0.00030188
RNF115	0.493643	0.243683	0.0409295	-0.0504296	0.00254314	0.00167151
RPS27L	0.613858	0.376822	0.0632917	0.496984	0.246993	0.162339
LACTB	0.906256	0.821299	0.137947	0.0781677	0.00611019	0.004016
ATP1A1	-0.159691	0.0255011	0.00428321	0.321979	0.103671	0.0681388
TLN2	-0.620898	0.385514	0.0647517	-0.563055	0.31703	0.208372
RSBN1	0.84592	0.715581	0.12019	-0.347079	0.120464	0.0791766
LRIG2	0.827713	0.685108	0.115072	-0.00265014	7.02323e-06	4.61611e-06
RHOC	-0.290911	0.0846293	0.0142145	0.631019	0.398185	0.261713
RORA	0.830119	0.689098	0.115742	-0.437138	0.19109	0.125596
LOC106510200	-0.331445	0.109856	0.0184515	0.131081	0.0171823	0.0112933
AMIGO1	-0.421049	0.177282	0.0297766	-0.48238	0.232691	0.152939
ANXA2	-0.0937084	0.00878127	0.00147492	0.50701	0.25706	0.168956
TAF13	0.949845	0.902205	0.151536	0.132071	0.0174428	0.0114645
CLCC1	0.925131	0.855867	0.143753	-0.0955053	0.00912127	0.00599507
STXBP3	0.934373	0.873054	0.14664	0.0672194	0.00451845	0.00296981
RNPC3	0.920385	0.847108	0.142282	-0.0301717	0.000910331	0.000598327
CDC14A	0.81073	0.657283	0.110398	-0.210684	0.0443876	0.0291743
SLC35A3	0.859415	0.738594	0.124056	-0.0117193	0.000137343	9.02705e-05
GCLM	0.786836	0.619111	0.103987	-0.377209	0.142286	0.0935195
SLTM	0.898177	0.806723	0.135499	-0.248975	0.0619883	0.0407427
MINDY2	0.916311	0.839625	0.141025	-0.132869	0.0176541	0.0116034
SHANK3	0.712666	0.507893	0.0853066	-0.229476	0.0526591	0.0346109
CPT1B	0.698534	0.48795	0.081957	0.112988	0.0127663	0.00839079
ATXN10	-0.429809	0.184736	0.0310286	0.193066	0.0372745	0.0244991
ZNF280D	0.917442	0.841701	0.141374	-0.0976694	0.00953932	0.00626985
LOC100524254	-0.477274	0.227791	0.0382602	0.30716	0.0943474	0.0620111
TEX9	0.847617	0.718455	0.120673	-0.0206253	0.000425404	0.000279602
RFX7	0.817424	0.668182	0.112229	-0.166185	0.0276176	0.018152
TEF	-0.400146	0.160117	0.0268935	-0.373764	0.1397	0.0918196
NEDD4	0.789365	0.623096	0.104656	-0.246007	0.0605195	0.0397773
DDX17	0.933781	0.871948	0.146454	0.0362466	0.00131381	0.000863522
MAFF	0.345272	0.119213	0.0200232	0.148261	0.0219813	0.0144475
CCPG1	0.939815	0.883252	0.148353	-0.08909	0.00793703	0.00521672
MICALL1	-0.559635	0.313191	0.0526041	-0.306827	0.0941427	0.0618765
GGA1	-0.817268	0.667928	0.112186	-0.21123	0.0446179	0.0293257
MYH9	-0.287133	0.0824452	0.0138477	0.0191893	0.000368229	0.000242024
TMEM263	0.892157	0.795945	0.133688	-0.0862597	0.00744074	0.00489052
DDX23	-0.342066	0.117009	0.0196531	-0.426063	0.18153	0.119313
TUBA1A	-0.0706355	0.00498937	0.000838024	0.710083	0.504218	0.331404
FAM214A	0.866376	0.750607	0.126073	-0.261882	0.0685822	0.0450766
EIF4B	-0.579124	0.335385	0.0563318	-0.311243	0.0968723	0.0636706
PCBP2	-0.82915	0.687491	0.115472	0.076991	0.00592762	0.00389601
HOXC10	-0.846631	0.716783	0.120392	-0.12759	0.0162791	0.0106997
SMUG1	0.729384	0.532002	0.0893559	0.254495	0.0647675	0.0425693
ITGA5	-0.103853	0.0107854	0.00181154	0.159142	0.0253261	0.0166459
PAN2	0.903304	0.815957	0.13705	0.051297	0.00263139	0.00172951
SPPL2A	0.827804	0.685259	0.115097	-0.0599221	0.00359066	0.00236001
TRPM7	0.943629	0.890435	0.149559	-0.0352475	0.00124239	0.000816575
R3HDM2	-0.577503	0.33351	0.056017	-0.224251	0.0502887	0.0330529
OS9	-0.531169	0.282141	0.0473889	-0.212346	0.0450908	0.0296366
AVIL	0.822169	0.675963	0.113536	-0.12065	0.0145564	0.00956736
LRIG3	0.457005	0.208854	0.0350794	-0.376342	0.141633	0.0930901
FRS2	0.719384	0.517514	0.0869226	-0.279499	0.0781197	0.0513452
ZFC3H1	0.940769	0.885046	0.148654	-0.0541008	0.0029269	0.00192374
THAP2	0.889688	0.791544	0.132949	-0.0530358	0.0028128	0.00184875
KRR1	0.888772	0.789916	0.132676	0.108011	0.0116664	0.00766788
DNM1L	0.94646	0.895787	0.150458	0.167221	0.0279627	0.0183789
FGFR1OP2	0.920063	0.846516	0.142182	0.0763268	0.00582577	0.00382907
ETNK1	0.854708	0.730526	0.1227	0.152601	0.0232871	0.0153058
C2CD5	0.910956	0.829841	0.139382	0.0306129	0.000937151	0.000615955
MYEF2	0.823545	0.678226	0.113916	0.209983	0.0440929	0.0289807
AEBP2	0.891186	0.794213	0.133398	-0.19951	0.0398041	0.0261618
EMP1	0.0980602	0.00961581	0.00161509	0.43785	0.191712	0.126006
GPRC5A	-0.224514	0.0504065	0.00846637	0.476693	0.227236	0.149354
LRP6	0.796988	0.63519	0.106688	-0.249692	0.0623461	0.0409778
SMIM10L1	0.956799	0.915464	0.153763	0.0420509	0.00176828	0.00116222
SLC2A3	0.364271	0.132693	0.0222874	-0.0244173	0.000596205	0.000391864
C1S	-0.126764	0.0160691	0.00269899	0.260953	0.0680962	0.0447571
ATN1	-0.708186	0.501527	0.0842374	-0.296107	0.0876794	0.0576285
TPI1	-0.633867	0.401788	0.067485	0.28042	0.0786354	0.0516841
USP5	-0.736147	0.541912	0.0910206	-0.122074	0.0149022	0.00979464
PTMS	-0.346777	0.120254	0.0201982	0.52215	0.27264	0.179196
ACRBP	0.727826	0.529731	0.0889746	-0.10602	0.0112402	0.00738779
CHD4	-0.244095	0.0595826	0.0100076	-0.147515	0.0217607	0.0143025
GAPDH	-0.766698	0.587825	0.0987322	0.0387639	0.00150264	0.000987629
NCAPD2	0.862922	0.744634	0.12507	-0.0785924	0.00617677	0.00405976
LTBR	-0.583634	0.340628	0.0572126	0.232075	0.0538589	0.0353995
TNFRSF1A	-0.107112	0.0114729	0.00192701	0.517431	0.267735	0.175972
CD9	-0.111817	0.012503	0.00210003	0.675154	0.455833	0.299602
TEAD4	-0.812799	0.660642	0.110963	0.160916	0.025894	0.0170192
FKBP4	-0.543555	0.295452	0.0496247	0.0804625	0.00647421	0.00425526
BCL2L13	-0.665886	0.443404	0.074475	-0.269119	0.0724248	0.0476022
LOC110260761	0.824197	0.6793	0.114096	-0.0416515	0.00173485	0.00114025
TUBA8	-0.759438	0.576745	0.0968712	-0.0157153	0.000246971	0.000162325
ADAMTS20	0.89727	0.805093	0.135225	0.131109	0.0171897	0.0112982
SCAF11	0.844572	0.713302	0.119807	-0.270854	0.0733618	0.048218
SLC38A4	0.479652	0.230066	0.0386424	-0.0652525	0.00425788	0.00279855
HCFC2	0.915771	0.838637	0.140859	-0.193456	0.0374251	0.0245981
LOC110260787	0.743166	0.552296	0.0927647	-0.0193109	0.00037291	0.0002451
LTA4H	-0.59926	0.359113	0.0603172	0.2459	0.0604669	0.0397427
CEP83	0.844066	0.712447	0.119664	-0.161903	0.0262125	0.0172285
EEA1	0.821134	0.674261	0.11325	-0.242317	0.0587173	0.0385927
CEP290	0.824948	0.680539	0.114305	-0.122348	0.014969	0.00983858
C5H12orf29	0.88392	0.781314	0.131231	0.19703	0.0388207	0.0255154

## Sheet: Corr eigenvalues var and ind
Correlation of individuals eigenvalues with the variables (expressed genes and lipidic compounds)
	Dim1_eigv
	correlation coefficient- r	P-value
CAR 8:0	-0.0259886	0.906301
DG 25:4	0.155553	0.478488
DG 26:4	0.151592	0.489895
DG 27:4	0.140651	0.522096
DG 32:0	0.292416	0.17574
DG 34:0	0.348231	0.103449
DG 34:0|DG 16:0_18:0	0.270271	0.212301
DG 34:1	0.294261	0.172905
DG 34:1|DG 16:0_18:1	0.237534	0.275115
PC 33:3	-0.0493816	0.822948
PC 34:0	0.365881	0.0859852
PC 34:1...13	0.244166	0.261533
PC 34:2...14	0.234279	0.281942
PC O-32:1	0.411714	0.050942
PC O-34:0	0.182189	0.405399
PC O-34:1	0.362413	0.0892287
PC O-34:2	0.302529	0.160586
PC O-34:3	0.327815	0.126754
TG 52:0|TG 16:0_18:0_18:0	0.185656	0.396365
TG 52:1|TG 16:0_18:0_18:1	-0.0195745	0.929361
TG 42:2|TG 8:0_16:1_18:1	-0.0423233	0.847945
TG 44:0|TG 10:0_16:0_18:0	0.232395	0.28594
TG 44:1|TG 10:0_16:0_18:1	0.0674555	0.759747
TG 44:2|TG 10:0_16:1_18:1	-0.0122314	0.955828
TG 44:3|TG 10:0_16:1_18:2	-0.0338241	0.878231
TG 44:4|TG 8:0_18:1_18:3	0.0994065	0.651794
TG 46:1|TG 12:0_16:0_18:1	-0.0128892	0.953455
TG 46:2|TG 10:0_18:1_18:1	-0.103175	0.639449
TG 46:3|TG 10:0_18:1_18:2	-0.043962	0.842128
TG 46:4|TG 10:0_18:1_18:3	0.0299869	0.891962
TG 48:1|TG 14:0_16:0_18:1	-0.0225568	0.918631
TG 48:2|TG 14:0_16:1_18:1	-0.0710667	0.747282
TG 48:3|TG 14:1_16:1_18:1	-0.101903	0.643605
TG 48:4|TG 12:0_18:1_18:3	-0.0406025	0.854061
TG 49:2|TG 14:0_17:1_18:1	-0.0604506	0.784089
TG 50:1|TG 16:0_16:0_18:1	0.0465885	0.832821
TG 50:2|TG 16:0_16:1_18:1	-0.109334	0.619471
TG 50:3|TG 16:1_16:1_18:1	-0.104509	0.635101
TG 50:4|TG 14:0_18:1_18:3	0.010422	0.962357
TG 50:5|TG 14:0_18:2_18:3	0.0259066	0.906595
TG 51:2|TG 16:0_17:1_18:1	-0.229888	0.291318
TG 51:3|TG 16:1_17:1_18:1	-0.288058	0.182565
TG 52:2|TG 16:0_18:1_18:1	-0.225353	0.301201
TG 52:3|TG 16:1_18:1_18:1	-0.132196	0.547653
TG 52:4|TG 16:1_18:1_18:2	-0.0428639	0.846025
TG 52:5|TG 16:1_18:1_18:3	-0.002611	0.990566
TG 52:6|TG 16:0_18:3_18:3	0.0259942	0.906281
TG 53:2|TG 16:0_18:1_19:1	-0.0881761	0.6891
TG 53:3|TG 17:1_18:1_18:1	-0.390247	0.065627
TG 54:1|TG 18:0_18:0_18:1	0.136796	0.533676
TG 54:2|TG 18:0_18:1_18:1	-0.0460249	0.834816
TG 54:3|TG 18:1_18:1_18:1	0.0435355	0.843641
TG 54:4|TG 18:1_18:1_18:2	-0.204028	0.350412
TG 54:5|TG 18:1_18:1_18:3	-0.166179	0.448562
TG 54:6|TG 18:1_18:2_18:3	0.0330566	0.880975
TG 54:7|TG 18:1_18:3_18:3	0.025431	0.908303
TG 55:2|TG 18:0_18:1_19:1	-0.382592	0.0715787
TG 55:3|TG 18:1_18:1_19:1	0.103787	0.637454
TG 56:1|TG 18:0_18:0_20:1	0.339728	0.112737
TG 56:3|TG 18:1_18:1_20:1	-0.198936	0.362822
TG 56:4|TG 18:1_18:1_20:2	-0.18371	0.40142
TG 56:5|TG 18:1_18:1_20:3	-0.193844	0.375484
TG 56:6|TG 18:1_18:1_20:4	0.188087	0.390098
TG 58:4|TG 18:1_18:1_22:2	-0.0874997	0.691371
TG 58:7|TG 18:1_18:1_22:5	-0.0611331	0.781709
13-Docosenamide	-0.02701	0.902635
DG 16:3_38:10	-0.276208	0.202037
DG 24:4	-0.161037	0.462919
DG 26:5	0.135288	0.538239
DG 28:0	0.28759	0.183309
DG 29:3	0.201109	0.357496
DG 32:2	0.250205	0.249545
DG 32:3	0.238344	0.273432
DG 32:4	0.204093	0.350255
DG 32:7	-0.0212264	0.923416
DG 39:4	-0.047673	0.828985
DG 40:1	0.285957	0.185921
DG 40:3	0.0138014	0.950164
DG 40:8	0.0500265	0.820672
DG 24:3	0.209634	0.337041
DG 25:3	0.00796262	0.971236
DG 26:1	0.196194	0.369609
DG 26:3	0.171963	0.432697
DG 27:2	0.268946	0.214639
DG 27:3	0.178577	0.414928
DG 28:1	0.220441	0.312138
DG 28:4	0.220259	0.312548
DG 30:0	0.307677	0.153234
DG 30:1	0.248715	0.252469
DG 30:5	-0.239569	0.270901
DG 31:4	-0.0884503	0.688181
DG 32:1	0.276264	0.201941
DG 33:4	0.213358	0.328329
DG 33:6	-0.195664	0.370929
DG 34:3	0.200371	0.359298
DG 34:4	0.197702	0.365866
DG 35:7	0.00414644	0.985019
DG 36:4	-0.111093	0.613813
DG 38:0	0.147215	0.502659
DG 38:5	0.056672	0.797303
DG 40:6	0.164015	0.454575
DG 41:6	0.034273	0.876627
DG O-9:0_22:3	-0.0947094	0.667305
DG O-9:0_24:3	0.0187837	0.932208
DG O-9:0_26:4	0.105684	0.63128
DG O-9:0_28:4	-0.263338	0.224722
DG O-9:0_28:6	0.317041	0.140476
NAE 18:5	0.376499	0.0766016
NAE 20:1	0.19287	0.377935
NAE 20:3	0.0999121	0.650132
NAE 21:2	0.00247279	0.991066
NAE 24:6	0.0733985	0.739266
NAGly 10:0/11:0	0.174572	0.42564
NAGly 10:0/13:0	0.177613	0.417493
NAGly 10:0/13:1	0.21444	0.325823
NAGly 10:0/24:1	0.178711	0.414573
NAGly 10:0/24:2	0.0355389	0.872106
NAGly 10:0/26:1	-0.217164	0.319567
NAGly 16:3/26:4	0.200687	0.358525
NAGly 17:1/22:5	0.251373	0.247269
NAGly 19:2/22:5	0.259047	0.232646
NAGlySer 10:0/10:0	-0.0867331	0.693947
NAGlySer 10:0/13:1	-0.034817	0.874684
NAGlySer 13:1/24:2	0.198917	0.362869
NAGlySer 18:1/26:2	0.0504151	0.819301
NAGlySer 22:6/17:2	0.368521	0.0835763
NAGlySer 23:0/26:2	-0.271947	0.209369
LPC 20:5	0.170361	0.43706
LPC 22:6	0.196186	0.369628
LPC 35:0	-0.00794732	0.971291
LPC 40:3	0.0262879	0.905226
LPC 40:4	0.125395	0.568614
LPC 42:5	0.159899	0.466127
LPC O-14:0	0.242241	0.26543
LPC O-14:1	0.148692	0.498334
LPC O-15:0	0.338504	0.114123
LPC O-15:1	0.271267	0.210556
LPC O-16:1	0.344941	0.106974
LPC O-17:1	0.254868	0.240537
LPC O-17:2	0.25843	0.2338
LPC O-20:3	0.232716	0.285256
LPC O-20:5	0.171341	0.434388
LPE 18:5	0.0727832	0.741379
LPE O-17:2	0.30272	0.16031
LPE O-18:3	0.222246	0.308091
LPE O-22:4	0.28491	0.187607
PC 16:3_26:7	-0.0363235	0.869306
PC 20:3_44:12	0.0628578	0.775701
PC 24:2	0.147273	0.502488
PC 32:3	-0.0985326	0.65467
PC 36:5	0.221736	0.309231
PC 36:6	0.0621052	0.778321
PC 40:7	0.231582	0.287676
PC 44:6	0.151425	0.49038
PC 48:4	0.0280034	0.899071
PC 8:0_14:1	-0.434742	0.0381662
PC 8:0_23:0	0.482273	0.0197767
PC 8:0_26:5	0.065235	0.767441
PC 8:0_28:6	0.0200983	0.927476
PC 8:0_32:9	-0.0957835	0.663746
PC 8:0_34:9	-0.0136115	0.950849
PC 9:0_22:1	0.29406	0.173212
PC 9:0_26:3	0.0237092	0.914488
PC 9:0_26:4	0.168833	0.441243
PC 9:0_28:1	0.351949	0.0995697
PC 9:0_44:5	0.0275443	0.900718
PC O-14:0	0.134251	0.541389
PC O-15:0	0.0758379	0.730907
PC O-20:0	0.265492	0.220812
PC O-20:2	0.174637	0.425465
PC O-20:3	0.227127	0.297311
PC O-22:2	0.164694	0.452685
PC O-26:2	0.0968381	0.660259
PC O-28:0	0.171918	0.432818
PC O-29:1	0.39144	0.0647344
PC O-29:3	0.347556	0.104164
PC O-32:4	0.44861	0.0317864
PC O-32:5	0.245847	0.25816
PC O-33:3	0.327651	0.126956
PC O-34:5	0.136009	0.536056
PC O-35:1	0.368156	0.083906
PC O-35:6	0.28287	0.190925
PC O-37:2	0.272566	0.208293
PC O-38:2	0.172242	0.431938
PC O-39:3	0.324818	0.130471
PC O-39:5	0.225809	0.300198
PC O-39:8	-0.0502238	0.819976
PC O-47:6	0.13965	0.525092
PC O-48:12	-0.0815375	0.711494
PC O-50:0	-0.017966	0.935153
PC O-53:6	0.140319	0.523091
PE 15:0_18:1(d7)	0.022129	0.920169
PE 17:0	-0.0727588	0.741462
PE 24:3_44:12	-0.0255445	0.907895
PE 8:0_9:0	0.180129	0.41082
PE O-16:2_26:7	-0.0228763	0.917482
PE O-16:4_2:0	0.495165	0.0162892
LPC 24:6	0.274652	0.204694
LPC 26:7	0.310182	0.149744
LPC 27:0	0.0930868	0.672695
LPC 28:0	0.177119	0.41881
LPC 30:0	0.452125	0.0303119
LPC 30:1	0.478925	0.0207746
LPC 30:3	-0.0369997	0.866894
LPC 32:0	0.384677	0.0699187
LPC 32:1	0.446389	0.0327465
LPC 32:2	0.44832	0.0319105
LPC 34:0	0.260792	0.229401
LPC 34:1	0.371647	0.080789
LPC 34:2	0.29436	0.172753
LPC 34:3	0.409954	0.0520399
LPC 34:5	-0.148576	0.498672
LPC 36:0	0.112487	0.609344
LPC 36:3	0.168103	0.443251
LPC 36:5	0.120321	0.584479
LPC 36:6	0.112938	0.6079
LPC 36:7	0.202253	0.354709
LPC 38:10	-0.00371189	0.986589
LPC 38:2	-0.0687593	0.75524
LPC 38:4	-0.103207	0.639345
LPC 38:5	0.057169	0.795562
LPC 38:6	0.0447104	0.839474
LPC 40:5	0.0187558	0.932308
LPC 40:6	0.0946424	0.667527
LPC 40:7	-0.0450003	0.838446
LPC O-16:0	0.301721	0.161763
LPC O-16:2	0.400133	0.0585082
LPC O-16:4	0.279509	0.196478
LPC O-18:2	0.245317	0.25922
LPC O-18:3	0.187128	0.392564
LPC O-18:4	0.232257	0.286234
LPE 22:6	0.0994306	0.651715
LPE O-15:1	0.353844	0.0976341
LPE O-18:4	0.38113	0.0727604
LPE O-18:5	0.358115	0.0933747
LPE O-20:3	0.28773	0.183086
LPE O-20:5	0.390792	0.0652179
LPE O-22:3	0.445971	0.0329301
MG 13:1	-0.0828417	0.707076
NAE 16:1	-0.146931	0.503492
NAE 16:3	0.262231	0.226749
NAE 16:4	-0.170596	0.436417
NAE 18:0	0.209562	0.33721
NAE 18:1	-0.0762294	0.729568
NAE 18:2	-0.15066	0.492601
NAE 18:3	-0.0784518	0.721984
NAE 18:4	0.153081	0.485591
NAE 20:2	0.201697	0.356061
NAE 20:4	0.0733503	0.739431
NAE 20:5	-0.125692	0.567691
NAE 22:4	0.395083	0.0620663
NAE 24:5	0.0993209	0.652075
NAGly 10:0/10:0	-0.0496229	0.822096
NAGly 10:0/15:1	-0.233149	0.284336
NAGly 10:0/20:0	0.42906	0.0410542
NAGly 10:0/20:2	0.345838	0.106004
NAGly 10:0/22:2	0.242051	0.265817
NAGly 10:0/26:0	-0.106718	0.627927
NAGly 10:0/26:2	-0.210329	0.335405
NAGly 11:0/22:1	0.149965	0.494622
NAGly 11:0/24:2	0.206568	0.344315
NAGly 13:1/26:2	-0.243456	0.262965
NAGly 16:4/22:5	0.148093	0.500084
NAGly 17:2/24:4	0.216396	0.321323
NAGly 24:6/21:2	-0.159964	0.465943
NAGlySer 10:0/14:1	-0.0626848	0.776303
NAGlySer 10:0/16:1	0.207558	0.341956
NAGlySer 10:0/19:0	0.150672	0.492566
NAGlySer 10:0/20:1	-0.0122196	0.95587
NAGlySer 10:0/23:0	0.125742	0.567536
NAGlySer 11:0/24:2	0.0568093	0.796822
NAGlySer 13:1/26:4	0.327139	0.127586
NAGlySer 14:1/22:5	0.164826	0.452317
NAGlySer 14:1/24:4	0.347355	0.104378
NAGlySer 16:3/22:5	0.120114	0.58513
NAGlySer 16:4/11:0	0.207352	0.342447
NAGlySer 17:1/22:5	0.416378	0.0481183
NAGlySer 21:2/26:4	0.170274	0.437299
NAGlySer 26:7/19:2	0.307183	0.15393
NAOrn 16:4/20:4	-0.0562032	0.798947
Nicotinamide	0.310066	0.149905
PC 15:0_44:1	0.158595	0.46982
PC 16:4_24:6	-0.299119	0.165591
PC 31:1	0.0199701	0.927937
PC 32:2	0.0712189	0.746758
PC 34:1...287	0.328691	0.125683
PC 34:2...288	0.298934	0.165865
PC 34:3	0.0933196	0.671921
PC 35:5	-0.0361071	0.870078
PC 36:2	0.164198	0.454065
PC 36:3	0.275491	0.203258
PC 36:4	0.172299	0.431784
PC 38:3	0.220718	0.311514
PC 38:4	0.102383	0.642036
PC 38:5	0.108623	0.621764
PC 38:6	0.15281	0.486374
PC 38:7	0.0654143	0.766819
PC 40:5	0.125271	0.568998
PC 40:8	-0.0605425	0.783769
PC 42:3	0.349526	0.102086
PC 46:1	-0.396312	0.0611859
PC 50:0	0.403457	0.0562535
PC 8:0_20:0	0.0736221	0.738498
PC 8:0_28:1	0.38415	0.0703351
PC 8:0_30:3	0.149156	0.496978
PC 8:0_30:8	0.000872401	0.996848
PC 8:0_32:5	-0.00629538	0.977257
PC 8:0_32:6	0.101892	0.643643
PC 8:0_32:7	0.0401406	0.855704
PC 8:0_34:4	0.228925	0.293398
PC 8:0_40:2	-0.202357	0.354455
PC 9:0_24:3	-0.225587	0.300686
PC 9:0_26:2	0.161805	0.460759
PC 9:0_28:2	0.23289	0.284885
PC O-13:0	0.0999782	0.649915
PC O-17:1	0.205018	0.348028
PC O-19:0	0.181914	0.406119
PC O-20:5	0.123575	0.574284
PC O-22:4	0.174361	0.426207
PC O-22:5	0.0410343	0.852526
PC O-23:2	0.0233322	0.915843
PC O-29:2	0.438866	0.0361717
PC O-30:0	0.427361	0.0419506
PC O-30:1	0.436031	0.0375338
PC O-30:2	0.57285	0.00427662
PC O-30:3	0.455482	0.0289554
PC O-31:0	0.509616	0.0129923
PC O-31:4	0.417002	0.04775
PC O-31:6	-0.0337604	0.878459
PC O-32:3	0.27331	0.207005
PC O-33:0	0.27916	0.197062
PC O-33:1	0.446096	0.0328749
PC O-33:2	0.532497	0.00890191
PC O-33:5	0.210072	0.336009
PC O-33:6	0.125303	0.568901
PC O-33:7	0.400098	0.0585325
PC O-34:6	-0.0140321	0.949332
PC O-35:0	-0.0718044	0.744743
PC O-35:5	0.0121632	0.956074
PC O-36:2	0.233927	0.282685
PC O-36:5	0.0833828	0.705246
PC O-36:6	0.0630118	0.775165
PC O-37:4	-0.0713283	0.746382
PC O-37:5	0.135555	0.537432
PC O-37:7	-0.0623071	0.777618
PC O-38:4	0.0108312	0.96088
PC O-38:8	-0.145578	0.507473
PC O-39:4	-0.0679954	0.75788
PC O-40:4	-0.0432059	0.844811
PC O-40:5	0.00319248	0.988466
PC O-40:6	-0.01611	0.941841
PC O-40:7	-0.177563	0.417626
PC O-40:8	-0.177255	0.418448
PC O-41:0	0.0924426	0.674839
PC O-43:0	0.0835679	0.70462
PE 16:4_42:12	-0.220868	0.311177
PE 21:1	0.120714	0.583244
PE 22:1	0.345861	0.105979
PE 24:2	0.327344	0.127333
PE 24:3	0.292979	0.174871
PE 58:16	-0.185869	0.395812
PE 8:0_16:4	0.107006	0.626993
PE O-16:2_2:0	0.328086	0.126422
PE O-16:3_22:6	0.210421	0.335189
PE O-16:3_24:6	0.0394668	0.858102
PE O-16:3_26:7	0.327638	0.126972
PE O-16:3_28:7	0.451793	0.030449
PE O-16:4_24:6	-0.104385	0.635503
PPP1R12A	-0.284206	0.188749
ZDHHC17	-0.200197	0.359725
FBXO31	0.0712201	0.746754
TTBK2	-0.181637	0.406846
CDAN1	-0.05082	0.817874
USP10	0.259633	0.231552
STARD9	0.0323515	0.883497
CDH13	0.0732651	0.739724
SNAP23	-0.105569	0.631653
BCAR1	0.195569	0.371165
GANC	0.0472222	0.830579
AARS	0.185268	0.397371
SF3B3	0.117745	0.592607
VPS4A	0.220918	0.311067
EHD4	-0.237095	0.27603
PLA2G4B	-0.00774536	0.97202
RRAD	-0.131747	0.549025
TRADD	-0.173534	0.428441
EXOC3L1	-0.0226825	0.918179
E2F4	0.0876123	0.690993
SLC9A5	0.107275	0.626121
CHP1	0.200389	0.359256
MMP2	-0.231945	0.286901
CHAC1	0.215719	0.322876
GPI	0.494663	0.0164149
LOC110260979	0.181272	0.407807
HSPB6	-0.0687429	0.755297
WDR62	-0.0518682	0.81418
CAPNS1	0.212215	0.330989
COX7A1	-0.180678	0.409372
ZNF146	-0.192255	0.379485
ZNF527	-0.119169	0.588109
LOC100739425	-0.0611673	0.781589
RYR1	0.0784193	0.722094
SIRT2	0.363094	0.0885849
SAMD4B	0.171264	0.434598
DYRK1B	0.300626	0.163365
SRP14	-0.229567	0.29201
CIC	0.168216	0.442941
THBS1	-0.263674	0.224109
BCAM	0.240103	0.269801
CLPTM1	0.248973	0.251961
MARK4	0.259319	0.232138
FOSB	-0.0115059	0.958445
RTN2	0.334409	0.118848
SYMPK	0.5006	0.0149774
CCDC61	-0.129453	0.556065
STRN4	0.264988	0.221724
ARHGAP35	-0.163225	0.456782
EHD2	0.24847	0.252953
SELENOW	-0.125873	0.56713
EMP3	-0.115352	0.600199
KDELR1	0.174756	0.425145
PPP1R15A	-0.0281019	0.898718
NUCB1	0.258963	0.232801
GYS1	0.165295	0.451013
AKT1S1	0.285468	0.186707
ZNF473	0.0572708	0.795206
MYH14	0.102984	0.640071
LOC100620498	-0.125463	0.568404
ZNF770	-0.168932	0.440973
MYADM	-0.101319	0.645516
ZNF331	-0.265689	0.220457
LOC106508676	-0.261605	0.227901
LOC102163603	0.0283116	0.897966
LENG8	0.176036	0.421706
LOC110261048	-0.0708279	0.748105
EPN1	0.284639	0.188046
LOC110261314	-0.304646	0.157534
LOC100513362	-0.158329	0.470574
LOC102158443	-0.0524539	0.812118
RPS5	0.289254	0.180674
SAMD11	0.256988	0.236511
KLHL17	0.0443933	0.840598
PLEKHN1	0.0527322	0.811138
CCNL2	0.0685249	0.75605
RPL22	-0.101981	0.643349
KLHL21	0.120325	0.584467
ENO1	-0.0598502	0.786185
GPR157	0.185605	0.396497
SRM	0.105756	0.631045
MTOR	0.0230499	0.916858
KIAA2013	0.203689	0.351229
PLOD1	0.168388	0.442467
TNFRSF1B	-0.157329	0.473417
MPHOSPH10	-0.276182	0.202081
PLEKHM2	0.145753	0.506957
CAPZB	0.149777	0.495169
HP1BP3	-0.154091	0.482682
TCEA3	0.301946	0.161435
SRSF10	-0.105522	0.631806
RSRP1	0.0496745	0.821914
SELENON	0.231855	0.287092
NFATC1	0.277208	0.200341
PDIK1L	-0.479178	0.020698
CATSPER4	0.0729996	0.740635
WDTC1	0.21852	0.31648
LAPTM5	-0.225704	0.300429
LOC110261130	-0.0227044	0.9181
ZMYM1	-0.184771	0.398661
37834	-0.0792401	0.719299
MAP7D1	0.318121	0.139055
STK40	0.252935	0.244244
TRIT1	0.00826729	0.970136
TUBB6	-0.0831983	0.705869
ANKRD12	-0.174244	0.426524
MYOM1	0.00674645	0.975628
GREB1L	0.0778523	0.724027
ESCO1	-0.148012	0.500321
MIB1	-0.343255	0.108814
MIR133A-2	-0.20777	0.341452
RNF125	-0.336418	0.116512
ZNF24	-0.272428	0.208532
TPGS2	0.137956	0.530181
NEXN	-0.124559	0.571213
RABGGTB	-0.177469	0.417879
ACADM	-0.190084	0.384993
ZRANB2	-0.147222	0.502637
SRSF11	-0.0684571	0.756284
JAK1	-0.0905555	0.681134
PGM1	0.409159	0.0525422
EFCAB7	-0.0904662	0.681432
TM2D1	-0.104346	0.63563
MYSM1	-0.00253513	0.99084
DHCR24	0.215556	0.323253
SSBP3	0.347448	0.10428
MRPL37	0.267451	0.217296
SCP2	-0.255435	0.239456
ZCCHC11	-0.202161	0.354932
POMGNT1	0.04581	0.835577
PTCH2	-0.0381872	0.86266
FOXO6	0.26209	0.227008
TMEM170B	-0.429189	0.0409868
CD83	0.0521585	0.813158
DEK	-0.275349	0.203502
RNF144B	-0.419774	0.0461406
ACOT13	-0.198533	0.363816
SNAPC5	-0.0684561	0.756287
TUBB	0.114694	0.602294
BAG6	0.299772	0.164624
CSNK2B	0.370651	0.0816692
VARS	0.275372	0.203461
LOC100624113	-0.189529	0.386408
NOTCH4	0.0530681	0.809957
SLA-DQA1	-0.190887	0.382951
SLA-DQB1	-0.184435	0.399534
TAPBP	0.021853	0.921162
LOC102162214	-0.00196972	0.992883
IP6K3	0.528532	0.00952206
HMGA1	0.244644	0.26057
ZNF76	0.0751163	0.733377
FKBP5	-0.259247	0.232272
CDKN1A	0.253124	0.24388
UACA	-0.0683404	0.756687
TFEB	0.351534	0.0999971
SRF	0.193333	0.376768
ABCC10	-0.0376118	0.864711
XPO5	0.0829321	0.70677
VEGFA	0.033834	0.878196
SUPT3H	0.257437	0.235665
CD2AP	-0.24142	0.267104
PNN	-0.0977636	0.657204
EFL1	0.0414197	0.851156
MFGE8	0.1618	0.460775
UBE2Q2	-0.374194	0.0785695
LINGO1	0.231205	0.288485
MAN2C1	0.151289	0.490773
KLHL28	-0.306301	0.155176
ULK3	-0.0114597	0.958612
PRPF39	0.0221439	0.920116
FKBP3	-0.156553	0.47563
C7H15orf59	0.095442	0.664877
NEO1	0.106704	0.627972
PKM	0.412414	0.0505104
MIS18BP1	-0.352067	0.099448
RALGAPA1	-0.145613	0.507369
EGLN3	-0.066975	0.76141
IPO4	0.151449	0.490309
NIN	-0.248272	0.253342
LOC100152407	-0.0429137	0.845848
PYGL	-0.107411	0.625682
ZBTB1	-0.401251	0.0577426
PLEKHG3	-0.34291	0.109192
MAX	-0.20972	0.336838
SRSF5	0.154172	0.482451
RBM25	-0.137102	0.532754
DNAL1	-0.176716	0.419889
PTGR2	-0.217458	0.318898
EIF2B2	0.127212	0.56298
NOXRED1	-0.0351743	0.873408
PSMC6	-0.0831799	0.705932
PPP4R3A	-0.334204	0.119088
TRIP11	-0.334564	0.118667
NDUFB1	-0.0770362	0.726812
RIN3	0.0125802	0.954569
LGMN	-0.187001	0.392891
LOC100525590	0.0156854	0.943371
MEG3	0.0734769	0.738997
ATP5I	-0.105774	0.630989
UVSSA	-0.214053	0.326718
ADD1	0.101124	0.646156
LOC110262049	0.0526202	0.811533
WDR1	-0.00310574	0.988779
KTN1	-0.349802	0.101796
PPARGC1A	0.00921826	0.966702
SOD3	0.103182	0.639426
SEPSECS	-0.310452	0.149371
SMIM20	-0.179201	0.413275
EXOC5	-0.390732	0.0652631
TMEM33	-0.287522	0.183418
SLC30A9	-0.302325	0.160883
YIPF7	-0.11205	0.610742
GUF1	-0.075992	0.73038
COMMD8	-0.218784	0.315881
FRYL	-0.140833	0.521553
OCIAD1	-0.172676	0.430763
LNX1	-0.0160947	0.941896
PSMA3	-0.131917	0.548504
C8H4orf46	-0.141252	0.520302
TMA16	-0.21789	0.317912
CEP135	-0.134315	0.541193
MOB1B	-0.346527	0.105264
CXCL2	-0.0869534	0.693207
BTC	-0.246142	0.25757
RCHY1	-0.167558	0.444751
USO1	-0.394203	0.0627029
SCARB2	-0.173662	0.428095
CNOT6L	-0.417459	0.0474816
SCOC	-0.295871	0.170456
NDUFC1	-0.237216	0.275776
ABHD18	-0.178805	0.414325
SPRY1	-0.437777	0.0366902
SYNPO2	-0.0906216	0.680913
LARP7	-0.0567999	0.796855
PPP3CA	-0.31699	0.140543
DDIT4L	0.0638173	0.772364
IFT74	-0.188695	0.38854
HNRNPDL	-0.0282343	0.898243
RASGEF1B	0.10434	0.635652
ST5	0.276626	0.201327
PPFIBP2	0.0327993	0.881895
TPP1	0.27459	0.204801
RHOG	0.087693	0.690722
ART1	0.265855	0.220159
IL18BP	-0.0386144	0.861138
FOLR1	-0.248389	0.253112
XRRA1	0.110782	0.614812
SERPINH1	-0.0895304	0.684562
CREBZF	-0.0170225	0.938552
CCDC81	0.00181624	0.993438
TAF1D	-0.0772164	0.726197
AMOTL1	-0.0936007	0.670986
CCDC82	-0.139749	0.524795
KBTBD3	-0.128705	0.558366
CUL5	-0.304274	0.158067
ATM	-0.0869497	0.693219
CRYAB	-0.134898	0.539424
TIMM8B	-0.133452	0.54382
PTS	-0.249926	0.25009
SCN4B	-0.00588693	0.978732
LATS1	-0.445537	0.0331212
KMT2A	-0.183807	0.401168
HAUS6	-0.13708	0.532821
SLC37A4	0.291967	0.176435
VPS11	0.268422	0.215568
RRAGA	0.353311	0.0981758
THY1	-0.0327697	0.882001
CNTLN	-0.283708	0.189558
MSANTD2	-0.066217	0.764036
PKNOX2	0.0684126	0.756438
PSIP1	-0.316151	0.141656
SRPRA	0.230838	0.289273
VPS26B	0.0317752	0.885559
GUCY1A2	-0.211599	0.332428
FMO2	-0.224334	0.30345
BTG2	-0.00303572	0.989032
PRELP	0.210462	0.335092
ZC3H11A	-0.256933	0.236615
MDM4	-0.219065	0.315245
SLC41A1	0.0301995	0.8912
YOD1	-0.139163	0.526552
AKAP9	-0.0990496	0.652968
TFPI2	-0.206551	0.344356
GNG11	-0.112459	0.609433
COL1A2	-0.0923928	0.675005
TMEM106B	-0.188495	0.389052
TSPAN13	-0.169157	0.440355
SNX13	-0.33402	0.119305
ITGB8	-0.214087	0.32664
FAM126A	-0.253629	0.24291
TRA2A	-0.0283999	0.897649
DMTF1	0.0290341	0.895376
LOC106504985	0.0266159	0.904049
FAM185A	-0.299592	0.16489
NAPEPLD	-0.339253	0.113274
LOC106504991	0.0149225	0.946121
DLD	-0.158662	0.46963
LAMB1	-0.285884	0.186037
CDC37L1	-0.312426	0.146666
VLDLR	0.221656	0.309411
TPR	-0.367469	0.0845299
C9H1orf27	-0.195798	0.370595
PROX1	-0.196703	0.368345
ANGEL2	-0.145833	0.506722
ATF3	0.152213	0.488098
COBL	-0.12943	0.556135
EGFR	0.0323013	0.883677
HHIPL2	0.0536831	0.807794
PTAR1	-0.219704	0.313799
LOC100739755	-0.157301	0.473496
SMC5	-0.157045	0.474227
CAPN2	0.107913	0.624058
CACNA1S	0.326883	0.127901
IPO9	0.350113	0.101472
CYB5R1	0.115873	0.598542
FBP2	0.272903	0.207708
RMI1	0.0437855	0.842754
CNTFR	0.110436	0.615924
UBAP2	0.0948646	0.666791
CHMP5	-0.170787	0.435898
TRPM6	-0.0225191	0.918766
KIF5B	-0.400988	0.0579219
VIM	-0.198864	0.362999
LOC100516390	-0.348374	0.103297
OTUD1	0.0213422	0.922999
PARD3	0.0192166	0.930649
SEC61A2	0.376456	0.076638
GDI2	0.0366416	0.868171
SACS	-0.0589604	0.789294
PAN3	-0.121575	0.580542
SUPT20H	-0.0616793	0.779805
DGKH	-0.0432637	0.844605
TESK1	0.229844	0.291413
COMMD6	-0.328073	0.126438
RBM26	-0.318425	0.138657
GBA2	0.103848	0.637255
SPAG8	0.0351092	0.87364
LOC102165734	0.00358416	0.987051
MCF2L	0.118887	0.588999
LOC110255782	0.0129725	0.953154
LOC100514147	-0.0345431	0.875662
FOXK2	0.0923226	0.675239
TBC1D16	0.137509	0.531527
TIMP2	-0.156966	0.47445
SRSF2	0.0067589	0.975583
LOC100517116	-0.0184081	0.933561
CDK3	-0.0852265	0.699021
MIF4GD	0.238026	0.274092
SLC16A5	0.239068	0.271935
KCTD2	0.108948	0.620717
GPRC5C	0.365652	0.0861968
ABCA6	-0.102988	0.640059
LOC100520512	0.101472	0.645015
CACNG1	0.356893	0.0945788
DDX5	0.0748892	0.734154
GPATCH8	-0.0824444	0.708421
GRN	0.048021	0.827754
SLC25A39	0.241829	0.266269
ASB16	0.369742	0.0824785
XPA	-0.128563	0.558804
VAT1	-0.0443738	0.840667
COASY	-0.0749603	0.733911
CAVIN1	-0.0213885	0.922833
STAT3	-0.226676	0.298297
KLHL11	-0.145997	0.506238
FKBP10	0.0108632	0.960765
THRA	0.088807	0.686985
PNMT	0.13164	0.549353
FBXL20	-0.00493747	0.982162
CACNB1	0.501695	0.0147239
LASP1	-0.064192	0.771062
RPL23	-0.0314632	0.886675
PIP4K2B	-0.13884	0.527522
PCGF2	0.402427	0.0569446
TBKBP1	0.26827	0.215838
NR4A3	0.278411	0.198315
STX17	-0.163552	0.455866
PDK2	0.168615	0.441843
PPP1R9B	-0.18615	0.395086
SGCA	-0.0137242	0.950443
COL1A1	0.0453814	0.837096
CAVIN4	-0.330521	0.123466
LUC7L3	0.0251693	0.909243
DGKE	-0.23177	0.287274
MSI2	-0.107706	0.624728
SRSF1	-0.123572	0.574292
RPS6KB1	-0.240048	0.269915
MED13	-0.294858	0.171995
WSB1	0.0260188	0.906192
FLOT2	0.229568	0.292007
TAOK1	-0.074792	0.734487
ANKRD13B	0.324305	0.131113
NSRP1	-0.171068	0.435131
GOSR1	-0.193017	0.377564
MYO1C	0.189058	0.387611
SLC43A2	0.234496	0.281483
SERPINF1	0.152172	0.488217
ZZEF1	-0.127554	0.56192
MYBBP1A	0.221472	0.309822
SMTNL2	0.298707	0.166202
SLC44A1	0.0834571	0.704994
PFN1	-0.117447	0.59355
PELP1	0.276577	0.201411
RNASEK	0.298729	0.16617
CHRNB1	0.0765159	0.728589
TRAPPC1	0.188389	0.389323
DHRS7C	0.0533058	0.809121
LOC110255887	0.0465891	0.832819
ADPRM	-0.229535	0.292078
COX10	0.0278771	0.899524
PMP22	0.00924016	0.966623
TRPV2	-0.101282	0.645637
EPN2	0.230454	0.290097
PHACTR2	-0.29744	0.168093
USP22	0.312116	0.147089
KCNJ12	-0.0426223	0.846882
TOP2B	-0.346802	0.104969
SLC4A7	-0.0782116	0.722802
RBMS3	-0.457896	0.0280101
LRRFIP2	-0.0237554	0.914322
MUSK	-0.00385664	0.986066
GOLGA4	-0.216141	0.321908
ACVR2B	-0.339412	0.113093
CSRNP1	0.1255	0.568287
XIRP1	0.0841545	0.702638
NKTR	-0.0296104	0.893311
ZBTB47	0.0671765	0.760713
HIGD1A	-0.132805	0.545793
ACKR2	-0.0753544	0.732562
ZNF197	-0.218912	0.315592
ZDHHC3	0.0170604	0.938416
SACM1L	-0.12538	0.568659
GNG10	-0.305063	0.156938
LRRC2	-0.179644	0.412102
ALS2CL	0.115539	0.599604
LOC100516643	0.0736229	0.738495
SHISA5	-0.0907917	0.680345
PRKAR2A	-0.218937	0.315534
MON1A	0.19449	0.373862
RBM5	0.00588456	0.978741
GNAI2	-0.000166387	0.999399
STAB1	0.0599348	0.78589
ITIH4	0.142902	0.51539
CCDC66	-0.217463	0.318886
FAM208A	-0.319392	0.137395
FLNB	0.00688831	0.975115
KBTBD8	-0.0826669	0.707668
RYBP	0.00122631	0.995569
BHLHE40	0.02644	0.90468
TTLL3	0.0827213	0.707483
KY	0.215928	0.322396
SLC25A36	0.172273	0.431854
RNF7	-0.211164	0.333445
TRPC1	0.0110863	0.959959
U2SURP	-0.133404	0.543967
PLOD2	-0.209976	0.336236
MBNL1	-0.190666	0.383513
LOC106505720	-0.0889081	0.686646
SMC4	-0.367242	0.0847369
TRIM59	-0.295178	0.171507
MYNN	-0.228487	0.294348
PHC3	-0.127067	0.563427
ZMAT3	-0.409161	0.0525411
PIK3CA	-0.363666	0.0880463
NDUFB5	-0.187068	0.392719
TTC14	-0.156747	0.475075
DNAJC19	-0.189576	0.386288
DCUN1D1	-0.449441	0.0314325
DAB2IP	0.100794	0.647238
LOC100624963	-0.248639	0.252619
KLHL24	-0.332034	0.121654
AP2M1	0.1334	0.543978
LSG1	-0.0578546	0.793162
ACAP2	-0.325101	0.130116
UBXN7	-0.234759	0.280927
LOC100512560	-0.156345	0.476225
LRCH3	0.00510003	0.981575
SNX4	-0.15699	0.474384
GOLGB1	-0.211722	0.332139
COX17	-0.0307461	0.889243
ZBTB20	-0.206641	0.344141
DZIP3	-0.17125	0.434637
NFKBIZ	-0.0455823	0.836384
CEP97	-0.222016	0.308605
TRMT10C	-0.237076	0.276068
TBC1D23	-0.264145	0.223253
FILIP1L	-0.155148	0.479649
C13H3orf38	-0.369521	0.0826763
CADM2	-0.150225	0.493865
NRIP1	-0.126315	0.565756
PAXBP1	-0.128937	0.557653
ETS2	0.349246	0.102379
LOC100623720	0.0927318	0.673876
ZBTB6	-0.517141	0.0115052
SEMA4D	0.0666647	0.762485
NFIL3	-0.0188504	0.931968
LPL	-0.198942	0.362807
XPO7	-0.0881187	0.689293
HR	0.0839608	0.703292
PEBP4	-0.0753406	0.732609
RHOBTB2	0.0284617	0.897428
CLU	-0.199086	0.362453
MTMR9	-0.367261	0.0847189
CTSB	-0.145465	0.507805
HPGD	0.00106036	0.996169
ZNF10	-0.262743	0.22581
ZNF605	-0.109388	0.619297
NCOR2	0.385668	0.0691396
HSPA5	-0.166436	0.447852
GTF2H3	-0.215615	0.323116
SBNO1	-0.336154	0.116818
RSRC2	-0.00817095	0.970484
ZCCHC8	-0.168686	0.441647
CLIP1	-0.269934	0.212894
LOC106505536	0.0710134	0.747466
RHOF	0.0109633	0.960403
GPN3	-0.11605	0.597982
PPTC7	-0.321928	0.134127
PLBD2	0.0993469	0.65199
ANGPTL2	0.182626	0.404252
TRIAP1	-0.162664	0.458351
MLEC	-0.192855	0.377971
KIAA1671	0.220867	0.311179
MYO18B	-0.172729	0.430619
MN1	-0.0019117	0.993093
CCDC117	-0.227337	0.296851
XBP1	-0.0747688	0.734567
THOC5	0.155434	0.478828
ENG	0.339482	0.113015
MMP11	0.0645058	0.769972
COMT	-0.0793107	0.719059
MTR	-0.116285	0.597236
ARID4B	-0.207914	0.34111
MAP10	-0.122269	0.578367
ACTA1	0.24071	0.268557
ARID5B	0.0396553	0.857431
REEP3	-0.287424	0.183573
HERC4	-0.197405	0.366602
CCAR1	-0.284272	0.188641
VPS26A	-0.323528	0.132093
HK1	-0.251911	0.246225
LRRC20	-0.0775627	0.725015
PSAP	-0.0480301	0.827722
MICU1	0.0453644	0.837156
USP54	-0.121952	0.579359
ZER1	0.202838	0.353288
SAMD8	-0.209697	0.336893
ZMIZ1	0.277005	0.200685
ANXA11	0.245899	0.258055
WAPL	-0.365193	0.0866219
C14H10orf71	0.19079	0.383197
CRAT	0.110468	0.615822
ACTA2	0.107714	0.624703
KIF20B	-0.263552	0.224332
PCGF5	-0.335355	0.117744
PPP1R3C	0.120577	0.583675
BTAF1	0.0397062	0.85725
TBC1D12	-0.091366	0.678428
ZNF518A	-0.306371	0.155077
RRP12	0.249738	0.250459
UBTD1	0.28191	0.1925
BORCS7	-0.317298	0.140137
PCGF6	0.0753511	0.732573
USMG5	-0.091569	0.67775
NEURL1	0.269003	0.214538
SLK	-0.416503	0.0480447
SMC3	-0.221729	0.309248
CCDC186	-0.278102	0.198835
FAM160B1	-0.212147	0.331147
FAM78A	0.0810252	0.713232
BAG3	-0.068256	0.756979
PLPP7	0.254839	0.240591
HTRA1	0.084195	0.702501
FAM53B	-0.080254	0.715851
LOC102160213	-0.0842607	0.702279
DHX32	0.129481	0.555978
RAPGEF1	-0.0267542	0.903553
EBF3	0.0560759	0.799393
TUBGCP2	0.347484	0.104242
ARL5A	-0.48778	0.0182197
RIF1	-0.122349	0.578115
RND3	0.0152068	0.945096
EPC2	-0.387691	0.0675707
CCNT2	-0.213416	0.328194
RALGDS	0.173261	0.429177
MAP3K2	-0.120938	0.58254
EPB41L5	-0.0447825	0.839218
PTPN4	-0.307346	0.1537
MYOM2	0.210205	0.335696
WDR17	0.0408244	0.853272
ASB5	-0.114187	0.603911
CDKN2AIP	-0.395932	0.0614571
NSD3	-0.118385	0.590582
BAG4	-0.326105	0.128865
PPP1R3B	0.117218	0.594275
LIMS2	0.651048	0.000766818
BAZ2B	-0.134643	0.540198
MARCH7	-0.108272	0.622897
RXRA	0.0718143	0.744709
SLC4A10	0.154402	0.481789
COL5A1	-0.0679808	0.75793
XIRP2	-0.326799	0.128005
BBS5	-0.151017	0.491563
PPIG	-0.170755	0.435985
GORASP2	0.12683	0.564161
SP3	-0.313514	0.14519
PDE1A	-0.141497	0.519572
DUSP19	-0.254313	0.241597
ZC3H15	-0.196775	0.368164
ITGAV	-0.263258	0.224868
CALCRL	-0.375859	0.0771443
TFPI	-0.128866	0.557871
WDR75	-0.247768	0.25434
OSGEPL1	-0.21424	0.326287
NEMP2	-0.442427	0.034517
CAVIN2	-0.287983	0.182685
SLC39A10	-0.135288	0.538241
SF3B1	0.0161196	0.941806
CLK1	-0.0142854	0.948419
FAM126B	-0.266896	0.218289
NDUFB3	-0.100057	0.649657
NBEAL1	-0.186556	0.394038
INO80D	-0.208308	0.340177
ERBB4	-0.0312888	0.8873
IKZF2	-0.344498	0.107454
CTDSP1	0.316019	0.14183
RETREG2	0.421194	0.0453324
TUBA4A	0.13887	0.527432
SPEG	0.22229	0.307992
ACSL3	-0.182405	0.404833
CAB39	-0.343571	0.108467
CD151	0.302995	0.159912
COPS9	-0.146149	0.505791
BCLAF1	-0.226677	0.298294
RNPEPL1	0.297859	0.167467
HDLBP	0.328078	0.126432
CTSD	0.0777598	0.724343
SUB1	-0.262992	0.225353
LMBRD2	-0.268614	0.215226
NIPBL	-0.303462	0.159236
LOC102167255	-0.210598	0.334773
RICTOR	-0.223557	0.305173
OXCT1	-0.326899	0.127881
C16H5orf51	-0.266869	0.218338
ZNF131	-0.00877879	0.968289
IGF2	0.340792	0.111542
MOCS2	-0.125935	0.566935
IL6ST	-0.335772	0.11726
PDE7B	-0.327672	0.126929
SREK1IP1	-0.406337	0.0543544
ADAMTS6	0.0234974	0.915249
TRIM23	-0.242405	0.265097
ERBIN	-0.385145	0.06955
SREK1	-0.175575	0.422943
SLC30A5	-0.353951	0.0975261
BDP1	-0.303012	0.159886
LOC102164640	0.0969367	0.659933
CPEB4	-0.0479164	0.828124
DUSP1	-0.10068	0.647613
PANK3	-0.233068	0.284508
PWWP2A	-0.0466196	0.832711
ANXA6	0.229721	0.291676
TNIP1	0.130442	0.553022
ZDHHC2	-0.221014	0.31085
SLC7A2	-0.106916	0.627283
C17H8orf4	0.0523725	0.812404
HOOK3	-0.152413	0.487521
ESF1	-0.104832	0.634049
KMT5B	-0.246735	0.256389
RALGAPA2	-0.0494663	0.822649
THBD	-0.0453702	0.837135
NAPB	-0.0884193	0.688285
CENPB	0.0656416	0.76603
MYLK2	0.306301	0.155176
EFCAB8	0.0614199	0.780709
SNTA1	0.302709	0.160326
AHCY	0.136588	0.534305
MYH7B	0.194177	0.374648
CEP250	0.0344823	0.875879
ERGIC3	0.288072	0.182543
NNAT	0.266813	0.218438
LOC100627949	-0.0475848	0.829296
CARNS1	0.21947	0.314329
SRSF6	-0.00284859	0.989708
JPH2	-0.123606	0.574187
PLTP	-0.148608	0.498578
LOC100627868	0.0517161	0.814716
RIPOR3	0.0449143	0.838751
DPM1	-0.261452	0.228182
PFDN4	-0.184469	0.399444
RBM38	0.326653	0.128186
SYCP2	0.0311776	0.887698
FAM217B	-0.298856	0.165981
ACTN3	0.354238	0.0972351
SGK1	-0.0631727	0.774605
EEF1A2	0.359354	0.0921653
WDR60	0.11207	0.610678
LOC110257607	-0.00751986	0.972835
ABCF2	0.222659	0.30717
AGAP3	0.238	0.274146
ZYX	-0.0829492	0.706712
RAB1B	0.0162487	0.941341
KDM7A	-0.232649	0.285398
UBN2	-0.159193	0.468124
AKR1B1	0.0126756	0.954225
FOSL1	-0.171783	0.433185
STRIP2	0.00152362	0.994495
TNPO3	-0.176442	0.420621
SND1	0.0726279	0.741912
CFL1	-0.192134	0.379792
LMOD2	-0.0890207	0.686269
NDUFA5	-0.192609	0.378591
CTTNBP2	-0.27659	0.201389
CAV2	-0.317079	0.140427
PPP1R3A	-0.324106	0.131364
LOC100519283	-0.238258	0.273611
THAP5	-0.208734	0.339166
LSM5	-0.0263707	0.904929
GARS	0.163072	0.457208
HOXA6	-0.0320705	0.884502
HOXA5	0.0101953	0.963175
LOC100513133	0.15505	0.479928
PGAM2	0.304538	0.157689
UBE2D4	0.340982	0.111331
ADCY1	-0.0897113	0.683957
ZMIZ2	0.241159	0.267638
TMED4	0.35037	0.101204
CAPN1	0.234033	0.282462
REPIN1	0.37292	0.0796737
VPS51	0.228265	0.29483
TMSB4X	-0.187241	0.392273
PDHA1	-0.303438	0.159271
EIF1AX	-0.391353	0.0647988
RPS6KA3	-0.21105	0.333712
SAT1	-0.00498938	0.981974
ZFX	-0.340682	0.111665
EHD1	0.219211	0.314914
PYGM	0.31127	0.148246
ZNF674	-0.0901478	0.682497
UBA1	0.343309	0.108754
ARAF	0.302842	0.160132
TIMP1	-0.210984	0.333867
PRAF2	0.297882	0.167431
HUWE1	0.0144982	0.947651
ASB12	0.0491018	0.823936
MSN	-0.18363	0.401631
TAF1	-0.0871733	0.692468
OGT	-0.00909115	0.967161
LOC102165633	-0.066443	0.763252
ATRX	-0.196156	0.369703
RBM41	-0.136289	0.535209
PRPS1	0.22003	0.313063
ALG13	-0.0272627	0.901728
LOC100627892	0.05972	0.78664
ATP1B4	-0.0363763	0.869117
THOC2	-0.187446	0.391745
XIAP	-0.214732	0.325149
STAG2	-0.128029	0.560452
NXF1	0.119989	0.585525
ZNF280C	0.0280783	0.898803
MAP7D3	0.0229202	0.917324
FMR1	-0.00211899	0.992344
BGN	0.0668469	0.761854
EMD	0.402543	0.0568666
FLNA	0.113654	0.605613
MPP1	0.455073	0.029118
LOC100624590	0.0485171	0.826001
LOC100625207	-0.0304702	0.890231
LOC100624149	0.00515499	0.981376
LOC100519166	0.0476151	0.829189
TUBB4B	0.308542	0.152023
TNRC6A	-0.242041	0.265836
LARGE1	0.265777	0.220298
HMOX1	-0.304237	0.15812
PACS2	0.179322	0.412954
LOC102165485	-0.21474	0.325131
LOC110258346	-0.151218	0.49098
PATL1	0.101341	0.645445
MED23	-0.187836	0.390742
SERPING1	-0.0953266	0.66526
DIP2A	0.0789052	0.720439
COL6A2	0.164346	0.453651
FNBP4	0.00332684	0.98798
DGKZ	0.125659	0.567794
C2H11orf96	0.217434	0.31895
CD44	-0.16575	0.449751
ARL14EP	-0.269795	0.21314
LIN7C	-0.256168	0.238064
KIAA0408	-0.228482	0.294359
SVIP	-0.211359	0.33299
LDHA	0.0921216	0.675908
KCNJ11	0.0345624	0.875593
TEAD1	-0.225509	0.300858
USP47	-0.357574	0.0939067
TRMT11	-0.0915462	0.677827
ZBED5	-0.170869	0.435674
TRDN	-0.337973	0.114727
GATAD2A	0.0270504	0.90249
HOMER3	0.261233	0.228587
UBA52	0.21237	0.330627
JUND	0.245282	0.25929
RPL18A	0.242271	0.265369
TMEM38A	0.26606	0.219789
CEP85L	-0.239731	0.270567
PLN	-0.0549482	0.803349
TECR	0.405768	0.0547254
DNAJB1	-0.151779	0.489354
PKN1	0.355954	0.095512
ADGRE5	-0.113952	0.60466
PRKACA	0.192596	0.378625
SAMD1	0.216579	0.320905
NACC1	0.140712	0.521913
NFIX	0.086643	0.69425
RAD23A	0.239486	0.271072
ASNA1	0.270973	0.21107
MAN2B1	-0.0170073	0.938607
LOC100517751	-0.124804	0.570452
ICAM1	-0.13474	0.539901
CDC37	0.221626	0.309478
DNM2	0.26577	0.220311
CARM1	0.39377	0.0630181
TIMM29	0.251519	0.246985
CNN1	-0.14611	0.505905
ZNF558	-0.312767	0.146203
RAB11B	0.330771	0.123164
EVI5L	0.232104	0.28656
ZNF358	0.346241	0.105571
SLC25A23	0.26092	0.229164
PRR22	0.0784289	0.722062
SAFB2	-0.0513564	0.815983
FEM1A	0.185978	0.395532
MAP2K2	0.321512	0.134659
EEF2	0.0689326	0.754641
NFIC	0.0271958	0.901968
DOT1L	-0.0858125	0.697046
CIRBP	0.0536968	0.807746
MIDN	-0.0321997	0.88404
TBX18	-0.43742	0.0368615
HCN2	0.202353	0.354467
GFPT2	-0.216424	0.32126
HNRNPH1	-0.0438197	0.842632
ZNF354A	-0.151926	0.488928
CLK4	0.0023343	0.991566
FAM193B	0.0338895	0.877998
ZNF292	-0.262693	0.225902
PAPD4	0.00982634	0.964507
THBS4	0.106466	0.628742
ZFYVE16	-0.232948	0.284762
COX7C	-0.0921897	0.675682
TMEM161B	-0.2398	0.270424
CETN3	-0.0395344	0.857862
ARRDC3	-0.144451	0.5108
GIN1	-0.210149	0.335829
SLC25A46	-0.402737	0.0567358
LVRN	-0.185852	0.395857
COMMD10	-0.350457	0.101113
DMXL1	-0.260948	0.229113
LYRM2	-0.0847481	0.700634
SNX2	-0.142991	0.515128
LOC106509550	-0.174378	0.426163
LOC100516424	0.0581191	0.792236
SLC12A2	-0.418341	0.0469673
RAD50	-0.308664	0.151853
KIF3A	-0.098665	0.654234
C2H5orf24	-0.18596	0.395578
TGFBI	-0.126691	0.564591
FAM13B	-0.37225	0.0802594
CTNNA1	-0.07423	0.736413
PROB1	0.168931	0.440974
CXXC5	0.16213	0.459848
APBB3	0.0530414	0.810051
ARAP3	-0.0640944	0.771401
SH3RF2	0.0906972	0.680661
DPYSL3	0.0845963	0.701146
COQ3	-0.300379	0.163729
PNISR	0.0556101	0.801027
USP45	-0.163095	0.457145
CD74	-0.065073	0.768003
NDST1	0.134989	0.539148
SYNPO	0.212073	0.331321
DCTN4	0.225404	0.301089
SIM1	-0.358646	0.0928544
BVES	-0.0209644	0.924359
TAF6	0.359621	0.0919055
POPDC3	-0.00702876	0.974608
PREP	-0.191222	0.382102
GNB2	0.243518	0.26284
GIGYF1	-0.0771989	0.726257
SERPINE1	-0.145027	0.509097
HSPB1	0.0997803	0.650565
LIMK1	0.209192	0.338083
CASTOR2	0.149755	0.495232
BCKDK	0.315421	0.142627
MAZ	0.184104	0.400394
MVP	0.0747793	0.734531
MAPK3	0.206734	0.343919
LOC110260088	0.175441	0.423303
AFG1L	-0.135886	0.536429
ATP2A1	0.304189	0.158189
QKI	-0.324267	0.131162
THUMPD1	-0.381048	0.0728272
SESN1	-0.0596398	0.78692
GPRC5B	0.190304	0.384434
SMG1	-0.177094	0.418878
LOC100626015	0.253238	0.24366
LOC106506356	0.186587	0.393959
EMP2	0.151177	0.491101
UBALD1	0.389875	0.0659071
CDIP1	0.450694	0.0309056
SRL	0.0806091	0.714645
NAA60	0.0464563	0.833289
CDC40	-0.327562	0.127064
ATP6V0C	0.187497	0.391614
NARFL	0.0972503	0.658898
MFSD4B	-0.162627	0.458455
DECR2	0.136807	0.533645
REV3L	-0.374167	0.0785932
LUC7L	0.0214045	0.922775
LOC106508920	-0.0442455	0.841122
WNK2	0.291524	0.177122
ZC3H6	-0.290509	0.178705
LOC106509733	-0.278289	0.19852
SNRNP200	0.207275	0.342629
LIMS1	-0.148879	0.497789
TMEM182	-0.206021	0.345623
RNF149	0.101868	0.643719
ANKRD23	-0.059267	0.788223
SMYD1	0.162326	0.459298
POLR1A	0.142473	0.516666
TTC31	-0.123169	0.575551
DCTN1	0.251463	0.247093
DUSP11	-0.0208135	0.924901
DYSF	0.191917	0.380339
TIA1	-0.117422	0.59363
ASPRV1	-0.113461	0.606228
ETAA1	-0.276478	0.201579
LGALSL	-0.123813	0.573538
PUS10	-0.0616054	0.780062
CCDC88A	-0.143662	0.513135
ACYP2	-0.173731	0.427907
FBXO11	-0.268349	0.215697
RHOQ	-0.381277	0.072641
ATL2	-0.0478373	0.828404
YIPF4	-0.193005	0.377593
PHIP	-0.279852	0.195906
FOSL2	0.18955	0.386354
BABAM2	0.168795	0.441348
MRPL33	-0.136611	0.534237
NRBP1	0.387508	0.0677114
PPM1G	0.0802683	0.715803
ITSN2	-0.104378	0.635529
TMEM30A	-0.238368	0.273382
SMC6	-0.317129	0.14036
NBAS	0.181168	0.408079
ROCK2	-0.118099	0.591487
HSF1	0.368691	0.0834228
WDR97	0.106115	0.62988
PLEC	0.129888	0.554726
TIGD5	0.18513	0.397728
TRAPPC9	0.244631	0.260597
MYC	-0.0123236	0.955495
TRIB1	-0.00996175	0.964018
ZNF572	-0.0070814	0.974418
TMEM65	-0.170895	0.435603
FBXO32	-0.0788045	0.720782
UTP23	-0.224747	0.302537
EMC2	-0.191759	0.380741
KLF10	0.291991	0.176398
PABPC1	-0.289338	0.180542
COX6C	-0.0777679	0.724315
PTDSS1	0.0296924	0.893017
UQCRB	-0.102259	0.642441
DPY19L4	-0.335439	0.117647
RBM12B	-0.186728	0.393595
OTUD6B	-0.158185	0.470984
LRRCC1	-0.161203	0.462452
CTIF	-0.0552151	0.802413
DYM	0.0839228	0.70342
SLCO5A1	-0.194492	0.373858
PCMTD1	-0.434975	0.0380514
UBE2V2	-0.195644	0.37098
PRRX1	-0.227896	0.295633
GORAB	-0.347248	0.104493
SELP	-0.247765	0.254345
ATP1B1	-0.0742604	0.736309
LOC106510102	-0.189612	0.386196
TIPRL	-0.268761	0.214967
TADA1	-0.108701	0.621513
RXRG	0.326033	0.128954
UAP1	-0.11285	0.608182
HSPA6	-0.293959	0.173366
DEDD	0.0250193	0.909781
CASQ1	0.321922	0.134134
ATP1A2	-0.00934143	0.966258
TAGLN2	-0.156003	0.477201
ACKR1	-0.0703093	0.749892
NES	-0.145547	0.507564
MEF2D	0.271646	0.209893
SLC25A44	-0.111602	0.612178
LMNA	0.231497	0.287859
UBQLN4	0.291456	0.177229
KIAA0907	-0.00882007	0.96814
SCAMP3	0.446767	0.0325818
PLEKHO2	-0.177648	0.4174
ECM1	-0.110666	0.615183
PRPF3	-0.118324	0.590777
RNF115	-0.104551	0.634963
RPS27L	-0.0427104	0.84657
LACTB	-0.209104	0.338291
ATP1A1	-0.0718608	0.744549
TLN2	0.104759	0.634287
RSBN1	-0.333322	0.120126
LRIG2	-0.166602	0.44739
RHOC	-0.120967	0.582448
RORA	-0.222364	0.307829
LOC106510200	0.0307438	0.889251
AMIGO1	0.0237519	0.914335
ANXA2	-0.17622	0.421216
TAF13	-0.228247	0.294869
CLCC1	-0.248359	0.253172
STXBP3	-0.181759	0.406526
RNPC3	-0.0331708	0.880567
CDC14A	-0.103673	0.637823
SLC35A3	0.0290367	0.895367
GCLM	-0.470493	0.023469
SLTM	-0.134907	0.539396
MINDY2	-0.282012	0.192332
SHANK3	0.0820544	0.709742
CPT1B	-0.0618521	0.779202
ATXN10	0.0992947	0.652162
ZNF280D	-0.204166	0.350078
LOC100524254	-0.128763	0.558189
TEX9	-0.0366853	0.868015
RFX7	-0.0859376	0.696624
TEF	-0.0504978	0.81901
NEDD4	-0.167493	0.444932
DDX17	-0.0127319	0.954022
MAFF	0.328233	0.126242
CCPG1	-0.310536	0.149256
MICALL1	0.250712	0.248556
GGA1	0.180539	0.409737
MYH9	-0.100633	0.647767
TMEM263	-0.376799	0.0763481
DDX23	-0.0659052	0.765116
TUBA1A	-0.0855592	0.697899
FAM214A	-0.201583	0.35634
EIF4B	0.132058	0.548073
PCBP2	0.179346	0.412889
HOXC10	0.277602	0.199676
SMUG1	-0.0317593	0.885616
ITGA5	0.0118508	0.957201
PAN2	0.0327608	0.882033
SPPL2A	-0.507213	0.0134989
TRPM7	-0.12903	0.557365
R3HDM2	0.237571	0.275037
OS9	0.263874	0.223744
AVIL	-0.038076	0.863057
LRIG3	-0.307251	0.153834
FRS2	-0.340536	0.11183
ZFC3H1	-0.124553	0.571233
THAP2	-0.179477	0.412542
KRR1	-0.312535	0.146517
DNM1L	-0.12988	0.554749
FGFR1OP2	-0.260796	0.229394
ETNK1	-0.233957	0.282622
C2CD5	-0.0688463	0.754939
MYEF2	-0.105506	0.63186
AEBP2	-0.152563	0.487087
EMP1	-0.208177	0.340486
GPRC5A	-0.18261	0.404295
LRP6	-0.409616	0.0522528
SMIM10L1	-0.22185	0.308976
SLC2A3	-0.489692	0.017703
C1S	-0.22115	0.310545
ATN1	0.243943	0.261982
TPI1	0.196096	0.369854
USP5	0.307587	0.153362
PTMS	0.321337	0.134883
ACRBP	-0.0506751	0.818384
CHD4	-0.027947	0.899274
GAPDH	0.37398	0.0787545
NCAPD2	-0.127198	0.56302
LTBR	0.0522649	0.812783
TNFRSF1A	-0.157154	0.473915
CD9	0.0111496	0.959731
TEAD4	0.109398	0.619265
FKBP4	0.250718	0.248543
BCL2L13	-0.0171821	0.937977
LOC110260761	0.0517847	0.814474
TUBA8	0.272584	0.208262
ADAMTS20	-0.147	0.50329
SCAF11	-0.426777	0.0422618
SLC38A4	-0.213864	0.327157
HCFC2	-0.305448	0.156388
LOC110260787	0.049753	0.821637
LTA4H	0.284611	0.188091
CEP83	-0.107542	0.625259
EEA1	-0.26047	0.229997
CEP290	-0.16478	0.452445
C5H12orf29	-0.264799	0.222065
